# Supplementary material for: Molecular profiling of the Basal-like intrinsic molecular subtype in primary ER-positive HER2-negative breast cancer
Source: Genome Med. 2025 Dec 1;17:146. doi: 10.1186/s13073-025-01576-9 (PMC12667147; doi:10.1186/s13073-025-01576-9)
Supplement: Supplementary file 2 — Additional file 2. Differential gene expression analysis results. This Excel file provides the results of the differential gene expression analysis of ERpHER2n Basal-like cases vs. ERpHER2n and TNBC subgroupsand the core set of differentially expressed genes. [file 13073_2025_1576_MOESM2_ESM.xlsx]

## Sheet: DE_results
gene	Basal.LumA.pval	Basal.LumA.logFC	Basal.LumB.pval	Basal.LumB.logFC	Basal.LumA.padj	Basal.LumB.padj	Basal.tnbc.basal.pval	Basal.tnbc.basal.logFC	Basal.tnbc.nonbasal.pval	Basal.tnbc.nonbasal.logFC	Basal.tnbc.basal.padj	Basal.tnbc.nonbasal.padj
A1BG	5.46863e-12	-0.737689	1.07575e-12	-0.889883	2.41476e-11	5.7172e-12	0.206618	-0.142398	0.114894	-0.297163	0.295274	0.198744
A1CF	0.857975	-0.0261626	0.858246	-0.0531366	0.888788	0.888138	3.93766e-17	-0.0100608	1.42952e-05	-0.0521356	2.99113e-15	0.000134159
A2M	0.0184683	0.241413	1.59479e-12	1.04226	0.0293065	8.31254e-12	0.50866	-0.0475245	0.0629203	0.315711	0.604547	0.12179
A2ML1	5.49429e-16	3.92534	4.62919e-15	3.86605	3.47598e-15	3.17018e-14	0.000124849	-0.69307	0.84234	0.648968	0.000605252	0.893069
A3GALT2	0.0506032	0.628557	0.0606105	0.599449	0.0744024	0.088602	0.00183065	-0.867415	0.382397	0.0211353	0.00573844	0.5034
A4GALT	0.0498844	-0.245629	0.0406991	0.23887	0.0734522	0.0615014	0.525076	-0.105543	0.0453551	0.32323	0.617261	0.0934854
A4GNT	0.22328	0.105225	0.320689	0.0415108	0.284238	0.390833	2.12771e-12	0.0166065	0.00113838	-0.0306821	7.70399e-11	0.00446647
AAAS	1.10051e-12	-0.882238	1.02682e-16	-1.16151	5.19957e-12	8.54113e-16	0.419207	-0.231603	0.00731669	-0.539134	0.519204	0.0207601
AACS	3.4647e-12	-0.856097	6.35262e-14	-0.993876	1.56363e-11	3.83652e-13	0.00150316	-0.448235	8.34963e-11	-2.90338	0.00486756	6.70542e-09
AADAC	0.0308339	0.430921	1.73446e-05	0.673191	0.0471328	4.23062e-05	0.0484512	0.559127	0.0238928	-0.136159	0.0893802	0.0548953
AADACL2	0.524655	-0.0658154	0.765426	-0.00111683	0.597905	0.815213	1.29195e-17	-0.0474586	3.08736e-05	-0.0036554	1.24979e-15	0.000237421
AADACL3	0.937442	0.225635	0.504912	0.293925	0.949001	0.578776	4.10236e-11	-0.070026	0.0016323	0.140285	1.29026e-09	0.00599992
AADACL4	0.679882	0.0393834	0.686895	0.077015	0.741637	0.74712	5.9223e-17	0.0130931	1.85602e-05	-0.380719	4.10999e-15	0.00016079
AADAT	1.12831e-11	0.878871	6.96058e-10	0.914884	4.83682e-11	2.75883e-09	2.85657e-06	-0.644144	0.000595619	-2.01652	2.66901e-05	0.00262114
AAGAB	1.26522e-24	-1.40988	3.07621e-31	-1.87702	1.9952e-23	2.10441e-29	0.670688	-0.0414507	0.0243315	-0.317599	0.745667	0.055581
AAK1	0.101337	0.139182	0.00304292	0.364433	0.140655	0.00554132	0.00493227	0.428209	0.8212	-0.0328141	0.0132	0.877837
AAMDC	1.09753e-11	-0.563908	1.47378e-09	-0.757234	4.71116e-11	5.64014e-09	0.187732	-0.173126	0.460568	-0.0698091	0.273551	0.575839
AAMP	4.60279e-06	-0.593	1.28149e-08	-0.760318	1.13909e-05	4.41708e-08	0.000737242	-0.57505	0.00859852	-0.615262	0.00267395	0.0237113
AANAT	0.0427337	0.17035	0.24401	0.10363	0.0637576	0.307197	0.0187292	-0.617753	0.391005	0.0832588	0.0403684	0.511955
AAR2	1.74497e-13	-0.858285	5.05102e-16	-1.16901	8.8509e-13	3.88383e-15	0.000153626	-0.497875	9.32132e-09	-1.33729	0.0007163	3.04833e-07
AARD	0.00318878	-0.246625	5.21375e-06	-0.625717	0.00566682	1.35474e-05	6.93927e-09	-0.970682	0.00276704	0.608903	1.50698e-07	0.00931661
AARS1	4.2249e-09	0.921898	0.122018	0.295264	1.42028e-08	0.166765	1.11089e-05	-0.70154	0.113646	-0.290461	8.21544e-05	0.196943
AARS2	0.0163383	-0.260183	0.600178	-0.0501287	0.026153	0.669291	5.74762e-12	-1.10634	0.00148475	-0.59533	1.98004e-10	0.00554213
AARSD1	9.90081e-07	-0.264192	0.000359889	-0.224073	2.62371e-06	0.00074533	0.5759	0.159144	0.0419495	0.272313	0.663945	0.0873359
AASDH	4.11841e-18	-1.07082	1.3585e-13	-0.976401	3.18721e-17	7.91585e-13	0.844034	-0.0739422	0.0193361	-0.401368	0.887886	0.046049
AASDHPPT	0.000616494	-0.419242	0.000535294	-0.516224	0.00119842	0.0010827	0.118691	-0.246267	0.487466	0.123883	0.187994	0.600747
AASS	4.49098e-11	-0.716132	0.0141454	0.214577	1.82552e-10	0.0231183	0.00893088	0.289505	0.205457	0.197226	0.0217636	0.313037
AATF	0.573758	0.0471002	0.000292634	-0.484705	0.644135	0.00061378	0.0155305	-0.362037	0.0660667	0.274974	0.0344575	0.126848
AATK	0.00912808	-0.36362	0.000222278	-0.618106	0.0151916	0.000473866	0.823511	-0.0640675	0.000956822	0.242102	0.871996	0.00387917
ABAT	5.93467e-42	-2.10408	9.38717e-35	-1.8807	1.96857e-39	1.38807e-32	7.13027e-05	0.352821	0.000328741	-0.39354	0.000382772	0.00160929
ABCA1	7.49909e-11	0.947466	5.63859e-13	1.1331	2.98274e-10	3.07317e-12	1.12941e-06	0.909123	0.000133313	0.923232	1.22288e-05	0.000770762
ABCA10	7.31552e-06	-0.405592	0.00475569	0.332551	1.77214e-05	0.00840244	0.0335084	0.378338	0.600735	0.131315	0.0655588	0.701847
ABCA12	2.41357e-11	-0.460709	5.82592e-12	-0.74665	1.00313e-10	2.87822e-11	0.571435	0.181935	1.32226e-12	-2.10306	0.659711	2.8927e-10
ABCA13	6.29823e-12	1.27597	9.0415e-18	1.26321	2.76774e-11	8.58719e-17	8.15768e-05	-0.759055	0.013215	0.721563	0.000428558	0.0337974
ABCA2	1.00612e-18	-1.01391	3.95446e-14	-0.984077	8.28629e-18	2.44034e-13	0.811539	0.0165724	0.0239893	-0.386087	0.86237	0.0549709
ABCA3	2.48617e-21	-1.38316	2.85753e-22	-1.49657	2.67963e-20	4.94422e-21	0.422346	-0.0910324	8.91826e-05	-0.960502	0.522113	0.000556711
ABCA4	1.76928e-08	-0.3906	0.0336698	-0.3025	5.58843e-08	0.0516095	0.00183743	-0.625574	0.0908953	0.0533072	0.00574972	0.164387
ABCA5	7.44447e-05	-0.414788	0.00157666	-0.416868	0.000161434	0.00299547	0.375743	-0.15714	0.00175621	-0.639604	0.477191	0.0063802
ABCA6	0.0173051	-0.293752	8.18597e-05	0.59333	0.0275972	0.000184304	8.49138e-06	0.758169	0.201585	0.328156	6.56884e-05	0.308695
ABCA7	0.995635	0.0243826	0.917967	-0.00646634	0.996827	0.936429	0.190174	0.18726	0.238389	-0.30953	0.27652	0.351561
ABCA8	4.84506e-07	-0.608895	0.0108214	0.42068	1.3235e-06	0.0180182	3.5501e-05	0.622598	0.421726	0.18759	0.000217665	0.541447
ABCA9	3.95032e-06	-0.504397	0.00356865	0.404473	9.85226e-06	0.00642564	8.83192e-06	0.610623	0.339172	0.21409	6.79111e-05	0.459307
ABCB1	0.0534875	-0.194993	4.04455e-11	0.724957	0.0783259	1.83326e-10	7.66172e-07	0.651807	0.17251	0.259444	8.79816e-06	0.274806
ABCB10	0.00160503	0.444508	0.478544	-0.0930252	0.00296401	0.551965	0.0347281	-0.321855	0.00386447	0.648401	0.0676272	0.0122833
ABCB11	0.364591	0.208525	0.00329857	0.267732	0.437114	0.00597123	0.00678201	0.347022	0.342126	-0.0391053	0.0172674	0.462218
ABCB4	0.291911	0.224918	0.05826	0.334329	0.360167	0.0854845	0.00507302	0.48312	0.407801	0.287926	0.0135089	0.528437
ABCB5	0.286908	0.148269	3.9357e-05	0.700315	0.355063	9.1994e-05	0.0103639	0.654097	0.435061	0.584239	0.0246534	0.554029
ABCB6	0.0593063	0.179455	0.000495166	-0.431686	0.0861452	0.00100694	0.0198536	-0.290565	5.77668e-05	-0.970913	0.0423705	0.00039267
ABCB7	0.00176563	-0.350503	0.019962	-0.263264	0.00324131	0.031858	0.33427	-0.139085	0.0299942	0.289451	0.436383	0.0663043
ABCB8	1.60726e-07	-0.459239	4.36716e-10	-0.594378	4.60836e-07	1.77259e-09	0.245488	-0.178093	0.00050674	-0.570809	0.340311	0.00230296
ABCB9	0.576831	0.000786386	3.54745e-05	-0.532452	0.646942	8.34672e-05	0.0194727	-0.296405	0.00101418	-0.705782	0.0416923	0.00407147
ABCC1	4.16744e-10	0.766156	1.80584e-06	0.685001	1.5401e-09	4.94214e-06	0.961676	0.051687	0.758318	-0.161884	0.972995	0.828392
ABCC10	2.31057e-10	0.80521	2.82442e-09	0.828252	8.7197e-10	1.04592e-08	0.000612288	-0.541249	0.522247	0.100511	0.002283	0.632834
ABCC11	8.85126e-29	-1.16703	5.72067e-24	-1.09426	2.35858e-27	1.27131e-22	0.000172004	0.213375	2.52036e-14	-2.40423	0.000788741	1.41929e-11
ABCC12	0.00030526	-0.195409	7.97841e-05	-0.305116	0.000616255	0.000179842	0.000253794	0.0488356	7.27633e-13	-1.41225	0.00109733	1.77552e-10
ABCC2	0.000438323	0.321429	5.59015e-05	0.315227	0.000867671	0.000128371	0.860001	-0.0271184	1.65874e-09	-2.55071	0.898759	7.20794e-08
ABCC3	0.571481	-0.0550868	0.828192	-0.0696503	0.64184	0.864578	0.0965465	0.207216	0.000448371	-0.857829	0.158096	0.00208549
ABCC4	6.97162e-28	1.27271	1.07385e-28	1.55085	1.63769e-26	4.82304e-27	0.0126274	0.274351	0.0150337	0.383025	0.029025	0.0374327
ABCC5	0.656961	-0.0638993	1.58791e-09	-0.663809	0.720598	6.05641e-09	0.459971	0.0882918	4.71178e-06	0.665702	0.55878	5.40889e-05
ABCC6	4.03031e-14	-0.791874	1.23681e-08	-0.722236	2.15806e-13	4.27226e-08	0.0859025	0.167367	8.49803e-10	-1.53167	0.143751	4.20112e-08
ABCC8	5.12333e-42	-1.40047	6.44431e-34	-1.14118	1.8275e-39	7.50782e-32	2.94882e-06	0.0847547	1.77837e-08	-0.542016	2.73254e-05	5.21695e-07
ABCC9	0.326486	-0.0153722	0.000729583	0.648967	0.396995	0.00144839	0.00333844	0.628287	0.770782	0.198661	0.00953398	0.838302
ABCD1	9.52691e-15	1.11224	1.06197e-05	0.711069	5.38925e-14	2.65465e-05	0.036315	-0.330124	0.164101	-0.254126	0.0703172	0.263839
ABCD2	2.36803e-12	0.93144	4.41036e-22	1.24862	1.08395e-11	7.41735e-21	1.74961e-05	0.695277	4.7961e-05	0.875469	0.000120331	0.000338632
ABCD3	1.41053e-21	-1.2207	2.10049e-20	-1.28874	1.5614e-20	2.79045e-19	0.912647	0.0166235	0.924075	0.0581893	0.936707	0.949671
ABCD4	3.27399e-05	-0.518778	0.413634	0.101085	7.39734e-05	0.488078	0.0292265	0.274688	0.00435961	-0.643201	0.0585814	0.013576
ABCE1	5.66584e-06	0.728266	0.0649704	0.325583	1.39002e-05	0.0944653	0.00567322	-0.505354	3.36851e-05	0.964305	0.0148571	0.000255023
ABCF1	2.85746e-07	0.982955	0.000675303	0.662577	7.98356e-07	0.00134536	6.86367e-05	-0.882355	0.312398	0.28377	0.000370433	0.430798
ABCF2	0.181443	0.589078	0.357231	0.48325	0.237145	0.429459	0.000245151	-0.817277	0.584168	0.419732	0.00106549	0.687684
ABCF3	0.00474738	-0.339468	2.00599e-06	-0.642488	0.00823429	5.45496e-06	9.64445e-05	-0.679993	0.00105411	-0.730934	0.00049065	0.00420076
ABCG1	0.000105786	-0.501196	1.66041e-10	-0.858778	0.000225177	7.06779e-10	0.00129273	0.454797	0.43773	-0.175385	0.00429131	0.556385
ABCG2	9.251e-06	-0.437389	0.49108	0.335436	2.21533e-05	0.564967	1.26908e-05	0.769445	0.32562	0.41847	9.22156e-05	0.445417
ABCG4	0.0235057	0.241341	0.00318571	0.316422	0.0367246	0.00577944	0.637636	-0.187445	0.698538	-0.246755	0.717795	0.781891
ABCG5	0.445762	0.444538	0.750199	0.386794	0.520232	0.802553	0.0037054	-0.0173222	0.289231	0.370684	0.0104077	0.405989
ABCG8	0.112385	0.374238	0.0766848	0.355375	0.15453	0.109754	0.110714	0.0432435	0.0308857	0.407891	0.17723	0.0679277
ABHD1	3.15854e-22	-1.01805	2.43573e-15	-0.94492	3.75106e-21	1.7233e-14	0.254447	-0.0681209	0.509897	-0.156059	0.350448	0.622346
ABHD10	0.00566982	-0.328099	1.85131e-05	-0.564291	0.00971342	4.50136e-05	0.193259	0.137747	0.0562922	0.305124	0.279901	0.111177
ABHD11	9.44635e-06	-0.605211	2.12479e-10	-0.987344	2.25958e-05	8.93566e-10	0.00050728	-0.552531	1.11411e-10	-1.95083	0.00195109	8.41461e-09
ABHD12	0.0257503	0.0967191	2.98678e-09	-0.644562	0.0399492	1.10328e-08	0.811539	0.0119761	0.55826	0.0896904	0.86237	0.664459
ABHD12B	6.19283e-12	-0.441914	2.35295e-09	-0.603247	2.72329e-11	8.80661e-09	1.04609e-06	-0.0201635	0.0285138	0.063636	1.14497e-05	0.0636827
ABHD13	0.577446	0.0393956	0.00305712	0.35624	0.647481	0.00556558	0.869654	-0.11211	0.085767	0.377099	0.906325	0.157007
ABHD14A	8.6213e-11	-0.837973	6.90172e-08	-0.746755	3.40167e-10	2.19764e-07	0.0965465	0.134314	0.77495	-0.12132	0.158096	0.841537
ABHD14A-ACY1	1.70148e-06	-0.529746	4.50765e-06	-0.529727	4.40042e-06	1.1802e-05	0.653163	0.0267317	0.0264405	-0.403066	0.730807	0.0597309
ABHD14B	1.66043e-06	-0.559175	0.00077896	-0.417343	4.30005e-06	0.00154053	0.0471903	0.254246	0.00435961	-0.568305	0.0873992	0.013576
ABHD15	0.000307896	-0.489348	4.78393e-06	-0.676416	0.000621055	1.24778e-05	0.000159324	0.534238	0.453976	-0.212566	0.000739805	0.571879
ABHD16A	0.616189	-0.0771892	0.141365	-0.154709	0.683829	0.190046	0.0107625	-0.401293	0.997827	-0.0574452	0.0254405	0.999087
ABHD16B	0.912222	0.244447	0.337808	0.0417406	0.929174	0.409252	0.0214244	-0.000443274	0.296676	0.0445331	0.045244	0.41404
ABHD17A	0.867319	-0.0725949	0.360382	0.0926997	0.896104	0.43276	0.407816	-0.0150824	0.00561925	-0.40204	0.50835	0.0167898
ABHD17B	0.649812	0.0785405	0.000671774	0.475714	0.714549	0.00133944	0.123035	-0.241737	0.0591626	0.395071	0.193403	0.1158
ABHD17C	0.00802315	-0.414673	1.97774e-06	-0.766638	0.0134551	5.38578e-06	0.0388111	-0.391177	0.993482	-0.00991858	0.0744058	0.996467
ABHD18	0.046558	-0.234217	0.000162595	-0.497088	0.0689552	0.000352375	0.732505	0.0798936	0.614444	-0.0806936	0.79759	0.71344
ABHD2	1.09287e-16	-0.861818	5.30876e-14	-0.968208	7.39304e-16	3.23353e-13	0.0126921	0.174658	0.04962	0.248369	0.0291456	0.100417
ABHD3	0.00281232	-0.389543	1.44279e-06	-0.575674	0.00503829	3.99291e-06	0.236037	-0.160327	0.0330031	-0.395651	0.329523	0.0717801
ABHD4	5.46987e-07	-0.791106	0.00137012	-0.609369	1.48931e-06	0.00262276	0.175292	0.165296	7.31683e-08	-1.36948	0.258471	1.70246e-06
ABHD5	0.660968	0.0623445	0.0425936	-0.225546	0.724331	0.0641323	0.170718	-0.197398	0.0135231	-0.551854	0.253287	0.0343914
ABHD6	0.711497	0.14988	0.339851	0.219803	0.770141	0.411447	0.00949117	0.460565	3.46659e-10	-2.1161	0.0228528	2.04906e-08
ABHD8	0.00080853	-0.336948	0.00077896	-0.350401	0.00155057	0.00154053	0.00139429	-0.442549	0.43773	-0.25307	0.00457593	0.556385
ABI1	4.03833e-12	1.01419	2.88931e-09	0.911338	1.81061e-11	1.06872e-08	0.131166	-0.314883	5.77668e-05	0.877057	0.204206	0.00039267
ABI2	9.7846e-06	-0.568589	0.00846961	-0.367086	2.3373e-05	0.0143471	0.00295094	-0.48154	0.00130096	0.67537	0.00857438	0.00498012
ABI3	9.10303e-22	1.25531	5.69254e-18	1.22415	1.02717e-20	5.51829e-17	2.19686e-05	0.608317	0.000496544	0.688704	0.000145249	0.00226636
ABI3BP	0.111426	0.0107707	9.0607e-10	0.804175	0.153332	3.54444e-09	1.09874e-06	0.832155	0.0108987	0.530265	1.19372e-05	0.0288265
ABITRAM	1.3031e-05	-0.505372	3.27059e-05	-0.52556	3.06896e-05	7.72367e-05	0.384603	-0.125056	0.209382	-0.25906	0.486025	0.317771
ABL1	0.00242052	-0.356621	0.00182745	0.364451	0.00437098	0.00344234	0.000782188	0.436816	0.272494	0.170937	0.00281405	0.387651
ABL2	0.626187	-0.0621076	0.192825	0.157376	0.692607	0.249373	0.097276	-0.305664	7.31683e-08	1.08454	0.158978	1.70246e-06
ABLIM1	0.0445275	-0.338603	0.029528	0.28979	0.0661772	0.0457534	0.481157	-0.14764	0.358816	-0.276377	0.578682	0.47905
ABLIM2	0.00100093	-0.327604	0.428685	-0.0854055	0.0018976	0.503274	0.983364	-0.0376544	0.0718844	0.337332	0.988317	0.135786
ABLIM3	7.22557e-22	-1.47035	1.72104e-11	-1.06109	8.25001e-21	8.10274e-11	0.000329264	0.568466	8.1723e-07	-1.16914	0.00136391	1.25946e-05
ABO	0.000102748	-0.434685	0.000466555	-0.0130547	0.000218983	0.000951373	0.374329	-0.312478	0.640826	-0.111385	0.475805	0.736263
ABR	0.240231	-0.12137	0.381363	0.158204	0.303367	0.454378	0.0326061	0.387456	0.154421	0.336764	0.0641077	0.251399
ABRA	0.186285	-0.0377531	0.718159	-0.0268851	0.242748	0.775528	2.19711e-15	0.0152654	8.63883e-05	0.0235465	1.21629e-13	0.000543906
ABRACL	2.5117e-29	1.56207	1.17421e-15	1.1527	7.33272e-28	8.6715e-15	0.00742303	-0.336486	0.86808	-0.0408448	0.0186174	0.911467
ABRAXAS1	0.0221298	-0.262321	0.710095	0.0279807	0.034713	0.76846	3.24218e-07	0.728022	0.000119336	0.813709	4.33361e-06	0.000704288
ABRAXAS2	0.340184	0.0816314	0.028599	-0.150467	0.410951	0.0444321	0.597112	0.0332246	0.0164448	0.786623	0.682281	0.0402771
ABT1	3.1563e-05	0.626092	0.00399488	0.449718	7.13812e-05	0.00713497	1.4016e-05	-0.898479	0.457266	0.17397	9.99861e-05	0.572537
ABTB1	0.0526336	-0.238791	0.43675	-0.0937319	0.077146	0.510995	0.198271	0.0818101	0.000255303	0.62422	0.28582	0.00131046
ABTB2	4.08269e-12	1.32593	1.67762e-09	1.16708	1.82922e-11	6.38467e-09	5.46757e-09	-1.12324	0.394062	0.34797	1.21916e-07	0.514946
ABTB3	0.0123972	-0.265968	3.77072e-05	0.431851	0.0202298	8.83312e-05	0.100238	0.172795	1.45846e-06	-1.12157	0.16293	2.04712e-05
ACAA1	8.06828e-16	-0.996679	1.57237e-06	-0.613188	5.01537e-15	4.32971e-06	0.819987	-0.0926968	7.49008e-11	-2.02349	0.869226	6.09225e-09
ACAA2	4.29302e-11	0.866696	1.87212e-09	0.890733	1.74801e-10	7.07863e-09	0.0393274	0.330299	5.84177e-10	1.82409	0.0751549	3.06299e-08
ACACA	2.91976e-23	-1.11628	3.72242e-23	-1.24723	3.88474e-22	7.24252e-22	0.00580068	-0.28556	1.93871e-08	-1.5526	0.0151557	5.59084e-07
ACACB	1.27575e-08	-0.627026	0.141753	-0.0774234	4.08659e-08	0.190541	0.000118797	0.533836	0.109964	0.347498	0.000580023	0.191609
ACAD10	9.12879e-11	-0.727283	9.76943e-12	-0.904722	3.58939e-10	4.72091e-11	0.116565	0.16865	0.291988	-0.168028	0.185197	0.408513
ACAD11	0.00706371	-0.368921	0.019227	-0.330717	0.011944	0.0307668	0.316434	0.111239	0.0441949	0.461866	0.41748	0.0913214
ACAD8	1.45435e-14	-0.818251	0.00189242	-0.354564	8.09846e-14	0.0035574	0.421298	-0.0845322	2.86303e-12	-2.2719	0.521087	4.95382e-10
ACAD9	0.753629	0.290512	0.0336276	-0.119942	0.805101	0.0515572	0.000145971	-0.664242	0.876659	0.156086	0.000688822	0.917892
ACADL	0.0113682	-0.241063	1.05074e-05	0.274122	0.0186472	2.62862e-05	0.444552	0.127968	4.55868e-07	-1.99645	0.543608	7.69878e-06
ACADM	0.00221524	-0.34013	0.0967217	-0.180092	0.00401915	0.135162	0.375743	-0.111189	2.71647e-05	-1.5637	0.477191	0.000214178
ACADS	4.70965e-09	-0.621966	0.0495551	-0.207754	1.57608e-08	0.0737647	0.109558	0.158248	0.00873714	0.430928	0.175649	0.0240101
ACADSB	3.41284e-43	-2.12847	6.55692e-40	-2.11545	2.05186e-40	3.93887e-37	0.0153763	0.213444	0.00451128	-0.410974	0.0341907	0.0139797
ACADVL	0.00199295	-0.319044	0.199768	-0.113632	0.0036347	0.257452	0.446864	0.137378	0.194001	0.356595	0.545835	0.300393
ACAN	0.382608	0.338528	0.0943289	0.444445	0.455705	0.132221	0.00539563	-0.700507	0.382087	-0.031921	0.0142431	0.503062
ACAP1	3.75484e-16	1.1341	1.13054e-13	1.08832	2.40878e-15	6.66431e-13	0.232471	0.2121	0.0117789	0.549137	0.325423	0.0306392
ACAP2	0.0051162	0.308315	0.0307035	0.246378	0.00882074	0.0474106	0.319068	0.101088	0.019907	0.542519	0.420203	0.0471667
ACAP3	0.406112	-0.0396075	0.0556285	-0.187168	0.479219	0.0819486	0.20727	-0.146294	0.0127215	-0.407147	0.296052	0.0326892
ACAT1	7.38803e-07	-0.481064	1.34717e-05	-0.563348	1.98379e-06	3.33291e-05	0.11912	0.190278	0.223549	-0.301917	0.188502	0.334287
ACAT2	4.20709e-13	0.947193	0.0700394	0.19643	2.07008e-12	0.101041	0.014699	-0.421909	0.0001304	0.967114	0.0329177	0.000758528
ACBD3	0.00325853	-0.335788	1.74248e-08	-0.726041	0.00578435	5.90647e-08	0.000340908	-0.519051	0.783305	-0.0666295	0.00140515	0.848673
ACBD4	2.01038e-30	-1.40168	1.49848e-22	-1.35098	6.89238e-29	2.66963e-21	0.416082	-0.0352635	0.203514	-0.131683	0.516202	0.310973
ACBD5	0.0822965	-0.19368	1.88873e-09	-0.772382	0.116248	7.13863e-09	0.0318757	-0.350748	0.108758	-0.327732	0.0629364	0.190012
ACBD6	0.228236	-0.104231	8.40583e-06	-0.571009	0.289799	2.12752e-05	0.040201	-0.289485	0.000136288	0.799711	0.0765645	0.000785573
ACBD7	2.64838e-06	1.26523	0.278811	0.581085	6.71837e-06	0.345512	0.000250073	-0.722121	0.00233279	0.913248	0.0010832	0.00806539
ACCS	0.727479	-0.0130901	0.179939	0.167535	0.783342	0.234268	0.126149	0.214972	0.272494	0.282305	0.197665	0.387651
ACCSL	0.092313	0.0134945	0.00626241	-0.0426745	0.129136	0.0108384	0.1538	0.0186518	0.285391	0.0224773	0.232637	0.401912
ACD	0.119547	0.20988	0.439289	0.134988	0.163373	0.513465	0.0115125	-0.356676	0.129351	0.317267	0.0268391	0.218266
ACE	1.95953e-06	0.543487	7.86218e-06	0.573985	5.03128e-06	1.99676e-05	2.56015e-05	0.604752	0.0261064	0.367151	0.000165498	0.0590403
ACE2	1.02416e-17	1.25439	4.47319e-28	1.40282	7.61356e-17	1.81793e-26	0.0541971	-0.153711	2.2003e-07	-2.90902	0.098239	4.26026e-06
ACER1	0.560097	-0.0677585	0.87441	-0.0572217	0.631118	0.900551	0.029433	0.0346925	2.25976e-10	-2.19083	0.058946	1.43711e-08
ACER2	1.51573e-35	-1.67545	7.42705e-26	-1.51227	1.12158e-33	2.22038e-24	0.337	0.127145	1.07849e-06	-0.951114	0.439019	1.5937e-05
ACER3	3.68112e-09	0.564786	0.0717845	0.0943074	1.2451e-08	0.103302	0.00929283	0.268688	5.64455e-05	0.715159	0.0224769	0.000385064
ACHE	3.28298e-07	0.909107	4.53724e-09	0.85702	9.12604e-07	1.63608e-08	0.197612	-0.0289623	0.118009	-0.539816	0.285124	0.203209
ACIN1	3.2716e-09	-0.745947	9.38845e-06	-0.591072	1.1099e-08	2.36445e-05	0.097276	-0.242889	0.928401	-0.0318277	0.158978	0.952216
ACKR1	0.000150659	-0.479399	0.000129408	0.465656	0.000315332	0.000284396	5.26533e-05	0.582361	0.397091	0.233034	0.000300513	0.517979
ACKR2	0.0308872	-0.0243619	0.15502	0.235187	0.0472105	0.20567	0.819987	-0.328546	1.55381e-08	-1.89143	0.869226	4.6945e-07
ACKR3	0.0883478	-0.225962	0.238483	-0.200731	0.124022	0.301365	0.0263978	0.292589	0.665055	0.0720213	0.0538012	0.75489
ACKR4	0.910535	0.0136713	0.00783793	0.337708	0.927996	0.0133359	0.536966	0.0619169	0.995655	0.0287255	0.627328	0.99823
ACLY	2.51166e-10	-0.642077	1.03896e-13	-0.886128	9.44338e-10	6.15467e-13	0.0229236	-0.225793	0.00113837	-0.627276	0.0479133	0.00446647
ACMSD	3.31055e-18	-0.621799	5.30442e-12	-0.587679	2.59754e-17	2.62801e-11	0.00947895	0.09238	0.0249942	0.0547953	0.0228521	0.056934
ACO1	0.231885	-0.140367	0.000601518	0.463133	0.293714	0.00120712	0.0434831	0.335595	0.614444	-0.0951004	0.0817185	0.71344
ACO2	0.921105	-0.0130266	0.0495883	-0.261265	0.935794	0.0738085	0.0201435	-0.374862	4.35737e-06	-0.972007	0.0429271	5.07551e-05
ACOD1	5.6198e-24	1.75648	9.13366e-14	1.46328	8.12928e-23	5.4493e-13	0.968115	-0.00931912	0.0256292	0.816031	0.977351	0.0581545
ACOT1	1.29309e-21	-1.32554	9.50125e-19	-1.2987	1.43388e-20	1.02436e-17	0.105595	0.302534	1.47016e-09	-1.41459	0.170336	6.53772e-08
ACOT11	6.23028e-10	0.865501	0.00117217	0.466682	2.26715e-09	0.00226322	0.231056	-0.20223	6.63309e-05	0.822768	0.323867	0.000440194
ACOT12	0.787223	-0.0570847	0.94856	-0.110696	0.83253	0.960401	5.78386e-17	-0.421806	6.97974e-05	0.0040007	4.05802e-15	0.00045495
ACOT13	3.98556e-09	0.755199	0.5437	0.0987406	1.34382e-08	0.61621	0.0454024	-0.273604	0.941393	0.0551603	0.084628	0.961241
ACOT2	1.04044e-19	-1.30171	1.04018e-15	-1.15422	9.58207e-19	7.73516e-15	0.262853	0.259421	8.19388e-09	-1.46132	0.360031	2.74085e-07
ACOT4	1.2302e-39	-1.94166	7.17945e-36	-2.00583	2.27575e-37	1.28712e-33	0.0784507	0.180347	5.92825e-13	-1.66317	0.133201	1.54559e-10
ACOT6	3.40486e-05	-0.319685	2.20748e-05	-0.336599	7.67499e-05	5.31825e-05	0.00992271	0.0192663	1.6401e-10	-2.22747	0.0237367	1.14293e-08
ACOT7	3.08213e-06	0.577108	0.289716	-0.116983	7.76954e-06	0.357276	0.00343728	-0.40373	0.0334533	0.439481	0.00977255	0.0725934
ACOT8	0.247943	0.111717	0.000290373	-0.466621	0.312102	0.000609304	0.000747017	-0.489115	0.0090204	-0.521981	0.00270582	0.0246674
ACOT9	2.15974e-21	1.12849	1.10564e-21	1.35046	2.34753e-20	1.75505e-20	0.0980099	-0.221247	0.497767	0.188656	0.159973	0.610301
ACOX1	0.128642	-0.121906	0.00974861	-0.312642	0.174624	0.0163695	0.0526911	-0.261058	2.91918e-05	-0.977935	0.0959176	0.000227335
ACOX2	7.72384e-24	-1.1769	1.42699e-18	-1.22408	1.08943e-22	1.49814e-17	0.00025943	0.432204	7.88396e-06	-0.757527	0.0011159	8.28121e-05
ACOX3	3.12896e-26	-1.26458	5.03399e-15	-0.887998	5.95431e-25	3.42543e-14	0.918401	0.0528072	1.21894e-07	-1.06046	0.940899	2.61852e-06
ACOXL	0.00018519	0.419159	0.243328	0.121436	0.000383683	0.30644	0.0284504	-0.294344	0.300178	0.278321	0.0573138	0.417486
ACP1	0.46148	0.151984	0.000281805	-0.524652	0.535457	0.00059236	4.13029e-06	-0.944875	0.0174489	-0.539682	3.59598e-05	0.0422795
ACP2	9.46169e-11	0.842405	7.23583e-05	0.574383	3.71194e-10	0.000164046	0.0144792	0.371244	0.997827	-0.000580391	0.0324899	0.999087
ACP3	0.0588739	0.239615	0.0113676	0.290611	0.0855753	0.0188591	0.00101117	0.346085	1.53373e-11	-1.9133	0.00349855	1.75853e-09
ACP4	0.389943	-0.053049	0.318869	-0.0592412	0.463008	0.388936	0.796719	0.0199585	0.117691	-0.401228	0.84997	0.202715
ACP5	7.49909e-11	0.907915	0.0037072	0.496044	2.98274e-10	0.00665765	0.000132697	0.690503	0.96742	0.149597	0.000636376	0.978733
ACP6	9.78112e-15	-0.90902	2.01263e-09	-0.745475	5.5233e-14	7.58454e-09	0.020635	-0.284124	0.000496544	-0.848898	0.0437942	0.00226636
ACP7	3.49839e-11	0.942057	3.37718e-11	0.823678	1.43082e-10	1.5446e-10	6.62826e-06	-1.29592	0.0627375	0.213274	5.38641e-05	0.121733
ACR	0.0749154	0.911843	7.83132e-05	1.13644	0.106581	0.000176726	0.00237593	-0.468276	0.0112286	0.739649	0.00713749	0.0295373
ACRBP	1.36965e-15	1.08388	4.68797e-08	0.742497	8.38926e-15	1.51942e-07	4.95608e-06	0.709852	0.000404589	0.769857	4.18188e-05	0.0019146
ACRV1	0.118958	0.518331	0.78046	0.337368	0.162672	0.827922	0.121437	-0.563002	0.213924	0.146465	0.191756	0.323272
ACSBG1	0.00756729	0.356972	0.113913	0.299022	0.0127373	0.156676	0.15602	0.01497	7.28455e-07	-2.61872	0.235455	1.15035e-05
ACSBG2	0.0844999	-0.114408	0.302959	-0.130263	0.119046	0.371707	1.64649e-11	-0.278789	7.24914e-05	-0.0366657	5.38173e-10	0.000469455
ACSF2	5.20126e-28	-1.18973	2.62703e-14	-0.921485	1.24928e-26	1.65247e-13	0.281857	-0.134629	6.25964e-10	-1.37416	0.380887	3.21131e-08
ACSF3	0.545778	-0.0276175	0.803056	-0.0501923	0.617661	0.846514	0.608483	0.00857898	5.64455e-05	-0.755598	0.692096	0.000385064
ACSL1	5.2897e-05	0.507274	3.64662e-08	0.722321	0.000116841	1.19541e-07	0.0389826	0.309011	2.93993e-07	-1.21536	0.0746672	5.38036e-06
ACSL3	8.68334e-08	-0.581813	6.02481e-08	-0.633925	2.56068e-07	1.93057e-07	0.00025943	-0.449455	7.19948e-09	-2.32599	0.0011159	2.48238e-07
ACSL4	4.18416e-19	1.14967	2.15625e-27	1.60336	3.5921e-18	7.92536e-26	0.0224917	0.271628	1.45664e-07	1.1036	0.0471291	3.03661e-06
ACSL5	1.99225e-15	0.868006	1.55459e-22	1.4084	1.20003e-14	2.76191e-21	6.12088e-08	0.677474	0.00685393	0.448294	1.05147e-06	0.019664
ACSL6	7.86699e-11	1.61483	5.68251e-07	1.32648	3.11875e-10	1.6456e-06	0.0321554	-0.773959	9.92005e-05	1.05214	0.0634496	0.000609256
ACSM1	8.46108e-29	-0.940862	7.51605e-21	-0.628981	2.26717e-27	1.06314e-19	0.930339	0.0579805	7.41956e-12	-3.30493	0.949828	9.94483e-10
ACSM2A	0.803264	-0.0803121	0.311298	0.0299508	0.845405	0.380837	3.36142e-08	0.0655567	0.00352971	0.0404967	6.17303e-07	0.0114695
ACSM2B	0.297734	0.173436	0.0439694	0.255649	0.366482	0.0660795	1.08563e-06	0.181802	0.0201265	0.229333	1.18351e-05	0.0476513
ACSM3	0.0324286	0.188078	1.26446e-09	0.610042	0.0493977	4.87898e-09	0.018821	0.254513	0.000756466	-0.81604	0.0405336	0.00319525
ACSM4	0.217559	0.0475479	0.0797141	0.0952078	0.277948	0.113717	0.494469	-0.46479	0.457123	0.0311505	0.591608	0.572537
ACSM5	0.118511	0.0390648	0.468818	0.371918	0.16213	0.542864	7.80764e-09	1.02366	0.911109	0.287077	1.68718e-07	0.941072
ACSM6	0.273752	-0.164918	0.532408	-0.120026	0.340623	0.605411	2.05435e-13	0.00880263	6.12831e-08	-1.1379	8.54863e-12	1.48586e-06
ACSS1	5.31007e-05	-0.410427	6.81559e-07	-0.607252	0.00011721	1.9578e-06	0.215217	-0.143086	0.657161	-0.109527	0.305556	0.748429
ACSS2	0.00458782	-0.228796	0.136622	-0.0792842	0.00797625	0.184417	0.097276	0.256713	1.1484e-07	-1.20133	0.158978	2.49799e-06
ACSS3	4.97474e-17	-0.948177	2.14445e-11	-0.936611	3.46897e-16	9.99582e-11	0.00895462	0.276998	5.73439e-09	-1.69418	0.0218021	2.0593e-07
ACTA1	0.00153347	-0.278269	0.657043	-0.124526	0.00284087	0.721033	0.00010971	-1.05877	0.26414	-0.240024	0.000543696	0.378996
ACTA2	8.58312e-05	-0.566373	0.00774856	0.309896	0.000184917	0.0131978	0.388581	-0.182923	0.0162018	-0.574796	0.490082	0.0397844
ACTB	1.47649e-15	0.925928	1.33048e-14	1.00394	9.01781e-15	8.6317e-14	0.0131529	-0.30466	0.701029	-0.106554	0.0300025	0.783527
ACTBL2	0.414531	0.12169	0.00600897	0.193693	0.488405	0.0104279	0.000172372	-0.734151	0.00679061	-0.372245	0.000790187	0.0195442
ACTC1	0.175413	0.129753	0.963678	0.260544	0.230323	0.972422	0.307104	0.0833324	0.601163	0.236553	0.407669	0.702261
ACTG1	0.472912	0.112963	0.105358	-0.173832	0.546483	0.146071	3.15077e-05	-0.601049	0.000315265	0.724094	0.0001969	0.00156099
ACTG2	0.00486885	-0.278449	3.6047e-09	0.744041	0.00842222	1.31611e-08	0.00599671	-0.703298	0.787492	0.0553585	0.0155701	0.852239
ACTL6A	7.61897e-05	0.64447	0.909558	-0.0961815	0.000165013	0.929776	8.70922e-06	-1.0547	0.0339088	0.508702	6.70214e-05	0.0734562
ACTL6B	0.102032	-0.177217	0.0204487	-0.359291	0.141473	0.0325941	0.0292387	-0.0320103	0.127589	0.0105236	0.0585999	0.216223
ACTL7A	0.133664	-0.0755286	0.132222	-0.0405638	0.180841	0.179071	0.000359582	-0.0812628	0.531137	-0.437444	0.00146541	0.640751
ACTL7B	0.160122	-0.164503	0.476274	-0.0665089	0.212498	0.549743	1	-0.0112867	0.952286	-0.154819	1	0.968467
ACTL8	1.91452e-10	1.47896	6.70033e-05	1.21791	7.2808e-10	0.000152517	0.0286437	-0.37121	0.953824	0.482947	0.0576305	0.969426
ACTL9	0.795638	-0.0364678	0.883209	-0.0436559	0.839352	0.907911	9.05899e-19	-0.115085	1.99754e-05	-0.000903114	1.17241e-16	0.000167117
ACTMAP	2.0001e-09	-0.65738	1.88567e-10	-0.748542	6.92709e-09	7.98242e-10	0.463281	-0.109451	0.000607697	-0.579723	0.561804	0.0026675
ACTN1	0.158403	-0.233919	0.000601518	0.398521	0.21058	0.00120712	1.65556e-06	-0.919506	0.0562922	-0.448516	1.68853e-05	0.111177
ACTN2	0.000502254	0.328443	0.0153666	0.0360874	0.000987921	0.0249537	0.178622	-0.172479	0.628062	0.0827182	0.262634	0.725446
ACTN3	0.868176	0.0148539	0.0320569	0.0900211	0.896796	0.0493182	0.468151	-0.0143234	0.576215	0.0432826	0.56624	0.681601
ACTN4	0.0843368	-0.173905	0.57005	0.137357	0.118851	0.64101	1.8276e-13	-1.44569	0.403191	-0.132493	7.69361e-12	0.523746
ACTR10	1.42849e-13	-0.888727	7.2892e-15	-1.11454	7.31116e-13	4.86022e-14	0.953008	-0.114675	0.0528682	-0.542871	0.966275	0.105742
ACTR1A	0.457341	0.0438851	0.636517	-0.0304027	0.531395	0.702841	0.455579	0.0268316	0.000975651	-0.560583	0.554182	0.00394091
ACTR1B	7.56506e-10	-0.651628	1.71562e-05	-0.474197	2.72453e-09	4.18679e-05	5.04587e-05	-0.565349	0.000244673	-0.681137	0.000289367	0.00126339
ACTR2	6.25537e-13	0.941758	1.021e-07	0.703255	3.01849e-12	3.19652e-07	0.0688224	0.213364	0.35314	0.119988	0.11961	0.473466
ACTR3	9.67703e-35	1.65068	1.41776e-23	1.31697	6.33253e-33	2.93682e-22	0.380649	-0.0989857	0.000786906	0.602204	0.481983	0.00329749
ACTR3B	0.437337	0.674424	0.541421	0.587093	0.511672	0.614026	1.23754e-08	-1.39714	0.00373271	1.0783	2.5543e-07	0.0119503
ACTR3C	0.0338511	0.430225	0.535179	0.172714	0.0514059	0.608202	0.0864524	-0.294342	0.729485	-0.0370158	0.144406	0.806242
ACTR5	0.00104627	-0.440383	2.73979e-08	-0.859534	0.00197751	9.1151e-08	0.000829666	-0.589983	0.0425016	-0.436134	0.0029549	0.0883983
ACTR6	0.839809	-0.0231217	0.000384231	-0.549322	0.874348	0.000792582	0.213877	-0.232574	0.688958	-0.165914	0.304015	0.774219
ACTR8	4.69232e-13	-0.784153	3.53558e-08	-0.673734	2.2965e-12	1.16139e-07	0.836945	-0.00286	0.0174489	0.334563	0.882319	0.0422795
ACTRT1	0.252773	0.0312781	0.209689	0.0179652	0.317351	0.268652	0.00144331	-0.0139079	0.390749	0.00784819	0.00470317	0.511955
ACTRT2	0.157128	-0.0386849	0.140652	-0.0300405	0.20913	0.189206	0.000359582	-0.00826855	0.257689	9.97115e-05	0.00146541	0.37218
ACTRT3	9.54746e-13	1.17612	1.34973e-13	1.31947	4.53204e-12	7.86716e-13	0.983364	-0.0196447	0.0223404	0.66272	0.988317	0.0517912
ACVR1	3.93212e-05	-0.634462	0.116516	0.173357	8.80574e-05	0.16003	0.664092	0.0205135	0.00451128	-0.671371	0.740009	0.0139797
ACVR1B	7.85137e-29	-1.49283	1.70171e-22	-1.38753	2.12008e-27	3.01215e-21	0.0345727	0.190796	2.50248e-06	-0.922962	0.0673452	3.22039e-05
ACVR1C	0.0875664	-0.0583404	0.00219863	0.411077	0.123042	0.00409657	0.0544541	0.401872	0.437714	0.191145	0.0986115	0.556385
ACVR2A	0.714952	-0.0129841	5.45432e-08	0.663876	0.773446	1.75596e-07	0.26208	0.124122	1.55131e-05	-0.876989	0.359051	0.000139209
ACVR2B	2.95252e-17	-1.03328	8.97697e-13	-0.910767	2.1015e-16	4.80546e-12	4.02436e-05	-0.613825	0.859516	0.108362	0.000240959	0.905423
ACVRL1	0.00719573	0.332366	1.53903e-14	1.01794	0.0121469	9.91779e-14	0.000307085	0.519594	0.113646	0.330094	0.00128538	0.196943
ACY1	3.43365e-16	-0.950137	6.7305e-16	-1.05077	2.2101e-15	5.10175e-15	0.0901759	-0.211646	1.15965e-09	-1.66892	0.149479	5.38333e-08
ACY3	4.22622e-06	0.588752	1.06867e-12	0.743721	1.04995e-05	5.68431e-12	0.712552	0.0850657	0.0252908	-0.787005	0.780925	0.0574965
ACYP1	0.972432	0.00912427	0.00129189	-0.479817	0.977819	0.00248066	0.000493729	-0.605937	0.231946	0.237548	0.00190778	0.343925
ACYP2	0.852406	-0.0389564	0.238027	0.126697	0.884353	0.300947	0.98915	0.014921	0.565605	0.120667	0.992414	0.671396
ADA	2.89292e-34	1.71426	2.07669e-27	1.62407	1.73928e-32	7.64756e-26	0.00207151	0.365241	7.11916e-06	0.92198	0.0063525	7.62087e-05
ADA2	9.27558e-20	1.22704	3.59854e-15	1.12363	8.57946e-19	2.49999e-14	2.97356e-07	0.762059	0.119997	0.268125	4.02797e-06	0.205924
ADAD1	0.0234913	0.0281972	0.86846	-0.0269664	0.036705	0.896103	0.661184	0.0273267	0.457123	0.0473375	0.737498	0.572537
ADAD2	0.905081	0.14181	0.00328135	0.317936	0.923612	0.00594172	0.611493	0.0380043	0.256194	-0.086478	0.694653	0.371969
ADAL	1.65312e-13	-0.888385	5.78427e-17	-1.17846	8.4072e-13	4.95063e-16	0.0671807	0.301317	0.0135231	-0.377102	0.117311	0.0343914
ADAM10	0.965864	-0.0286656	0.284721	0.116381	0.972741	0.352019	0.132561	0.178476	0.86808	0.0334325	0.206026	0.911467
ADAM11	0.61178	0.283069	0.336315	0.0769543	0.679681	0.407602	1.93595e-06	-1.09371	0.507045	0.154718	1.92629e-05	0.619501
ADAM12	0.29964	-0.143982	0.000668963	0.458238	0.368498	0.00133439	0.000296527	0.527653	0.302078	0.181252	0.00124801	0.419485
ADAM15	0.325218	-0.0672146	0.645539	0.00697108	0.395629	0.710436	0.00676757	-0.381957	4.03385e-07	-1.16081	0.0172375	6.96068e-06
ADAM17	1.23706e-20	1.41689	2.33372e-22	1.66998	1.24999e-19	4.07458e-21	0.00283119	-0.522076	9.90218e-06	0.906588	0.00826783	9.97715e-05
ADAM18	0.98004	-0.0372913	0.481297	-0.116753	0.983979	0.554874	5.49494e-19	-0.0548275	1.28408e-05	-0.0219477	8.69836e-17	0.000122937
ADAM19	1.0209e-21	1.23327	1.20883e-19	1.25474	1.14726e-20	1.45689e-18	0.762725	0.0458317	0.000133313	0.717852	0.822453	0.000770762
ADAM2	0.763035	0.0465798	0.557243	-0.0917113	0.813614	0.629408	3.87874e-14	0.109761	5.5967e-10	-0.610213	1.82092e-12	2.99182e-08
ADAM20	1.66819e-06	-0.515105	0.00130769	-0.342195	4.31955e-06	0.0025085	0.000114106	-0.22939	0.0396239	-0.172976	0.000561271	0.0833051
ADAM21	0.00246266	-0.254057	0.463212	-0.175016	0.00444374	0.537214	0.0143265	-0.422076	0.561143	-0.116347	0.0322228	0.667682
ADAM22	1.53486e-09	-0.75425	0.23723	-0.155259	5.37774e-09	0.300058	0.00676757	0.317805	0.473912	-0.160704	0.0172375	0.588502
ADAM23	0.631761	0.0637821	2.88005e-06	0.775968	0.697729	7.68721e-06	1.43664e-05	0.794591	0.231945	0.389011	0.000101961	0.343925
ADAM28	2.08128e-08	0.612282	1.81873e-06	0.546637	6.5119e-08	4.97389e-06	0.0754237	0.231738	0.00806347	0.495557	0.128999	0.0225223
ADAM29	0.739497	-0.0367093	0.715524	0.0177104	0.793485	0.773291	0.0222515	0.135997	0.0305141	-0.218809	0.0467229	0.0673128
ADAM30	0.92199	-0.0295932	0.991946	-0.00425922	0.936397	0.993859	0.490075	-0.125701	0.457123	0.0630822	0.587349	0.572537
ADAM32	0.00477577	0.317889	0.00425611	0.229328	0.00827656	0.00757197	0.664062	-0.0852924	2.21232e-11	1.08255	0.740009	2.36951e-09
ADAM33	1.50685e-06	-0.543361	0.00630167	0.513142	3.91759e-06	0.0108985	6.96684e-05	0.668473	0.637381	0.141597	0.000375366	0.733164
ADAM7	0.457625	-0.00817785	0.482267	-0.0469866	0.531656	0.555881	3.34474e-14	0.00654483	3.85392e-07	-2.40453	1.57796e-12	6.74808e-06
ADAM8	2.24771e-17	1.10042	7.37201e-06	0.603562	1.62022e-16	1.88047e-05	0.0259097	-0.248467	0.0049954	0.567672	0.0529191	0.0152392
ADAM9	1.27054e-05	0.555921	0.00291242	0.42021	2.99668e-05	0.00531878	0.552622	0.0837223	0.114894	-0.277311	0.641511	0.198744
ADAMDEC1	2.60753e-36	2.07483	1.55336e-21	1.50873	2.26997e-34	2.4181e-20	0.0458932	0.251182	2.784e-06	0.978708	0.0853766	3.50449e-05
ADAMTS1	0.508785	-0.075883	3.66887e-14	0.712643	0.582373	2.27286e-13	0.851135	-0.0367033	0.055593	0.346215	0.893063	0.109967
ADAMTS10	0.543385	-0.023412	6.16253e-05	0.564338	0.615568	0.000140943	0.127956	0.268867	0.258471	0.313604	0.200071	0.372688
ADAMTS12	0.0483139	-0.292183	0.870844	-0.00378458	0.0713308	0.898178	0.170152	0.125239	0.370338	-0.260801	0.252526	0.49116
ADAMTS13	6.28693e-14	-0.680696	7.79508e-08	-0.586693	3.3091e-13	2.46861e-07	0.185801	-0.0316774	0.10229	0.161573	0.271211	0.181291
ADAMTS14	0.501711	-0.00895671	0.244353	0.214622	0.575577	0.307569	0.906897	0.19617	0.661104	0.181668	0.932805	0.751794
ADAMTS15	3.20622e-27	-1.55024	6.53343e-18	-1.23394	6.97787e-26	6.30482e-17	0.000111128	0.545396	0.93273	0.0705068	0.000548593	0.955163
ADAMTS16	2.58541e-19	-1.05175	0.00366801	-0.318643	2.26609e-18	0.00659097	0.341578	-0.222084	0.0357829	-0.306823	0.443601	0.0765525
ADAMTS17	2.84485e-08	-0.5572	0.389677	-0.0944733	8.80079e-08	0.463222	0.878226	-0.102174	4.07053e-05	-0.780785	0.91233	0.000296836
ADAMTS18	6.47902e-08	-0.412741	0.950763	0.102825	1.93166e-07	0.962081	0.104168	0.260552	0.14697	0.427612	0.168459	0.241498
ADAMTS19	7.07478e-08	-0.345116	8.48197e-09	-0.644932	2.10243e-07	2.97643e-08	0.00119263	-0.0799345	0.37426	0.0564796	0.00401398	0.495258
ADAMTS2	0.390443	0.0905968	6.35654e-06	0.640093	0.463487	1.63489e-05	0.0760213	0.25771	0.779124	0.00973647	0.129859	0.845057
ADAMTS20	0.00120253	-0.194542	0.134981	-0.171914	0.00225867	0.182471	1.23509e-07	0.0142702	0.0175657	0.0860943	1.90782e-06	0.042557
ADAMTS3	0.0254612	0.335927	3.3812e-22	1.15595	0.039523	5.81366e-21	0.129783	-0.391404	0.625973	0.063324	0.202563	0.723077
ADAMTS4	6.2291e-05	0.507092	3.34764e-06	0.609471	0.000136246	8.88223e-06	0.107166	-0.21886	0.282127	0.203222	0.172478	0.398821
ADAMTS5	0.175421	-0.0540064	2.47051e-12	0.938014	0.230323	1.26305e-11	0.0778375	0.322237	0.421824	0.274143	0.13236	0.541447
ADAMTS6	1.1547e-05	-0.524	0.744725	-0.0592427	2.73689e-05	0.798163	0.378682	0.0949338	0.240564	0.131671	0.480223	0.354166
ADAMTS7	0.0121649	0.336024	0.000117738	0.510034	0.0198827	0.000259998	0.116143	-0.271368	0.637594	-0.149915	0.184645	0.733164
ADAMTS8	2.02125e-08	-0.455565	0.102461	0.0817805	6.33647e-08	0.142416	0.262373	0.099753	0.0016067	-0.560212	0.359426	0.00592413
ADAMTS9	0.160272	0.126443	9.25562e-16	0.838864	0.212639	6.91491e-15	0.164025	-0.198126	0.421824	0.177694	0.245008	0.541447
ADAMTSL1	0.532892	0.273729	0.000349796	0.72959	0.605535	0.000725677	0.00192515	0.720202	0.945728	0.177262	0.00597446	0.963909
ADAMTSL2	3.07167e-10	-0.697291	0.00393363	-0.265544	1.14705e-09	0.00703405	0.136814	-0.112271	5.14395e-05	-0.68988	0.21135	0.000358899
ADAMTSL3	1.77885e-05	-0.53212	0.0336635	-0.324965	4.12279e-05	0.051604	0.813649	-0.115358	0.0233175	-0.489504	0.864325	0.0537486
ADAMTSL4	4.23165e-08	0.806308	3.17284e-17	1.29532	1.2831e-07	2.82238e-16	0.90546	-0.0599317	0.0187795	0.51329	0.931628	0.0449767
ADAMTSL5	1.60098e-30	-1.28762	4.6656e-18	-0.941759	5.56986e-29	4.59696e-17	0.918217	-0.0272341	1.25407e-11	-1.23013	0.940899	1.5203e-09
ADAP1	0.0641644	-0.18955	0.000191892	-0.475983	0.0924896	0.000412335	0.0912136	0.185313	0.00525467	0.510331	0.150873	0.0158901
ADAP2	2.66243e-15	1.23665	3.5012e-08	0.888219	1.59027e-14	1.15127e-07	4.58445e-06	0.835615	0.00832715	0.714915	3.91139e-05	0.0231103
ADAR	0.101417	0.0984539	0.106533	-0.392612	0.140756	0.147521	0.0730713	-0.440135	0.00239695	0.756991	0.125593	0.00824083
ADARB1	0.253625	0.126034	2.93081e-07	0.65314	0.318193	8.77279e-07	0.0191912	-0.428109	0.350324	-0.117746	0.0411817	0.470485
ADARB2	0.506591	0.191264	0.866826	0.0389062	0.580276	0.894782	0.244174	-0.0140172	0.0725103	0.00971414	0.339201	0.136927
ADAT1	0.552731	-0.0716112	0.000545064	-0.482527	0.624354	0.00110072	0.963121	0.00742425	0.0316833	-0.455788	0.973797	0.0693295
ADAT2	9.04744e-12	1.08721	1.59532e-08	0.910472	3.92035e-11	5.43737e-08	4.85378e-05	-0.745711	2.35052e-05	0.991534	0.000280789	0.000190453
ADAT3	0.000219219	-0.27609	0.0193063	-0.141118	0.000450402	0.0308885	0.00113122	-0.168099	4.24436e-06	-0.728476	0.00384665	4.96896e-05
ADCK1	0.372727	-0.083794	0.103219	-0.208954	0.445563	0.143355	0.999277	-0.00353925	5.6493e-06	-0.789623	0.999485	6.33234e-05
ADCK2	5.39821e-05	-0.480413	6.00132e-11	-0.849572	0.000119087	2.67107e-10	0.00148449	-0.450581	0.0196197	-0.414623	0.00481768	0.0466195
ADCK5	0.88426	0.053968	0.000381312	-0.417031	0.907612	0.000786734	1.01147e-06	-0.66073	0.173368	-0.140455	1.11407e-05	0.276057
ADCY1	5.54442e-24	-1.01816	3.16181e-16	-1.03698	8.02627e-23	2.48485e-15	0.175292	0.133697	0.473912	0.126544	0.258471	0.588502
ADCY10	0.00650937	-0.202663	2.40868e-06	-0.485487	0.0110572	6.49761e-06	0.0080965	-0.00852514	1.18984e-05	-1.0596	0.0200285	0.000116194
ADCY2	2.18718e-07	-0.397648	0.918079	-0.0238711	6.19449e-07	0.936494	0.00153077	-0.640815	0.00032186	-0.774916	0.0049444	0.00158495
ADCY3	1.06577e-08	0.691176	6.82567e-15	1.02502	3.44728e-08	4.57496e-14	0.313813	0.13651	3.59697e-07	1.24885	0.414679	6.36257e-06
ADCY4	0.0116797	-0.344815	0.000143899	0.399884	0.0191288	0.000314231	0.000402357	0.464258	0.54733	0.0172733	0.00160691	0.655137
ADCY5	3.12235e-13	-0.742351	0.00581639	-0.416121	1.55302e-12	0.0101257	3.12919e-06	0.396637	0.265373	0.142342	2.86504e-05	0.380172
ADCY6	2.099e-29	-1.46181	1.25653e-20	-1.25963	6.23277e-28	1.72285e-19	0.0606836	0.243003	0.00125244	-0.623249	0.107813	0.00482839
ADCY7	1.42018e-28	1.46345	2.11643e-24	1.40546	3.67737e-27	4.99806e-23	0.0563354	0.158086	4.52172e-07	0.990478	0.101338	7.64994e-06
ADCY8	0.974718	0.13527	0.29714	0.165934	0.979862	0.3654	0.378522	0.0787373	0.0075298	0.313914	0.480211	0.0212822
ADCY9	1.31528e-36	-1.63795	1.65147e-31	-1.74158	1.22838e-34	1.189e-29	0.105595	0.163997	0.576709	-0.0868009	0.170336	0.681601
ADCYAP1	0.970379	0.157203	1.5491e-06	0.606546	0.976163	4.26869e-06	0.0392502	0.219198	0.00110865	0.620383	0.0750973	0.00438415
ADCYAP1R1	0.0465013	-0.0350217	2.04039e-06	0.764827	0.0688819	5.54615e-06	6.45627e-05	0.686272	0.355971	0.351049	0.000353043	0.476355
ADD1	1.93875e-19	-1.33519	6.13131e-10	-0.978522	1.72764e-18	2.44072e-09	0.00216153	0.444017	0.889554	-0.0247064	0.006578	0.927008
ADD2	7.2932e-06	0.956062	2.10988e-17	1.43077	1.76696e-05	1.91584e-16	0.0254295	-0.709327	0.00336154	0.655198	0.0521049	0.010995
ADD3	0.000180859	0.343899	1.17517e-18	1.07361	0.000375357	1.25154e-17	7.18475e-05	0.383375	0.0644777	-0.495299	0.000385011	0.124236
ADGB	0.0569173	-0.179021	0.0604927	-0.228321	0.0829381	0.0884567	2.99418e-07	0.0375605	0.00671269	0.00250676	4.05304e-06	0.0193521
ADGRA1	0.450927	-0.0277208	0.402226	-0.0460665	0.524986	0.476607	0.0904354	-0.328701	0.165411	-0.267444	0.14987	0.265789
ADGRA2	0.00188186	-0.47713	1.62696e-05	0.540173	0.0034422	3.98612e-05	0.00545624	0.385639	0.672987	-0.143293	0.0143754	0.761441
ADGRA3	0.608421	0.0872051	0.0115972	0.49816	0.676496	0.0192051	1.03979e-06	-0.829846	3.92436e-06	0.9959	1.13871e-05	4.64794e-05
ADGRB1	0.000273205	0.330314	0.801679	0.491809	0.000555094	0.845407	0.452225	0.16628	0.45388	0.366694	0.550858	0.571879
ADGRB2	5.24023e-31	-1.35252	1.15806e-22	-1.2235	1.96524e-29	2.11008e-21	0.03864	0.134042	0.149747	0.122907	0.0741228	0.245089
ADGRB3	8.06385e-10	-0.328848	0.595463	-0.034873	2.89495e-09	0.66537	0.107471	0.0421721	0.323836	0.10954	0.17291	0.443869
ADGRD1	0.0617227	0.323967	1.74816e-14	1.10342	0.0893448	1.12166e-13	4.54296e-09	0.961978	0.00286749	0.709632	1.03222e-07	0.00959511
ADGRD2	0.0535902	-0.160048	2.02893e-05	0.0489623	0.0784525	4.91025e-05	0.167217	0.0520655	0.340145	-0.0608828	0.249019	0.460519
ADGRE1	2.24436e-06	0.756953	1.55162e-09	0.930035	5.73126e-06	5.9286e-09	0.000255786	0.579352	0.000938484	0.795223	0.00110446	0.00381507
ADGRE2	6.66178e-28	1.67941	9.51991e-25	1.65629	1.56874e-26	2.38283e-23	0.00669399	0.390266	2.40806e-05	0.924307	0.017091	0.000194371
ADGRE3	0.000188713	0.855152	5.32699e-11	1.1173	0.000390392	2.38919e-10	0.000581547	0.682205	0.00142305	0.942189	0.00218625	0.00536229
ADGRE5	6.93671e-31	1.66931	3.47599e-26	1.63977	2.54686e-29	1.09003e-24	0.0315874	0.247381	0.000249935	0.716426	0.0624704	0.00128637
ADGRF1	0.0363827	0.749521	1.90675e-08	0.909775	0.0549554	6.43721e-08	0.00244576	-0.417482	0.0360744	-0.590932	0.00730599	0.0771465
ADGRF2	0.235822	0.206416	0.877654	0.0742004	0.298336	0.903312
ADGRF2P							4.26228e-07	-0.46531	0.0745128	0.0692047	5.49762e-06	0.139931
ADGRF3	0.00013578	0.528671	0.00013822	0.490274	0.000285776	0.000302448	0.216654	-0.242346	0.0101476	0.468475	0.307256	0.0271683
ADGRF4	0.090066	0.193718	0.00343161	0.0100852	0.126204	0.0061961	4.19733e-05	-0.0242944	5.30323e-07	-1.08104	0.000249215	8.76185e-06
ADGRF5	0.992041	0.0272491	7.68512e-06	0.63802	0.993901	1.95593e-05	0.00232423	0.51447	0.96742	0.070327	0.00700085	0.978733
ADGRG1	0.43673	-0.0443692	0.342175	-0.254201	0.510992	0.41387	1.92531e-10	-1.23557	0.0239893	-0.617794	5.57904e-09	0.0549709
ADGRG2	1.34053e-05	1.30896	1.48455e-08	1.34142	3.15325e-05	5.08253e-08	0.00909819	-0.714761	0.595437	0.355833	0.0220787	0.696901
ADGRG3	1.50291e-14	0.986042	4.02365e-22	1.16368	8.36163e-14	6.82672e-21	0.702672	0.0332069	0.0476889	0.592465	0.772641	0.0973206
ADGRG4	0.139792	0.766974	0.000741957	0.915072	0.188284	0.00147159	0.610533	0.689257	0.753497	0.69115	0.694015	0.825426
ADGRG5	2.58947e-08	0.902005	1.11788e-10	0.95672	8.03529e-08	4.84749e-10	0.889676	0.00118731	0.0177043	0.551512	0.920233	0.0427934
ADGRG6	9.25067e-24	1.30106	2.50299e-18	1.23072	1.29813e-22	2.54712e-17	0.0246076	-0.255756	0.400134	0.192867	0.0507629	0.520984
ADGRG7	0.0417929	0.0873259	0.193828	0.0937737	0.0624459	0.250551	1.18626e-07	-0.0542511	0.00107505	-0.283384	1.8462e-06	0.00426902
ADGRL1	4.04058e-19	-1.33537	1.77506e-15	-1.30821	3.47659e-18	1.27894e-14	0.026769	-0.381754	0.00428552	-0.605653	0.0544246	0.0133957
ADGRL2	0.00250868	0.316957	5.42763e-18	1.22701	0.00452211	5.28281e-17	0.88538	-0.102638	0.000439275	0.724412	0.917423	0.00205121
ADGRL3	0.0014557	-0.28043	2.4551e-07	0.390307	0.00270409	7.39957e-07	0.0340752	-0.0341533	0.766613	0.00530379	0.0665522	0.835304
ADGRL4	0.30592	-0.170642	7.06385e-05	0.54339	0.375094	0.000160298	3.33066e-05	0.679001	0.25391	0.254323	0.000206324	0.369329
ADGRV1	3.59969e-19	-0.917433	4.00848e-11	-0.793599	3.11817e-18	1.81819e-10	0.764975	0.164536	2.72908e-07	-0.893405	0.824322	5.08244e-06
ADH1A	0.145045	-0.166386	0.0671177	0.218093	0.194624	0.0972638	0.193577	0.193213	0.0629106	-0.0733414	0.280319	0.12179
ADH1B	0.000385794	-0.435814	0.0249996	0.338849	0.000769389	0.0392406	5.38548e-05	0.63638	0.532884	0.176536	0.000305549	0.642256
ADH1C	0.00669524	-0.267426	0.000750269	0.469454	0.0113509	0.001487	1.25949e-06	0.639666	0.00130607	-0.915162	1.33912e-05	0.00499769
ADH4	0.781046	0.103149	3.81359e-06	0.484485	0.828509	1.0056e-05	0.0868737	0.451773	0.645293	0.173393	0.145034	0.739539
ADH5	0.00651641	0.391045	9.97875e-07	0.695871	0.0110672	2.80851e-06	0.224762	0.178646	0.00961164	0.606326	0.316924	0.0259671
ADH6	0.178142	-0.116175	0.471299	-0.139125	0.233466	0.54531	1.13906e-09	-0.0451152	0.00101554	-0.193703	2.98462e-08	0.0040761
ADH7	0.858462	0.000814197	0.978166	-0.0483186	0.889197	0.983133	1.01929e-15	-0.0112898	6.54918e-05	-0.0301014	6.00724e-14	0.000435994
ADHFE1	2.69107e-12	-0.711989	0.00265909	-0.236449	1.2257e-11	0.00488913	0.23247	0.228176	0.0142606	-0.422112	0.325423	0.0358407
ADI1	8.38091e-06	0.524827	0.000561519	0.455091	2.01853e-05	0.00113134	0.301773	-0.155926	0.0918946	-0.352301	0.40193	0.165848
ADIG	0.223127	-0.0324355	0.211276	0.00131422	0.2841	0.270487	2.47212e-06	0.00825779	0.00959551	0.0573451	2.36755e-05	0.0259671
ADIPOQ	0.000681051	-0.342864	0.542748	0.221214	0.00131832	0.615276	0.00528309	0.549262	0.263019	0.327875	0.0139788	0.377672
ADIPOR1	0.0155619	-0.3222	5.84953e-15	-1.00398	0.0250017	3.94684e-14	0.00730338	-0.364866	0.157598	-0.337058	0.018375	0.255413
ADIPOR2	4.72246e-10	-0.645618	4.18481e-15	-1.0248	1.73554e-09	2.88538e-14	0.849714	-0.0514999	0.645392	0.0788717	0.892195	0.739539
ADIRF	1.42043e-29	-1.85623	3.8904e-22	-1.70305	4.35154e-28	6.60646e-21	0.00949117	0.392306	0.00227025	-0.586539	0.0228528	0.00787204
ADISSP	6.17997e-09	0.707769	0.000435243	0.518853	2.04817e-08	0.000890735	0.0991191	-0.228401	0.000122016	0.72875	0.161453	0.000717878
ADK	0.441679	-0.0227952	0.00585741	-0.341646	0.516155	0.0101907	0.16293	-0.180353	0.156004	-0.210826	0.243771	0.253411
ADM	2.3838e-11	0.912596	2.2992e-13	1.0375	9.91395e-11	1.30801e-12	0.0115125	-0.491248	0.169108	-0.317395	0.0268391	0.270403
ADM2	0.0528539	0.549518	0.374236	0.329193	0.0774393	0.446856	0.000756913	-0.555491	0.0268471	-0.471769	0.002737	0.0604354
ADM5	0.799228	-0.081655	1.64213e-08	0.493041	0.842124	5.58999e-08	0.0823642	0.17531	0.00265993	0.389134	0.138642	0.00900507
ADNP	2.38911e-08	-0.643172	2.74198e-12	-0.922959	7.43516e-08	1.39738e-11	0.000355389	-0.469756	0.186629	-0.169476	0.001457	0.291659
ADNP2	0.0163728	-0.259354	0.00494831	-0.359886	0.0262039	0.00871315	0.179956	-0.208953	0.0710284	0.478255	0.26417	0.134495
ADO	0.00750378	-0.358975	0.00362331	-0.440611	0.012637	0.00651796	0.0784507	-0.430185	0.701029	-0.0638786	0.133201	0.783527
ADORA1	0.0730984	0.27933	0.917057	-0.0140846	0.104181	0.935849	0.000296527	-0.481918	0.880954	0.132841	0.00124801	0.921122
ADORA2A	0.759893	-0.0777446	0.590847	-0.0200691	0.810767	0.66134	0.640565	0.087312	0.142198	0.221342	0.719781	0.235385
ADORA2B	7.7351e-19	1.1323	5.2655e-26	1.48476	6.4562e-18	1.61691e-24	0.000553751	-0.676831	0.00379807	0.425876	0.00209559	0.0121188
ADORA3	0.00239177	0.363473	0.466184	-0.114686	0.00432028	0.54027	0.000145971	0.554034	0.680955	0.0481703	0.000688822	0.767672
ADPGK	2.10577e-22	1.4999	3.80064e-14	1.19599	2.55441e-21	2.35146e-13	0.0669103	0.283096	9.65566e-06	1.008	0.116934	9.77533e-05
ADPRH	9.71587e-21	1.35458	5.04608e-22	1.522	9.93746e-20	8.4129e-21	0.00213545	0.449454	0.000158927	0.900125	0.00650898	0.000888095
ADPRHL1	6.19678e-17	-0.99728	7.83668e-15	-1.04153	4.28694e-16	5.21081e-14	0.0341101	-0.322152	2.13083e-06	-0.959368	0.0665727	2.83016e-05
ADPRM	0.0630067	-0.199731	0.0407837	0.243921	0.0910117	0.0616098	0.225455	0.184912	7.49224e-06	0.974558	0.317714	7.93544e-05
ADPRS	0.0400245	0.265073	0.514452	0.130199	0.0600321	0.587915	1.56002e-05	-0.716272	0.122614	-0.331268	0.000109253	0.20947
ADRA1A	0.230728	0.0750006	0.0010757	0.408245	0.292426	0.00208676	0.363799	0.321976	0.340831	0.324724	0.46632	0.461382
ADRA1B	0.0324489	-0.261243	0.616306	-0.0710552	0.0494249	0.684653	0.103649	-0.236245	0.187513	0.227019	0.167717	0.292487
ADRA1D	0.266293	-0.0447968	0.00560273	0.0960527	0.332396	0.00977768	0.0779244	0.0902985	0.805437	0.0126829	0.132496	0.866144
ADRA2A	6.68312e-15	-1.01947	0.124386	-0.236353	3.84499e-14	0.169652	5.31049e-06	0.629784	0.453976	-0.139538	4.43986e-05	0.571879
ADRA2B	6.89246e-06	1.0995	1.5199e-08	1.25697	1.67366e-05	5.19507e-08	0.40833	-0.193862	0.00018912	1.07452	0.508957	0.00102405
ADRA2C	5.07799e-07	-0.428121	0.00814772	-0.464534	1.38575e-06	0.0138348	0.00305034	0.17938	0.00122747	-0.461463	0.00883104	0.00475078
ADRB1	0.00639427	-0.3507	0.0119706	-0.15315	0.0108703	0.0197928	0.326949	-0.114579	0.322762	-0.0972186	0.42881	0.442747
ADRB2	0.82986	0.0505177	5.05709e-08	0.707111	0.866429	1.63245e-07	7.38162e-07	0.743047	0.614444	0.157412	8.56916e-06	0.71344
ADRB3	0.00630068	0.133345	4.51071e-07	0.259509	0.0107207	1.32421e-06	0.00446489	0.214527	0.081763	0.16988	0.0121582	0.151018
ADRM1	3.73572e-08	0.560739	0.286984	0.095257	1.13973e-07	0.354498	0.00186702	-0.443301	0.649305	-0.160018	0.00582615	0.742236
ADSL	2.20861e-10	0.835395	2.17144e-06	0.646993	8.35459e-10	5.88408e-06	0.000908862	-0.494317	0.0652682	0.383421	0.00318951	0.125505
ADSS1	1.10869e-29	-1.57528	3.90341e-19	-1.33645	3.47397e-28	4.43208e-18	0.927041	-0.126801	2.11745e-10	-1.37591	0.94742	1.36615e-08
ADSS2	0.000313907	-0.566516	0.000409216	-0.575426	0.000632714	0.000841503	0.021443	-0.460873	0.70507	-0.155516	0.0452484	0.786611
ADTRP	1.37378e-09	0.980167	2.26871e-26	1.52053	4.83183e-09	7.31735e-25	0.0903477	0.151445	0.480663	0.172508	0.149748	0.594635
AEBP1	1.486e-05	-0.55258	0.873326	-0.0246835	3.47209e-05	0.899917	0.904023	-0.0680408	0.00135121	-0.672511	0.9307	0.00513118
AEBP2	0.970584	0.176474	0.23519	0.364546	0.976319	0.297791	0.981917	0.00299408	0.00192604	0.916052	0.987666	0.00688162
AEN	0.0142888	0.402179	0.285818	0.224212	0.0230951	0.353171	0.0305962	-0.331087	0.0236513	-0.427876	0.0608303	0.0543601
AFAP1	0.0556069	-0.213067	0.000636078	0.431577	0.0811763	0.00127196	0.412971	-0.151313	0.282127	0.235329	0.513239	0.398821
AFAP1L1	0.911811	0.134165	0.000207045	0.707243	0.928903	0.00044311	0.265179	0.266828	0.55826	0.316084	0.362673	0.664459
AFAP1L2	1.97938e-08	-0.632212	0.987314	-0.141761	6.21532e-08	0.990147	0.0526911	0.176073	0.358816	0.091265	0.0959176	0.47905
AFDN	7.29735e-05	-0.605101	0.0005021	-0.586325	0.00015844	0.00101974	0.00068104	-0.612051	0.217396	0.256509	0.00249706	0.32709
AFF1	4.18426e-12	-0.953168	0.00011836	-0.551197	1.87255e-11	0.00026125	4.40026e-07	0.745362	0.0577126	-0.39396	5.66035e-06	0.113417
AFF2	0.311949	0.412188	7.13178e-09	1.10693	0.381416	2.52243e-08	0.380649	0.138004	0.000321937	-1.34637	0.481983	0.00158495
AFF3	1.30363e-39	-2.269	1.17195e-36	-2.41763	2.36608e-37	2.96426e-34	0.0108749	0.316591	0.0001304	-0.783677	0.0256494	0.000758528
AFF4	7.6249e-26	-1.38462	2.27823e-21	-1.33552	1.39312e-24	3.46749e-20	0.0440515	0.280646	0.0308288	-0.386233	0.0826021	0.0678106
AFG1L	0.777497	-0.020324	0.477477	0.0641911	0.82574	0.550943	0.712132	-0.0523126	0.129351	0.308634	0.780554	0.218266
AFG2A							0.0190055	-0.304965	0.000139324	0.624014	0.0408428	0.000798483
AFG2B							0.25748	-0.127511	0.244957	0.335773	0.353837	0.359243
AFG3L2	0.00849691	0.640213	0.876261	0.16168	0.0141964	0.902216	0.000787336	-0.683174	0.32562	0.371194	0.00282886	0.445417
AFM	0.17928	-0.0219476	0.112146	-0.115501	0.23467	0.154503	6.3765e-07	-0.012592	0.00586651	-0.00448164	7.6478e-06	0.0172898
AFMID	1.53455e-13	-0.821761	2.03943e-10	-0.766924	7.83524e-13	8.60302e-10	0.0471903	-0.239013	4.27108e-09	-2.2876	0.0873992	1.60023e-07
AFP	2.65174e-11	-0.494639	0.00240095	-0.317352	1.09808e-10	0.00444981	0.27383	0.0695765	0.0168476	-0.269805	0.371902	0.0411314
AFTPH	1.72699e-16	-1.15828	2.35699e-19	-1.33671	1.14256e-15	2.75096e-18	0.063994	-0.33893	0.412445	-0.25764	0.112753	0.532569
AGA	5.55834e-07	-0.619189	1.41891e-07	-0.724805	1.5119e-06	4.37533e-07	0.181137	0.225364	6.93936e-06	-1.03544	0.265597	7.44094e-05
AGAP1	2.74771e-11	-1.00485	3.56448e-08	-0.86114	1.13636e-10	1.16988e-07	0.00510164	-0.507488	0.263089	0.295218	0.0135624	0.377672
AGAP2	3.24573e-15	1.05321	4.17828e-14	1.09343	1.92019e-14	2.57433e-13	0.00479503	0.377232	0.70507	0.0195652	0.0129067	0.786611
AGAP3	0.00357807	0.265031	0.0108804	0.301009	0.00631545	0.0181086	0.0544878	-0.382041	0.0453551	0.277263	0.0986259	0.0934854
AGAP4	0.678596	-0.0998799	0.495599	-0.148973	0.74057	0.569212	0.229647	-0.259189	0.00130096	0.662041	0.322222	0.00498012
AGAP5	3.11374e-11	-0.697877	6.71699e-08	-0.641792	1.27948e-10	2.1413e-07	0.433973	-0.140994	0.945728	-0.118754	0.533696	0.963909
AGAP6	0.692883	0.0273751	0.726158	-0.0917324	0.753427	0.782627	0.0645162	-0.353243	0.00743667	0.557841	0.113486	0.0210284
AGAP9	0.000139986	-0.434425	0.0189048	-0.263921	0.000294049	0.0302966	0.275422	-0.221213	0.0436242	0.405255	0.373693	0.0903188
AGBL1	0.114028	-0.0453803	0.103731	-0.0461886	0.156631	0.143983	0.0698229	-0.00303258	0.550018	0.000104379	0.121096	0.657788
AGBL2	2.32007e-11	-0.543745	1.63227e-12	-0.779709	9.66352e-11	8.48717e-12	0.982613	0.15603	0.261809	0.286894	0.98797	0.37673
AGBL3	0.0577327	-0.0636708	0.686993	0.0726541	0.0840181	0.747161	0.102123	-0.128269	0.859406	0.075043	0.165548	0.905423
AGBL4	1.98087e-27	-0.997925	1.27508e-22	-1.04539	4.43538e-26	2.30365e-21	0.00972052	-0.194387	0.00160977	-0.214053	0.0233152	0.00593314
AGBL5	0.0484017	-0.1256	0.0245769	-0.246182	0.0714384	0.0386266	1.39013e-07	-1.02738	0.219433	-0.179623	2.1082e-06	0.329375
AGER	0.00221892	0.385955	0.0349263	0.274612	0.00402544	0.0533863	0.100424	-0.242811	0.00478569	0.579629	0.163203	0.014696
AGFG1	1.06255e-08	0.812413	3.5012e-08	0.817244	3.43743e-08	1.15127e-07	0.21188	-0.145661	0.175963	-0.1934	0.30178	0.279287
AGFG2	1.03958e-09	-0.682374	2.4273e-06	-0.582971	3.69626e-09	6.54234e-06	0.801711	0.0467134	0.00976475	-0.444916	0.854154	0.0263098
AGGF1	1.28733e-11	-0.826866	6.6814e-19	-1.25102	5.48426e-11	7.39416e-18	5.52118e-07	0.712264	0.229826	-0.249343	6.83598e-06	0.341527
AGK	0.675676	0.202658	0.620453	0.032011	0.738263	0.688426	0.021443	-0.414757	0.277282	0.412047	0.0452484	0.393199
AGL	6.72485e-09	-0.529125	4.69956e-06	-0.534581	2.2192e-08	1.22744e-05	0.151237	0.201633	0.00286749	0.389247	0.229521	0.00959511
AGMAT	9.728e-12	1.01932	0.000406122	0.569434	4.20294e-11	0.000835677	0.927041	0.00248273	6.33508e-05	0.894624	0.94742	0.000423221
AGMO	0.567299	0.184943	2.76582e-07	0.558658	0.638075	8.29762e-07	0.014059	0.22223	0.54714	0.0983108	0.0316882	0.655137
AGO1	0.458666	0.0660012	0.0125976	0.502112	0.532545	0.0207687	0.00370686	-0.4838	0.000645311	0.898686	0.0104077	0.00280032
AGO2	2.57606e-13	1.13523	2.52586e-10	1.05304	1.2883e-12	1.05165e-09	2.20314e-07	-0.82971	6.04979e-05	0.879346	3.12817e-06	0.000407739
AGO3	0.196607	-0.161512	0.368335	0.091573	0.254681	0.440961	0.0165664	-0.415053	0.692973	0.114965	0.0364224	0.777858
AGO4	6.24607e-05	0.53583	4.99711e-07	0.720174	0.000136586	1.45788e-06	0.915523	-0.0408351	6.68085e-08	1.41059	0.938905	1.59145e-06
AGPAT1	0.962376	0.0598693	0.615206	-0.0238575	0.969634	0.683708	1.96464e-06	-0.860276	0.0929493	0.362204	1.94776e-05	0.167386
AGPAT2	0.000639062	-0.351858	0.192728	-0.0842489	0.00124028	0.249263	0.0296317	-0.245883	0.00151288	-0.505153	0.0592674	0.00563386
AGPAT3	0.112064	-0.230902	0.0585459	-0.267225	0.154121	0.0858647	0.859673	-0.0611598	0.358816	-0.275723	0.898514	0.47905
AGPAT4	1.29376e-07	0.806762	2.24096e-21	1.51708	3.74125e-07	3.41618e-20	0.888244	0.017648	2.29428e-05	0.860637	0.919099	0.000186611
AGPAT5	0.908393	0.0488959	0.0685031	0.253838	0.926303	0.0990474	0.0148472	-0.376726	0.0471435	0.407263	0.0331824	0.0963681
AGPS	0.557044	-0.015328	0.812821	-0.0583135	0.628251	0.853847	0.0943841	0.113607	2.13523e-07	0.777564	0.155219	4.15966e-06
AGR2	2.23686e-36	-2.60404	6.04397e-38	-2.92785	1.97408e-34	2.15154e-35	0.053583	0.370713	5.03176e-09	-1.2551	0.0973195	1.83127e-07
AGR3	2.92182e-39	-2.99943	1.2729e-39	-3.17821	4.77614e-37	7.19675e-37	0.00455994	0.462444	0.266985	-0.114156	0.0123678	0.382299
AGRN	6.93223e-06	-0.482916	0.134372	-0.0892848	1.68268e-05	0.181711	7.92982e-05	-0.522275	0.190289	-0.143787	0.000418309	0.295727
AGRP	0.00844944	0.626502	0.769059	0.367016	0.0141208	0.818266	0.117087	0.156397	0.0473468	-0.658406	0.185899	0.0967044
AGT	3.83419e-07	-0.439199	2.93387e-05	-0.510003	1.05849e-06	6.97474e-05	0.513907	-0.131925	0.976105	-0.0758143	0.609384	0.984276
AGTPBP1	5.50805e-23	1.55066	5.45494e-18	1.42127	7.09775e-22	5.30669e-17	0.325272	-0.233734	9.3915e-07	1.06721	0.426964	1.41751e-05
AGTR1	5.58475e-15	-0.785097	2.62593e-06	-0.721621	3.22949e-14	7.04414e-06	8.67252e-06	0.396681	0.183022	0.241191	6.68464e-05	0.28713
AGTR2	1.79284e-05	-0.364539	0.723439	0.0173537	4.15221e-05	0.780222	2.2838e-09	-0.0294366	4.68492e-05	-0.208012	5.60102e-08	0.000331796
AGTRAP	0.00207749	-0.359213	0.0265222	-0.262571	0.00378171	0.0414197	0.0188214	-0.343872	1.27216e-05	-1.02802	0.0405336	0.000122411
AGXT	0.656169	0.0507825	0.785651	-0.0786767	0.719975	0.832235	0.139049	0.138407	0.343361	-0.00880725	0.214079	0.463785
AGXT2	3.49698e-18	-0.654381	1.18087e-11	-0.539256	2.73045e-17	5.65659e-11	1.61444e-05	0.01135	3.88513e-06	-0.356454	0.00011257	4.61008e-05
AHCTF1	0.894889	-0.0681326	0.0689392	-0.359539	0.915607	0.0995956	0.00229636	-0.649205	0.0403295	0.450036	0.00692997	0.0844899
AHCY	0.56042	-0.0129742	2.84825e-05	-0.553987	0.631408	6.78041e-05	0.000951035	-0.521727	3.44089e-06	-1.21726	0.00331927	4.16077e-05
AHCYL1	4.68471e-18	-1.00303	2.2091e-14	-1.01142	3.60229e-17	1.40336e-13	0.645763	0.0572518	0.394062	-0.119202	0.72422	0.514946
AHCYL2	6.27146e-08	-0.558012	6.79116e-06	-0.563142	1.87123e-07	1.74062e-05	0.40372	0.140968	0.109964	-0.147022	0.504854	0.191609
AHDC1	0.000174389	-0.41122	0.0184161	0.230565	0.000362404	0.0295849	0.0405549	-0.309905	0.145182	-0.223975	0.077139	0.239139
AHI1	0.0210232	-0.155638	0.00134714	-0.334621	0.0330877	0.00258058	0.0185482	-0.300042	0.0382522	0.512744	0.0400397	0.0808949
AHNAK	2.52875e-25	-1.6748	7.83919e-07	-0.884152	4.37505e-24	2.23513e-06	5.97994e-05	0.627316	0.0668733	-0.457415	0.000333061	0.128113
AHNAK2	1.02049e-09	-0.743484	0.299883	-0.129757	3.63297e-09	0.368419	0.00734307	-0.604902	0.522247	-0.110696	0.0184506	0.632834
AHR	0.287747	-0.0961931	6.329e-05	0.467737	0.355828	0.000144612	0.121719	0.153102	0.000549508	0.700168	0.191964	0.00245858
AHRR	0.492091	0.140812	0.171621	0.108613	0.565687	0.224916	0.053808	-0.620778	0.077199	0.370113	0.0976423	0.144052
AHSA1	0.127191	0.265194	0.00707692	-0.344356	0.172899	0.0121399	6.75195e-06	-0.722376	0.0177082	-0.442463	5.46723e-05	0.0427934
AHSA2P	0.00227304	-0.362634	1.51094e-05	-0.500141	0.00411469	3.71559e-05	0.971794	-0.00970428	0.247174	0.231599	0.979929	0.361826
AHSG	0.649577	0.191405	0.646329	0.225693	0.71433	0.71094	0.518404	-0.404381	0.939937	-0.055881	0.613235	0.960734
AHSP	0.00101865	0.702126	0.000452142	0.767825	0.00192796	0.000923352	0.0864274	0.749156	0.310884	0.707464	0.144406	0.429301
AICDA	6.02382e-15	0.795693	8.31425e-12	0.676987	3.47607e-14	4.03904e-11	0.0179269	0.456028	0.00465291	0.535682	0.0389002	0.0143601
AIDA	0.000263813	0.432234	0.0389037	0.262032	0.000536862	0.0589458	0.79471	0.0549932	5.91174e-05	1.00994	0.848204	0.000400136
AIF1	1.64077e-23	1.39185	5.67974e-19	1.31383	2.24515e-22	6.32937e-18	2.05803e-07	0.771627	4.47159e-05	0.847955	2.94835e-06	0.000319713
AIF1L	1.01453e-08	0.776139	2.6289e-09	0.881122	3.29206e-08	9.76717e-09	0.00108173	-0.53607	0.976105	0.029001	0.00369791	0.984276
AIFM1	0.919981	0.0766572	4.54773e-07	-0.595585	0.934998	1.33447e-06	0.948676	0.0509677	6.00328e-07	-1.17366	0.962954	9.70777e-06
AIFM2	0.00387799	0.329211	0.107594	0.25322	0.00680674	0.148786	0.59837	-0.0522099	8.1723e-07	0.955112	0.683312	1.25946e-05
AIFM3	0.0154395	-0.195553	1.38656e-05	-0.553954	0.0248279	3.42199e-05	0.648323	0.0684633	0.0803575	-0.28458	0.726419	0.148909
AIG1	1.58431e-13	-0.80391	2.11592e-15	-1.04245	8.07858e-13	1.50925e-14	0.29839	0.0804802	0.543711	0.04902	0.398172	0.651953
AIM2	2.21818e-36	2.1502	2.17659e-24	1.77315	1.96707e-34	5.12125e-23	0.141662	0.212612	4.47159e-05	0.954765	0.217281	0.000319713
AIMP1	6.83521e-05	-0.510643	1.44116e-11	-1.06358	0.000148809	6.84033e-11	0.311207	-0.121521	0.958739	0.0511106	0.411974	0.972225
AIMP2	0.239305	0.337101	0.003512	-0.372987	0.302416	0.00633253	9.15123e-05	-0.757506	0.0606427	-0.40918	0.000471063	0.118247
AIP	0.0180377	0.108855	0.225395	0.0473349	0.0286609	0.286635	0.329751	-0.198986	0.0387628	0.173249	0.431454	0.0817386
AIPL1	4.85697e-11	1.2273	5.46058e-08	1.14613	1.96764e-10	1.75768e-07	1	-0.49347	0.10278	0.426566	1	0.181988
AIRE	0.000116814	1.14408	6.49275e-06	1.14762	0.00024751	1.66769e-05	0.165008	0.185007	0.0126374	0.575466	0.246342	0.0325389
AIRIM							0.000360342	-0.665583	0.494321	0.272606	0.00146633	0.60719
AJAP1	0.000225244	-0.160637	0.25463	-0.0792626	0.000462286	0.31884	0.0169055	0.00942126	0.812733	0.0408408	0.0370403	0.87124
AJM1	2.84436e-15	-0.761874	1.3912e-19	-1.03417	1.69315e-14	1.66313e-18	0.424442	-0.0491833	0.00160024	-0.419223	0.524134	0.00590258
AJUBA	4.33268e-15	-0.928175	2.5677e-05	-0.483582	2.5344e-14	6.14759e-05	8.61674e-05	-0.521795	0.160825	-0.253444	0.000448614	0.259625
AK1	0.00433208	-0.454113	0.00454138	-0.466566	0.00755552	0.00805118	0.314685	0.114262	0.800089	-0.1568	0.415602	0.861659
AK2	0.635978	0.0945627	0.401629	-0.120539	0.701421	0.475958	0.00156049	-0.686987	0.497767	-0.155334	0.00501504	0.610301
AK3	0.823444	0.0205199	0.000810225	0.474673	0.861654	0.00159907	0.000641531	0.536568	0.000266365	0.783816	0.00237493	0.00135554
AK4	0.271943	0.198144	0.000956045	0.527746	0.338569	0.00186927	0.25748	-0.148137	5.91563e-08	-1.11277	0.353837	1.44534e-06
AK5	3.30785e-18	-0.993214	0.49117	-0.115184	2.59648e-17	0.565037	0.0129536	0.277771	0.766621	0.00970942	0.029622	0.835304
AK6	2.14459e-05	-0.455615	5.13389e-12	-0.85174	4.93478e-05	2.54681e-11	0.233893	0.189745	0.829681	0.0648159	0.326982	0.883925
AK7	2.93249e-33	-1.31832	2.88778e-23	-1.22136	1.50459e-31	5.73468e-22	0.25598	-0.130483	2.18574e-07	-0.852619	0.352078	4.2537e-06
AK8	1.65324e-41	-1.90517	3.87943e-34	-1.8033	4.74728e-39	4.74996e-32	0.00189006	0.227233	0.000266365	-0.493558	0.00588659	0.00135554
AK9	3.69715e-11	-0.751702	2.61267e-11	-0.8726	1.50922e-10	1.2044e-10	0.172422	-0.215563	0.0316833	0.342004	0.255163	0.0693295
AKAIN1	0.0738648	-0.0326461	0.0840176	-0.129817	0.105188	0.119202	0.000359582	-0.00514521	0.531137	-0.0180418	0.00146541	0.640751
AKAP1	3.08588e-05	-0.499972	3.00756e-07	-0.744798	6.9879e-05	8.98715e-07	1.18601e-08	-0.906084	0.344734	-0.151731	2.4612e-07	0.464485
AKAP10	8.6489e-06	-0.488346	2.4273e-06	-0.630436	2.07865e-05	6.54234e-06	0.010269	0.296141	0.0436242	0.374344	0.024446	0.0903188
AKAP11	5.84684e-09	-0.714302	0.0575973	-0.280247	1.94044e-08	0.0846414	0.0661043	0.247284	0.242753	0.166111	0.115832	0.356727
AKAP12	1.06874e-06	-0.721937	0.00246784	0.377636	2.82282e-06	0.00456323	0.000221922	0.579308	0.859516	-0.0903246	0.000978072	0.905423
AKAP13	0.38867	-0.0130839	2.12602e-08	0.698124	0.461639	7.14111e-08	0.000535427	0.503919	0.00443486	0.563652	0.00203807	0.0137765
AKAP14	0.235616	-0.109514	0.0377113	-0.247924	0.298108	0.0572791	7.33833e-09	0.12066	0.00379469	0.0776416	1.58823e-07	0.0121188
AKAP17A	0.310872	-0.159846	0.0730593	-0.267942	0.380293	0.105011	0.150206	-0.254938	0.409346	-0.202727	0.228084	0.529574
AKAP3	0.231332	0.434827	0.000111495	0.717357	0.293111	0.000246806	0.0179241	-0.428394	0.154421	0.586748	0.0388986	0.251399
AKAP4	0.338134	0.0365034	0.268194	0.0437364	0.409065	0.333927	1.77753e-05	-0.0256163	0.0210327	0.135152	0.00012201	0.0493364
AKAP5	7.59402e-08	-0.584281	3.22511e-07	-0.638405	2.25048e-07	9.61032e-07	0.674658	0.0888124	0.263089	-0.119866	0.748733	0.377672
AKAP6	0.00254627	0.45083	8.87132e-08	0.628479	0.00458558	2.79747e-07	0.00944124	0.436878	0.829681	0.113261	0.0227669	0.883925
AKAP7	4.09074e-15	1.01673	1.96353e-16	1.16473	2.40091e-14	1.58061e-15	0.0282994	0.400781	2.13523e-07	1.11679	0.0570696	4.15966e-06
AKAP8	0.0648712	-0.206818	0.0632001	-0.218449	0.0934034	0.0920515	0.0253106	-0.384103	0.680955	-0.0179052	0.0519336	0.767672
AKAP8L	0.000546338	-0.510007	3.34456e-07	-0.791379	0.00106862	9.96011e-07	0.00822252	-0.448249	0.421824	-0.187561	0.0203009	0.541447
AKAP9	4.66589e-21	-1.17953	1.37128e-19	-1.22926	4.89727e-20	1.64136e-18	0.0637341	-0.265787	0.0257427	-0.388986	0.112326	0.0583218
AKIP1	0.825648	-0.025093	7.84115e-06	-0.609988	0.862733	1.99168e-05	0.109961	0.183845	0.409346	-0.157718	0.176177	0.529574
AKIRIN1	0.00760518	0.354624	0.0332229	0.28995	0.0127932	0.0509855	0.252936	-0.268493	0.770782	0.0815772	0.348844	0.838302
AKIRIN2	6.72972e-25	1.52925	3.65393e-16	1.3319	1.09723e-23	2.8541e-15	0.0305962	-0.296246	6.0226e-11	1.7415	0.0608303	5.11733e-09
AKNA	1.2823e-14	0.877638	1.2087e-18	1.21417	7.17366e-14	1.2844e-17	0.000470825	0.395586	0.000152121	0.669687	0.00183707	0.000858127
AKNAD1	0.0339912	-0.0725463	0.73902	0.0602159	0.051586	0.793066	0.17137	-0.011991	0.0164807	-0.334864	0.253978	0.0403598
AKR1A1	0.013648	0.187999	0.951455	-0.0141389	0.0221376	0.962622	0.883949	-0.0656028	3.59005e-10	-1.75543	0.916337	2.09599e-08
AKR1B1	4.33339e-18	1.10568	4.44319e-19	1.31273	3.34283e-17	5.0124e-18	0.0619396	0.233031	0.272494	0.183459	0.109699	0.387651
AKR1B10	0.0923106	0.245017	0.0353035	0.18442	0.129136	0.053903	0.034079	0.178469	7.8306e-12	-2.62482	0.0665527	1.035e-09
AKR1B15	0.0587113	0.455312	8.80643e-07	0.729209	0.0853647	2.4939e-06	0.0796875	-0.0707683	2.87944e-10	-3.2242	0.134909	1.73982e-08
AKR1C1	0.0877485	0.322954	5.02382e-09	0.845704	0.123271	1.80308e-08	0.0386403	0.246445	0.000339192	-1.13631	0.0741228	0.00165449
AKR1C2	0.275865	0.273919	1.49605e-07	0.765439	0.342898	4.60578e-07	0.0654371	0.23638	1.55131e-05	-1.52256	0.114852	0.000139209
AKR1C3	0.59044	-0.104888	0.000214187	0.509957	0.660012	0.000457531	0.0471903	0.284625	0.0100775	-0.709475	0.0873992	0.0269996
AKR1C4	0.777118	0.154841	0.0859921	0.322094	0.825519	0.121627	0.507919	-0.0650719	0.0723958	-0.71358	0.60407	0.136725
AKR1D1	0.00998578	-0.206818	0.0765664	-0.0535427	0.0165318	0.109609	4.99696e-05	-0.000881072	6.24273e-12	-3.65424	0.000287562	8.60999e-10
AKR1E2	3.43762e-12	1.24363	9.66807e-15	1.38481	1.55213e-11	6.36906e-14	1.28959e-06	-0.957027	0.129351	-0.347827	1.36619e-05	0.218266
AKR7A2	3.4647e-12	-0.821192	5.2174e-12	-0.927041	1.56363e-11	2.58623e-11	0.0407329	0.192882	0.32562	-0.164696	0.077393	0.445417
AKR7A3	5.04622e-36	-1.4505	1.66705e-33	-1.61081	4.13124e-34	1.81049e-31	0.613561	0.112327	9.93964e-09	-0.994805	0.696143	3.21756e-07
AKR7L	1.37951e-28	-1.06363	2.46672e-27	-1.24467	3.57687e-27	8.94675e-26	0.273577	0.0787383	1.4682e-05	-0.633397	0.371744	0.000134159
AKT1	2.26092e-10	-0.674968	1.31413e-08	-0.642022	8.54573e-10	4.52148e-08	0.00640677	-0.453259	6.71726e-11	-1.16075	0.0164678	5.63439e-09
AKT1S1	0.0688545	-0.184616	0.0357151	-0.214921	0.0986221	0.0544795	0.255959	-0.22663	0.480663	-0.174589	0.352075	0.594635
AKT2	4.04468e-07	-0.523753	9.36354e-06	-0.498292	1.11388e-06	2.35874e-05	2.70876e-06	-0.658552	0.136372	-0.133927	2.5571e-05	0.227482
AKT3	0.479846	0.0897904	4.56257e-14	0.974329	0.55323	2.79854e-13	0.527444	0.0214463	0.000283804	0.671314	0.618467	0.0014309
AKTIP	1.17994e-06	-0.481681	5.45234e-11	-0.809398	3.10375e-06	2.44142e-10	0.000111956	-0.52725	0.085767	-0.174372	0.000551687	0.157007
ALAD	2.75014e-34	-1.64392	1.40402e-14	-0.968407	1.66908e-32	9.08433e-14	0.00179939	0.334371	0.0459448	-0.390373	0.00565288	0.094384
ALAS1	1.55805e-08	0.831064	0.000316167	0.544045	4.94725e-08	0.000660043	0.858249	-0.062621	0.000210647	0.932449	0.897418	0.00111834
ALAS2	0.138632	0.529017	0.00324022	0.617131	0.18688	0.00587499	0.0188991	0.567584	0.620707	0.560388	0.0406825	0.719221
ALB	3.6564e-07	-0.34676	0.0243493	-0.219683	1.01279e-06	0.0383002	0.300489	0.0821078	0.0288174	-0.241008	0.400638	0.06424
ALCAM	1.61638e-18	-1.22813	3.72382e-16	-1.25338	1.30882e-17	2.90516e-15	0.000500462	0.491427	2.68323e-11	-2.13104	0.00193068	2.74569e-09
ALDH16A1	0.150944	-0.203033	0.0374112	-0.270397	0.201878	0.0568503	0.879656	-0.0577009	0.000152121	-0.690678	0.912875	0.000858127
ALDH18A1	0.92366	0.0165527	0.300819	-0.137138	0.93791	0.369427	0.0372965	-0.387057	0.117424	-0.474855	0.0718835	0.202311
ALDH1A1	0.253518	0.0997779	2.90114e-13	0.921536	0.318079	1.63257e-12	6.69356e-10	0.96474	0.915429	0.0168342	1.79313e-08	0.94369
ALDH1A2	0.128545	-0.0425703	1.16884e-06	0.827504	0.174529	3.26389e-06	2.16158e-05	0.834575	0.0762916	0.578207	0.000143662	0.142652
ALDH1A3	1.04528e-06	0.570232	1.86787e-22	1.40329	2.7639e-06	3.29111e-21	0.856825	-0.0798423	0.000496544	-0.842802	0.896712	0.00226636
ALDH1B1	7.17621e-05	0.468849	7.66454e-06	0.585615	0.000155916	1.9512e-05	0.0168971	-0.458461	0.0035427	0.711885	0.0370262	0.0114695
ALDH1L1	0.11581	0.0322173	4.00291e-05	0.609212	0.158796	9.35083e-05	0.17757	0.223428	0.344256	-0.299365	0.261348	0.464485
ALDH1L2	0.00157067	0.435998	4.65025e-12	0.994678	0.00290476	2.31225e-11	0.0969107	0.257199	0.032558	0.44074	0.158557	0.070958
ALDH2	0.887869	0.022694	8.2943e-06	0.581193	0.910248	2.10123e-05	2.07818e-07	0.753828	0.993482	0.036743	2.97055e-06	0.996467
ALDH3A1	0.408533	0.365557	4.26168e-06	0.628581	0.48181	1.11839e-05	0.0109306	-0.301679	0.776213	0.111297	0.0257639	0.84286
ALDH3A2	2.41371e-07	-0.620619	5.19993e-09	-0.784096	6.79904e-07	1.86316e-08	0.401681	0.0943514	0.294489	0.108509	0.50283	0.411287
ALDH3B1	3.49783e-13	0.955859	1.36039e-07	0.724237	1.73261e-12	4.20161e-07	0.0200465	0.36083	0.0210932	0.498948	0.0427441	0.0494051
ALDH3B2	3.34027e-14	-0.915681	3.92965e-08	-0.692409	1.80313e-13	1.28425e-07	0.430253	0.0659495	5.11598e-14	-2.20059	0.529972	2.43431e-11
ALDH4A1	1.52016e-14	-0.879978	5.53752e-10	-0.805753	8.45512e-14	2.21674e-09	0.842615	-0.0223029	4.74491e-10	-1.79683	0.886783	2.63294e-08
ALDH5A1	0.216771	-0.158564	3.19763e-05	-0.559548	0.277051	7.56717e-05	0.0223849	-0.318938	0.242753	0.183892	0.046936	0.356727
ALDH6A1	9.8311e-39	-1.75945	4.0578e-25	-1.40927	1.37058e-36	1.10018e-23	0.0381316	0.170723	6.42352e-12	-1.41398	0.0732939	8.7956e-10
ALDH7A1	0.0504199	-0.170678	0.00188327	-0.331967	0.0741668	0.00354124	0.0983785	-0.19883	1.96549e-06	-1.28227	0.160451	2.6475e-05
ALDH8A1	0.0628799	-0.16386	0.0529068	-0.251416	0.0908354	0.078287	0.230806	-0.247978	0.591666	-0.0975112	0.323565	0.693942
ALDH9A1	0.0061385	-0.288895	0.041294	-0.222683	0.010466	0.0623367	0.673333	0.0697609	0.282127	0.270589	0.74761	0.398821
ALDOA	3.12095e-06	-0.585939	1.01511e-12	-0.944395	7.86431e-06	5.41289e-12	0.105205	-0.283357	9.32987e-05	-0.782164	0.169792	0.000578421
ALDOB	0.928724	0.0129532	0.554074	0.0134713	0.941943	0.62627	0.44599	-0.350598	0.0665733	0.0521895	0.545011	0.12777
ALDOC	2.64099e-06	0.495746	0.000264489	0.431206	6.70139e-06	0.000558281	0.0162414	-0.246974	0.000834705	0.532374	0.0358148	0.00345744
ALG1	6.98988e-11	-0.687806	5.45285e-21	-1.15759	2.79117e-10	7.90498e-20	0.679965	0.0948354	0.000727121	-0.482529	0.753619	0.00309327
ALG10	0.109473	-0.200007	0.00109945	-0.457689	0.150918	0.00212965	0.492517	-0.150344	0.00458889	-0.717651	0.589605	0.0141717
ALG10B	5.3978e-10	-0.766783	9.11124e-12	-0.925726	1.97393e-09	4.41283e-11	0.337	0.0994175	0.139262	-0.333124	0.439019	0.231511
ALG11	1.76145e-17	-1.11048	2.31291e-09	-0.809719	1.27785e-16	8.66519e-09	0.732505	0.0851894	0.0015415	-0.625307	0.79759	0.00571917
ALG12	2.1887e-07	-0.54097	9.56466e-06	-0.543751	6.19787e-07	2.40688e-05	0.184113	-0.254259	8.88415e-07	-0.941109	0.269035	1.35165e-05
ALG13	0.000125189	-0.467056	1.91423e-06	-0.62767	0.000264496	5.22021e-06	0.407816	0.132837	0.467214	-0.210897	0.50835	0.582159
ALG14	1.62119e-12	-0.785497	4.36716e-10	-0.802622	7.52838e-12	1.77259e-09	0.769646	-0.00257277	0.213361	-0.285161	0.828331	0.3225
ALG1L1P	0.434571	0.195489	0.00926039	-0.304993	0.508652	0.0155987	0.19516	0.042016	0.462505	-0.176264	0.282227	0.578075
ALG1L2	0.7824	0.355348	0.306477	0.116347	0.829436	0.375608	0.00178068	-0.136645	0.199392	0.239463	0.00560605	0.306396
ALG2	1.49468e-07	-0.615076	1.29532e-05	-0.629316	4.29708e-07	3.20958e-05	0.787725	-0.0720081	0.0112435	-0.584453	0.84258	0.0295373
ALG3	2.39387e-07	0.780728	0.792217	0.113547	6.74609e-07	0.837447	3.98872e-06	-0.754912	0.0295842	-0.448582	3.49977e-05	0.065619
ALG5	4.09074e-05	-0.435688	1.45736e-06	-0.642525	9.13969e-05	4.03208e-06	0.945788	-0.0393715	3.21189e-05	-0.815686	0.960991	0.000244822
ALG6	0.135918	0.259005	0.426682	-0.126568	0.183646	0.501198	0.0998641	-0.333372	0.672987	0.125255	0.162473	0.761441
ALG8	3.16352e-07	-0.429854	7.14212e-15	-0.913296	8.80922e-07	4.76712e-14	0.0419974	-0.20345	0.0569987	-0.228299	0.0793704	0.112234
ALG9	0.14894	-0.189254	0.322041	-0.171196	0.199378	0.392331	0.0178365	-0.375419	0.160825	-0.279859	0.0387348	0.259625
ALK	9.73947e-07	0.837674	6.31658e-05	0.759711	2.58274e-06	0.000144346	0.0884807	-0.219256	0.783095	0.0860363	0.147268	0.848673
ALKAL1	1.30698e-09	0.905531	4.69642e-20	0.931888	4.60615e-09	5.94334e-19	0.00311697	-1.09053	0.00860575	0.238181	0.0089981	0.0237278
ALKAL2	0.0514217	0.672191	1.42746e-17	1.2233	0.0755078	1.32369e-16	0.0297698	-0.663205	0.0080148	0.678201	0.0594651	0.0224332
ALKBH1	6.88451e-23	-1.24953	2.52708e-20	-1.29427	8.78906e-22	3.33182e-19	0.259773	-0.143494	1.19706e-10	-1.23825	0.356349	8.89987e-09
ALKBH2	0.601414	-0.000873124	0.080554	-0.204932	0.669983	0.114728	0.0027484	-0.543948	0.0584338	0.479032	0.00806539	0.114562
ALKBH3	0.000229034	-0.405804	0.0265808	-0.192995	0.000469713	0.0414978	0.404742	-0.0761408	0.221484	-0.30055	0.50567	0.331809
ALKBH4	5.08149e-07	-0.560303	0.0021451	-0.335716	1.38651e-06	0.00400264	2.61433e-06	-0.701964	0.00474776	-0.487774	2.47895e-05	0.0145866
ALKBH5	8.72772e-09	-0.596948	5.75807e-06	-0.55156	2.85081e-08	1.48893e-05	0.00447964	-0.332265	0.808517	0.0197374	0.0121914	0.868279
ALKBH6	0.148145	-0.10515	1.52168e-09	-0.769342	0.198382	5.81765e-09	0.000139696	-0.65889	0.018237	-0.463595	0.000665443	0.0438873
ALKBH7	3.68974e-09	-0.618699	1.07206e-07	-0.549236	1.24779e-08	3.34712e-07	0.783543	-0.0965726	3.26396e-06	-0.732903	0.839372	3.97714e-05
ALKBH8	4.44531e-13	-0.848782	2.19286e-05	-0.573472	2.17949e-12	5.28503e-05	0.841197	0.00131841	0.0668733	0.296197	0.885826	0.128113
ALLC	0.0409209	-0.1435	0.120892	0.0330087	0.0612953	0.16539	6.87596e-06	0.0708219	0.0084674	0.0276275	5.55002e-05	0.0234244
ALMS1	2.99318e-05	-0.619152	0.000273474	-0.55739	6.78676e-05	0.000575983	0.39158	-0.145258	0.000902632	0.855323	0.493054	0.00369299
ALOX12	0.0619274	1.43626	0.0360352	1.45858	0.0896076	0.0549243	0.0765782	-0.516727	0.0405907	0.64996	0.130659	0.0849998
ALOX12B	0.160832	0.148475	0.40923	0.00112372	0.213294	0.483534	0.00205734	-0.326222	0.845992	0.00949895	0.00631815	0.896385
ALOX15	0.405373	-0.0239204	0.312913	-0.173631	0.478552	0.382519	0.129528	0.134891	1.78827e-09	-1.74701	0.202281	7.63143e-08
ALOX15B	0.0286417	-0.298963	0.353354	-0.0424009	0.0440126	0.425384	0.0682716	0.19647	5.30542e-12	-2.62284	0.118869	7.64906e-10
ALOX5	0.00209733	0.31646	2.90433e-06	0.604856	0.00381564	7.74664e-06	0.312943	0.057741	0.162456	0.237249	0.413843	0.261682
ALOX5AP	5.64315e-05	0.473855	0.00496154	0.373505	0.000124149	0.00873245	0.929923	-0.0122361	0.113646	0.31317	0.949453	0.196943
ALOXE3	3.48666e-11	-0.424328	6.70213e-16	-0.778646	1.42632e-10	5.08225e-15	0.0110047	-0.0588549	0.669444	-0.203405	0.0258916	0.758514
ALPG	0.212225	0.461181	0.294472	0.394239	0.272109	0.362444	1.09105e-12	-0.522661	0.000884273	0.0892636	4.16296e-11	0.00363254
ALPI	0.546125	-0.0288198	0.847063	-0.0787902	0.617981	0.879027	0.596288	-0.00343588	0.911816	0.00522407	0.681462	0.941291
ALPK1	0.0036465	0.327241	3.6047e-09	0.826777	0.00642798	1.31611e-08	0.205318	0.207245	1.09497e-05	0.903964	0.293745	0.000108207
ALPK2	7.40938e-14	1.16695	1.82198e-11	1.07759	3.87572e-13	8.56329e-11	0.0137671	0.50924	0.085767	0.491056	0.0311182	0.157007
ALPK3	0.135918	-0.00689539	0.0658918	0.387179	0.183646	0.0956603	0.172422	0.316087	4.78652e-07	-1.66795	0.255163	8.01248e-06
ALPL	5.55047e-11	0.957525	8.10829e-25	1.6425	2.23775e-10	2.07268e-23	9.01475e-05	0.647399	0.0276059	0.499374	0.000465163	0.0618873
ALPP	8.59597e-06	0.308947	0.0318056	0.276117	2.06671e-05	0.048955	4.14475e-05	-0.898327	0.702391	-0.0495957	0.000246931	0.784958
ALS2	9.08113e-08	-0.698534	2.45009e-08	-0.805809	2.66899e-07	8.18385e-08	0.0164032	-0.420381	0.34196	0.245734	0.0361216	0.462057
ALS2CL	0.492253	-0.0256782	0.000922418	0.384835	0.56584	0.00180714	0.0149218	-0.390922	0.737686	0.145892	0.0333153	0.813134
ALX1	0.0196665	0.926656	6.69659e-05	1.15831	0.0310848	0.000152468	0.00285232	-0.68913	0.587811	0.186099	0.00832319	0.690855
ALX3	0.0962077	0.592732	0.000110978	0.66528	0.134155	0.00024569	0.000498276	-1.05279	0.0334237	0.570487	0.0019238	0.0725934
ALX4	0.000195229	-0.242603	1.78817e-12	0.672063	0.000403222	9.25776e-12	0.00705425	0.048735	0.114859	0.132728	0.0178443	0.198744
ALYREF	2.06175e-11	1.11601	0.0747721	0.352662	8.62116e-11	0.107224	1.53991e-06	-0.88478	0.0736216	0.44072	1.58492e-05	0.138613
AMACR	4.76338e-11	-0.899475	3.97478e-11	-0.970667	1.93135e-10	1.80461e-10	0.00482219	0.389164	1.83735e-10	-1.82402	0.0129598	1.22703e-08
AMBN	0.00178475	0.711151	0.00416609	0.733631	0.00327484	0.00742281	0.798888	0.567257	0.623898	0.647047	0.851642	0.721425
AMBP	1.79158e-13	-0.471941	7.01356e-13	-0.650303	9.08251e-13	3.78182e-12	5.54824e-05	0.114871	0.00112831	-0.293296	0.000313576	0.00444069
AMBRA1	1.60367e-09	-0.835908	0.000474386	-0.507675	5.61064e-09	0.000966213	0.387584	-0.17221	0.406262	0.178626	0.489147	0.526585
AMD1	3.6059e-22	1.38154	5.37754e-15	1.14699	4.25085e-21	3.64501e-14	9.57249e-05	-0.548037	1.41919e-06	0.936589	0.000487507	2.00233e-05
AMDHD1	0.0040886	-0.288738	6.50201e-05	-0.570108	0.00715225	0.000148301	0.000976738	0.108027	0.984783	0.0546156	0.00339351	0.990361
AMDHD2	0.0441467	-0.195661	0.0308366	-0.212925	0.0656824	0.0475893	0.035673	0.199393	0.018237	-0.524109	0.069214	0.0438873
AMELX	0.823247	-0.0404824	0.799568	-0.0666729	0.861654	0.843676	8.35904e-18	0.000624669	1.97285e-05	-0.134509	8.8458e-16	0.000167117
AMELY	0.876188	-0.00367076	0.596048	-0.0881445	0.901106	0.66537
AMER1	2.13593e-10	1.96052	3.7753e-13	2.16251	8.08921e-10	2.09687e-12	0.000109488	-0.791069	0.00244061	1.06737	0.000542737	0.0083577
AMER2	3.84643e-05	0.446842	0.000233661	0.334838	8.62489e-05	0.000496958	0.179756	0.101078	0.073699	0.471184	0.263956	0.138731
AMER3	0.00595245	-0.161459	7.65349e-05	-0.417153	0.010165	0.000172903	0.13596	-0.0141804	0.911816	-0.000131549	0.210269	0.941291
AMFR	4.01485e-23	-1.08126	2.59336e-24	-1.35329	5.26887e-22	6.02806e-23	0.333363	0.116957	0.000538511	-0.383686	0.435436	0.00241904
AMH	0.000314611	-0.0504881	5.29125e-07	-0.325726	0.000633934	1.53948e-06	0.00304289	-0.213697	6.15452e-07	-0.616319	0.00881081	9.91785e-06
AMHR2	1.0735e-05	-0.33435	0.00167489	-0.380902	2.55354e-05	0.00317268	0.00508854	0.0827787	0.823596	-0.125455	0.0135463	0.880103
AMIGO1	5.81555e-25	-1.26961	5.17229e-13	-0.935033	9.54653e-24	2.83268e-12	0.0120585	-0.348346	0.0727487	-0.309745	0.0278982	0.1372
AMIGO2	3.01356e-15	-0.786202	3.47279e-08	-0.706898	1.78834e-14	1.14291e-07	0.149693	-0.117412	0.0321181	-0.3157	0.227413	0.0701439
AMIGO3	0.14999	-0.184434	0.0205976	-0.329311	0.200644	0.032818	0.0358116	-0.365285	0.00253948	-1.06461	0.0694759	0.00863569
AMMECR1	0.529389	0.0914209	0.523364	0.0820769	0.60223	0.596644	0.0425494	-0.244118	0.791685	0.0608724	0.0802315	0.85527
AMMECR1L	4.57353e-10	-0.786422	2.82188e-08	-0.76608	1.6837e-09	9.37199e-08	2.51937e-05	-0.713164	0.350324	-0.139732	0.000163303	0.470485
AMN	3.37546e-09	1.41418	1.16887e-13	1.4545	1.14432e-08	6.87761e-13	5.24178e-09	-1.79689	0.0412723	0.606803	1.17291e-07	0.0861427
AMN1	6.63563e-15	-0.961606	5.85501e-17	-1.17938	3.81881e-14	5.00894e-16	0.227544	-0.16215	0.000234459	0.741773	0.319904	0.00121992
AMOT	0.0178878	-0.26494	0.767596	0.0990274	0.0284439	0.817117	0.0101621	-0.399544	0.63371	-0.0820112	0.0242307	0.729977
AMOTL1	0.603656	-0.0566556	4.84464e-23	1.09563	0.672092	9.27575e-22	0.399649	-0.141558	0.00652431	0.440232	0.500973	0.0188547
AMOTL2	4.46463e-14	-0.925402	0.105111	-0.229871	2.38134e-13	0.145752	9.86342e-05	-0.671342	0.795884	-0.00922495	0.000500064	0.858636
AMPD1	0.346534	-0.0727591	3.44218e-06	0.452173	0.417641	9.11543e-06	0.607049	0.0386939	0.298235	-0.260539	0.691105	0.415664
AMPD2	6.87871e-12	0.855672	1.17895e-12	1.03607	3.01114e-11	6.24494e-12	0.099491	-0.291209	4.63169e-08	1.32424	0.161976	1.18329e-06
AMPD3	2.5419e-19	1.20722	9.96622e-10	0.816463	2.23202e-18	3.88444e-09	0.0115125	0.358849	4.59068e-06	0.956764	0.0268391	5.29863e-05
AMPH	3.07779e-09	-0.627047	0.109995	-0.250823	1.04673e-08	0.151801	0.00881307	0.377595	0.304637	-0.104365	0.0215341	0.422083
AMT	0.290852	-0.190524	0.389361	-0.0253879	0.359159	0.462904	0.404742	0.0433968	0.0291791	0.30921	0.50567	0.064864
AMTN	4.58983e-08	1.86013	2.12675e-08	1.87357	1.38799e-07	7.1423e-08	0.00340243	-0.505661	0.00188995	-0.362034	0.00968497	0.00678029
AMY1A	2.53075e-07	3.52758	2.80068e-07	3.53984	7.10997e-07	8.39505e-07	0.90268	-0.00328548	0.00843167	1.0225	0.929916	0.02338
AMY1B	1.044e-14	3.68489	2.59657e-18	3.76912	5.87638e-14	2.63676e-17	0.0112496	-0.35278	0.128917	1.03024	0.0263385	0.218085
AMY1C	2.81161e-09	3.72596	3.32383e-09	3.75448	9.58238e-09	1.21912e-08	0.0812755	-0.0926164	0.24188	1.08696	0.13711	0.355993
AMY2A	0.658626	0.28884	0.920137	0.403188	0.722053	0.938245	0.0040837	0.0993514	0.00282444	-0.620221	0.0112805	0.00948439
AMY2B	0.0024475	0.424516	3.97921e-09	0.759476	0.00441803	1.44216e-08	0.108754	0.265556	0.808517	-0.116851	0.174656	0.868279
AMZ1	0.0018158	-0.354074	3.60571e-07	-0.699339	0.00332929	1.06865e-06	0.385384	0.10004	0.0461337	0.14227	0.486883	0.0947517
AMZ2	0.0198285	-0.186728	2.31986e-14	-1.01902	0.0313048	1.4708e-13	0.028959	-0.278581	0.118705	0.341979	0.0581426	0.204111
ANAPC1	0.146778	0.456412	0.748414	0.246771	0.196757	0.801133	0.00326123	-0.544172	0.766621	0.038627	0.00935255	0.835304
ANAPC10	0.259941	0.140208	0.158797	-0.21172	0.325205	0.210202	0.159675	-0.227233	0.0119623	0.577914	0.239782	0.0310315
ANAPC11	0.21235	0.1169	0.0149125	-0.270735	0.272251	0.0242647	0.00530587	-0.411949	0.84244	-0.0598154	0.0140332	0.893069
ANAPC13	8.7329e-08	-0.680308	1.15863e-08	-0.778976	2.57411e-07	4.01302e-08	0.702694	0.0908169	0.00291891	-0.629593	0.772641	0.00974318
ANAPC15	0.00947746	0.307002	0.683401	-0.0737313	0.0157268	0.743928	0.700006	-0.0458067	0.750044	-0.0489453	0.770519	0.822232
ANAPC16	1.55754e-10	-0.833453	9.69226e-08	-0.738074	5.96804e-10	3.04137e-07	0.0290925	-0.367174	0.382087	-0.149453	0.05838	0.503062
ANAPC2	3.41756e-12	-0.752013	2.33579e-08	-0.631509	1.54344e-11	7.81293e-08	0.812946	-0.126648	1.3707e-05	-0.748077	0.863673	0.000129343
ANAPC4	0.600787	-0.0711889	0.32909	-0.130298	0.669527	0.399956	0.399649	0.164125	0.021709	0.566098	0.500973	0.0505366
ANAPC5	0.0479496	0.288376	0.0518244	-0.248387	0.0708419	0.0768333	0.731141	-0.119126	0.304637	0.188606	0.796376	0.422083
ANAPC7	0.504091	-0.0348807	6.70575e-07	-0.75691	0.577687	1.92827e-06	0.31731	-0.19813	0.4507	0.195095	0.418435	0.56892
ANG	2.40418e-27	-1.31228	4.65371e-14	-1.00273	5.31656e-26	2.85171e-13	0.358407	0.0474706	0.00207263	-0.453111	0.461322	0.00731747
ANGEL1	6.44973e-05	-0.437246	0.0262889	-0.281724	0.000140895	0.0410821	0.16679	0.169221	0.00685393	0.511678	0.24842	0.019664
ANGEL2	7.33725e-14	-0.968142	1.16876e-15	-1.09835	3.84008e-13	8.63784e-15	0.179368	-0.21751	0.0387628	0.352182	0.263407	0.0817386
ANGPT1	9.78984e-09	0.888465	1.13964e-18	1.39554	3.18261e-08	1.21505e-17	0.815761	-0.149674	0.00157061	0.653657	0.865703	0.00581473
ANGPT2	0.721881	-0.0623063	0.00628101	0.320783	0.779364	0.0108667	0.828456	0.00765177	0.412445	-0.143958	0.87578	0.532569
ANGPT4	0.00072143	-0.0897	0.00398646	0.563539	0.00139102	0.00712256	0.000277719	0.614209	0.98259	0.295031	0.00118131	0.989347
ANGPTL1	0.0340462	-0.21787	1.61345e-09	0.734798	0.0516614	6.14776e-09	1.28443e-07	0.745286	0.0392792	0.428722	1.97131e-06	0.0826261
ANGPTL2	0.510934	-0.105609	3.59197e-05	0.601987	0.584589	8.44527e-05	0.0933176	0.257451	0.750044	0.0657438	0.153769	0.822232
ANGPTL3	0.548496	0.0617718	0.521406	-0.0094884	0.620225	0.594625	1.3557e-17	0.0895049	3.08736e-05	0.103228	1.25444e-15	0.000237421
ANGPTL4	0.00152852	0.506338	2.16323e-08	0.923652	0.00283251	7.26355e-08	0.713484	-0.0871239	0.518712	-0.213987	0.781633	0.629874
ANGPTL5	0.00163979	-0.264656	0.509649	0.104646	0.0030227	0.583537	0.0118854	0.0289519	0.140408	0.0769734	0.0275642	0.233335
ANGPTL6	2.77196e-07	0.785346	3.59025e-09	0.864068	7.75255e-07	1.31183e-08	0.0732084	0.348839	0.0718824	0.489535	0.125806	0.135786
ANGPTL7	6.48442e-07	-0.349146	0.00135234	0.270027	1.75191e-06	0.00259029	0.265036	0.172317	0.352261	-0.0627122	0.362581	0.472953
ANGPTL8	0.029046	-0.053933	0.828475	0.131389	0.0445983	0.86478	0.131838	0.243128	1	0.206255	0.205153	1
ANHX	0.699358	-0.0101841	0.475828	-0.058236	0.758795	0.549321
ANK1	3.06043e-08	0.470161	9.42682e-08	0.278107	9.42678e-08	2.96388e-07	0.00775037	0.297517	0.0357829	-0.688429	0.0193078	0.0765525
ANK2	0.0706794	-0.20898	3.05262e-08	0.699892	0.101055	1.01069e-07	4.99911e-06	0.688203	0.0226621	0.455119	4.21262e-05	0.0524283
ANK3	7.25407e-12	-0.959919	1.93161e-05	-0.643411	3.16824e-11	4.6877e-05	3.57631e-05	-0.734609	0.000185071	-0.877786	0.000218782	0.00100642
ANKAR	5.0572e-05	-0.436276	0.0355379	-0.253225	0.000111885	0.0542308	0.65751	0.0511855	0.00435147	0.431231	0.734183	0.013576
ANKDD1A	8.63405e-08	0.657813	8.03481e-20	1.16124	2.54654e-07	9.90084e-19	0.388581	0.0772561	0.00451128	0.58481	0.490082	0.0139797
ANKDD1B	0.209811	-0.147709	0.903503	-0.104301	0.269301	0.924668	0.124644	0.180406	0.0281555	-0.712484	0.195724	0.0629989
ANKEF1	2.88811e-08	-0.871194	4.08229e-17	-1.41335	8.926e-08	3.58002e-16	0.698663	-0.0595409	0.0961716	-0.396138	0.769401	0.171872
ANKFN1	2.94015e-12	-0.373565	0.000320575	-0.33183	1.33504e-11	0.000668593	0.0253336	0.0459408	0.00222938	-0.121801	0.0519696	0.00775866
ANKFY1	5.86852e-12	-0.758596	0.417244	-0.104544	2.58599e-11	0.491734	0.673333	-0.0715681	0.309797	0.165717	0.74761	0.427955
ANKH	0.234002	0.136401	1.66252e-06	0.635738	0.296241	4.56487e-06	0.0151476	-0.380125	0.60681	0.149172	0.0337643	0.706992
ANKHD1	1.32871e-08	-0.677301	6.22634e-09	-0.708388	4.24634e-08	2.21523e-08	0.332458	0.208321	0.0213991	-0.387962	0.43452	0.049962
ANKHD1-EIF4EBP3	5.77702e-29	-1.49831	4.67035e-25	-1.47409	1.59919e-27	1.25564e-23	0.91984	0.0406077	0.000364826	-0.623773	0.941971	0.00175702
ANKIB1	0.38775	-0.03799	0.00458231	-0.340193	0.46066	0.00811925	0.000592164	-0.532852	0.680955	0.146269	0.00221963	0.767672
ANKK1	4.89145e-11	-0.554634	0.0084962	-0.319186	1.98077e-10	0.0143858	0.4858	-0.0999415	0.377529	-0.148099	0.58313	0.498717
ANKLE1	2.24875e-21	1.91228	2.73942e-15	1.65598	2.43876e-20	1.92541e-14	3.14746e-06	-1.43928	0.000227412	0.765225	2.87803e-05	0.00119172
ANKLE2	0.898759	0.14436	0.272332	-0.075718	0.91854	0.338509	0.00135964	-0.601653	0.00780728	0.734644	0.00447698	0.0219265
ANKMY1	4.03832e-22	-1.25262	1.49785e-18	-1.18329	4.73162e-21	1.564e-17	0.18895	0.143403	0.25391	-0.199648	0.275116	0.369329
ANKMY2	5.78646e-10	-0.802585	0.000210587	-0.56677	2.11084e-09	0.000450141	0.0015508	0.386056	0.0223404	-0.435446	0.00499049	0.0517912
ANKRA2	3.67306e-29	-1.51699	9.33094e-30	-1.69485	1.05158e-27	4.98246e-28	6.5562e-05	0.463883	0.0372482	-0.338055	0.000356349	0.0791144
ANKRD1	0.178869	0.487232	0.0672866	0.520793	0.234274	0.0974571	1.11708e-08	-1.07293	0.245956	0.157572	2.34355e-07	0.360626
ANKRD10	0.00133533	-0.337966	0.785821	-0.0151151	0.00249348	0.832369	0.0321661	-0.414447	0.0321181	0.49613	0.0634511	0.0701439
ANKRD11	8.23246e-11	0.603861	1.70681e-13	0.836077	3.25692e-10	9.82926e-13	0.0558687	-0.344185	0.0110699	0.357163	0.100631	0.0291698
ANKRD12	0.00162532	-0.390761	0.058051	-0.243613	0.00299862	0.0852104	0.199539	0.192253	0.00674243	0.600742	0.287323	0.0194173
ANKRD13A	1.76121e-10	0.788571	4.55718e-12	0.925111	6.71103e-10	2.2695e-11	0.0185482	0.323896	0.0131169	0.420765	0.0400397	0.0335601
ANKRD13B	0.291381	0.258241	0.637948	0.08406	0.359717	0.704058	0.000584289	-0.462594	5.9484e-06	0.898454	0.00219397	6.59766e-05
ANKRD13C	0.177604	-0.108154	0.0555188	-0.222364	0.232872	0.0817995	0.99349	0.0200045	0.0584338	0.415109	0.99536	0.114562
ANKRD13C-DT							0.149181	-0.191386	0.258471	-0.161725	0.226725	0.372688
ANKRD13D	0.802872	-0.0869957	0.000744934	-0.418949	0.845084	0.00147719	0.0166485	-0.304781	0.00846186	0.328133	0.0365694	0.0234159
ANKRD16	0.0539347	-0.159623	0.00201707	-0.428844	0.0789207	0.00377695	0.0171489	-0.408512	0.0436242	0.61392	0.0375136	0.0903188
ANKRD17	0.0020357	-0.339347	0.116649	-0.178849	0.00370985	0.160145	0.427608	-0.125241	0.291988	-0.213185	0.527528	0.408513
ANKRD18A	0.0143775	-0.0954535	0.000420725	-0.505241	0.0232289	0.000863507	0.000200477	-0.435891	0.969348	0.048555	0.000898021	0.980475
ANKRD18B	0.881045	-0.025158	0.169008	-0.343608	0.90494	0.222021	2.44275e-07	-0.363492	0.0043302	-0.00717222	3.4202e-06	0.0135331
ANKRD2	0.773911	0.0337266	0.120269	0.0620432	0.823066	0.164667	0.217749	0.103738	0.228252	0.334471	0.30858	0.339957
ANKRD20A1	0.311911	0.0865757	0.901829	0.135192	0.381402	0.923262	0.0317524	-0.174755	0.53853	-0.013242	0.0627643	0.64774
ANKRD20A2P	0.5269	0.179885	0.816553	0.153414	0.599851	0.855215	0.189915	-0.02466	0.33747	0.0800775	0.276289	0.457776
ANKRD20A3P	0.200916	0.0823625	0.735297	0.0857324	0.259512	0.791146	0.982745	-0.277242	0.140911	0.0623324	0.988006	0.233784
ANKRD20A4P	0.0362249	-0.139051	0.248635	-0.0930819	0.05473	0.312488	0.173454	-0.106429	0.0473299	0.100921	0.256393	0.096697
ANKRD20A8P	0.0414651	-0.117851	0.101253	-0.166287	0.0620226	0.14092	0.510176	-0.0198454	0.651061	-0.39087	0.605859	0.744109
ANKRD22	5.88055e-06	0.827512	0.0356144	0.31814	1.44031e-05	0.0543389	0.888244	-0.109574	0.434521	0.169648	0.919099	0.553416
ANKRD23	0.107561	-0.0920277	0.0045741	-0.297391	0.14849	0.00810619	0.00418317	-0.374264	0.612531	0.145193	0.0115039	0.712218
ANKRD24	1.56231e-28	-0.977251	1.61919e-16	-0.894669	4.02227e-27	1.31498e-15	3.01345e-05	0.111222	0.010836	-0.385264	0.00018968	0.0287359
ANKRD26	0.00109648	-0.392232	6.69119e-06	-0.588854	0.00206897	1.71545e-05	0.404742	-0.0875181	0.000607697	0.643576	0.50567	0.0026675
ANKRD27	0.00017234	0.67272	0.0820549	0.378199	0.000358487	0.116641	6.47677e-07	-0.956156	0.00552603	0.635583	7.74866e-06	0.0165577
ANKRD28	8.14144e-11	-0.786761	1.50193e-06	-0.585478	3.22224e-10	4.14881e-06	0.000663209	-0.427807	0.0157253	0.507765	0.00243962	0.0388549
ANKRD29	0.116131	-0.165897	0.001127	0.320351	0.159203	0.00217994	1.30502e-08	0.737612	0.0693412	0.369213	2.67913e-07	0.131938
ANKRD30A	3.54521e-36	-1.81874	6.59821e-21	-1.39381	2.96549e-34	9.43028e-20	4.76247e-07	0.345543	0.000186609	-0.579189	6.06115e-06	0.00101391
ANKRD30B	2.37792e-31	-1.01519	6.07095e-25	-1.05131	9.35559e-30	1.60746e-23	0.00251754	0.176717	0.389462	0.015032	0.00748657	0.510547
ANKRD30BL	0.775097	0.21946	0.815363	0.21791	0.823862	0.85434	6.37215e-14	0.0252457	0.000300026	0.236899	2.83842e-12	0.0014984
ANKRD31	1.85187e-13	-0.590094	5.3622e-14	-0.869447	9.37338e-13	3.26505e-13	0.135367	-0.0868483	0.991209	0.0134979	0.209582	0.995183
ANKRD33	0.247083	-0.0288362	0.321073	-0.086308	0.311142	0.391251	0.163531	-0.0319541	0.121112	-0.135536	0.244441	0.207635
ANKRD33B	9.31788e-13	1.42835	4.11445e-22	1.98045	4.42962e-12	6.95621e-21	0.000223511	0.761413	2.07369e-07	1.53175	0.000984166	4.06055e-06
ANKRD34A	0.028759	-0.142708	0.0511722	0.0802097	0.0441858	0.0759249	0.0599401	-0.209166	6.04718e-10	-1.50541	0.106611	3.1447e-08
ANKRD34B	7.15671e-08	0.522076	3.48621e-06	0.358789	2.1258e-07	9.22316e-06	0.0170562	-0.145564	0.00176488	-0.830609	0.0373451	0.0064105
ANKRD34C	0.00027646	-0.20544	0.865279	-0.107026	0.000561115	0.894021	0.362842	0.0544384	0.171108	-0.0953065	0.465466	0.273052
ANKRD35	0.813341	0.042414	1.77157e-12	0.830897	0.854095	9.1792e-12	0.68929	-0.19215	0.117424	0.209533	0.761619	0.202311
ANKRD36	0.803668	0.0989543	0.516673	0.0366129	0.845784	0.590137	0.182918	-0.187978	0.0057139	0.626607	0.267738	0.0170139
ANKRD36B	0.668915	0.0061382	0.458333	-0.0382353	0.731956	0.532552	0.142154	-0.226517	0.0131169	0.588345	0.217878	0.0335601
ANKRD36C	0.898148	0.00376263	0.506903	0.111614	0.918168	0.580842	0.628934	-0.13906	0.33101	0.0838847	0.710546	0.450555
ANKRD37	0.0804299	-0.190051	0.253644	-0.11454	0.113787	0.317787	0.0884677	-0.252011	9.90218e-06	-1.11078	0.147259	9.97715e-05
ANKRD39	0.297964	0.0903453	7.71095e-05	-0.493136	0.366718	0.00017416	0.0002924	-0.546972	0.358816	0.051133	0.00123199	0.47905
ANKRD40	8.42758e-08	-0.517109	7.02572e-12	-0.889693	2.48678e-07	3.4409e-11	0.193881	-0.139725	0.339201	0.229746	0.280631	0.459307
ANKRD42	7.49344e-39	-1.74395	1.30859e-31	-1.625	1.11757e-36	9.75001e-30	6.35851e-05	0.341097	0.00307825	-0.35276	0.000350276	0.0101982
ANKRD44	3.079e-14	1.08117	7.10103e-14	1.15014	1.66723e-13	4.27641e-13	9.71693e-05	0.659718	8.91826e-05	1.01368	0.000493682	0.000556711
ANKRD45	8.19949e-07	1.20948	2.2445e-11	1.37559	2.19158e-06	1.04318e-10	0.0128436	-0.568446	0.10589	0.446949	0.0294313	0.186145
ANKRD46	8.78742e-05	-0.455479	1.35553e-09	-0.910608	0.00018898	5.20731e-09	0.0336528	-0.296108	0.915429	0.0179046	0.0657875	0.94369
ANKRD49	0.897944	0.0529924	0.567912	0.097541	0.918033	0.63913	0.178782	-0.196927	0.0701809	0.415648	0.262667	0.133149
ANKRD50	1.50044e-18	-0.958227	2.91848e-10	-0.768207	1.21802e-17	1.20727e-09	0.0313014	0.238448	0.00373271	-0.394673	0.061998	0.0119503
ANKRD52	9.74642e-10	-0.64644	4.55718e-12	-0.92645	3.47243e-09	2.2695e-11	0.485684	-0.0864564	0.143684	-0.234682	0.583049	0.237226
ANKRD53	0.283276	0.124852	1.55731e-16	0.865285	0.351156	1.26795e-15	0.513323	-0.231203	0.00189023	0.557303	0.608767	0.00678029
ANKRD54	0.155349	-0.158791	0.000289409	-0.496383	0.207064	0.000607348	6.2618e-05	-0.682029	0.00428552	-0.573829	0.000345843	0.0133957
ANKRD55	1.79566e-06	0.605863	1.4789e-06	0.541968	4.6334e-06	4.08754e-06	0.0723751	0.211864	0.00148397	0.63816	0.124598	0.00554213
ANKRD6	0.00118427	-0.22139	0.000125183	0.545055	0.00222609	0.000275615	0.00349786	-0.305358	0.123939	0.384366	0.00990508	0.211373
ANKRD60	0.824436	-0.00335835	0.814804	-0.0554798	0.861654	0.853847
ANKRD61	0.0477071	-0.120425	0.00238279	-0.314801	0.0705269	0.00441914	7.53819e-05	-0.38467	0.0386325	-0.236802	0.000401133	0.0816447
ANKRD62	0.756332	0.891658	0.903004	0.80183	0.807586	0.924305	3.38631e-08	-0.0632871	0.034288	0.651828	6.21278e-07	0.0742348
ANKRD63	9.36746e-06	0.154987	0.172981	-0.123962	2.24211e-05	0.226452	0.0410672	-0.621559	0.377936	0.0345472	0.0779199	0.49922
ANKRD65	0.00455834	-0.257212	1.03394e-07	0.613696	0.00792857	3.23442e-07	0.979024	-0.122243	0.84244	-0.00897831	0.985663	0.893069
ANKRD66	0.199823	-0.12734	0.284041	-0.0775201	0.258325	0.351336	0.00226203	0.0552	0.043522	0.0554075	0.0068382	0.0902741
ANKRD7	0.0173915	0.390621	0.052238	0.224927	0.0277212	0.0773867	0.00253667	-0.487352	0.191507	0.475386	0.00753411	0.297523
ANKRD9	8.79984e-11	-0.754689	9.31992e-09	-0.706759	3.46713e-10	3.25858e-08	0.000266858	-0.462511	3.11479e-07	-1.10029	0.0011417	5.65685e-06
ANKS1A	0.252076	-0.0430561	0.053574	0.39431	0.316559	0.0792073	8.40764e-07	-0.956349	0.518712	0.269336	9.54028e-06	0.629874
ANKS1B	1.7468e-28	-1.61739	3.01315e-29	-1.82536	4.45711e-27	1.47384e-27	0.481157	-0.0361105	0.020791	-0.347351	0.578682	0.0488356
ANKS3	3.23773e-13	-0.83136	4.12504e-07	-0.566466	1.6075e-12	1.2147e-06	0.0240347	-0.304944	0.77495	0.121267	0.0498118	0.841537
ANKS4B	0.22948	0.00568311	0.189899	-0.0781387	0.291013	0.245853	1.68257e-06	-0.00105642	1.31265e-12	-1.23281	1.71425e-05	2.8927e-10
ANKS6	4.30861e-14	1.12775	1.59173e-23	1.72747	2.30004e-13	3.28302e-22	4.70526e-06	-0.773528	1.12277e-05	0.94021	4.0002e-05	0.000110495
ANKUB1	0.696875	0.00887524	0.549963	0.0585203	0.757126	0.622244	5.93167e-14	-0.00646028	0.000116508	-0.145505	2.67961e-12	0.000691804
ANKZF1	0.328329	0.056333	0.692046	-0.0423359	0.39896	0.75172	1.56807e-06	-0.989365	0.0828295	-0.538878	1.61218e-05	0.152613
ANLN	1.56383e-28	1.58389	0.000129032	0.392046	4.02227e-27	0.000283667	2.21822e-09	-0.81322	0.0430598	0.355291	5.44714e-08	0.089364
ANO1	2.10045e-22	-1.4021	1.74622e-12	-1.10547	2.54956e-21	9.05033e-12	0.127502	-0.200317	0.0549011	-0.357227	0.199508	0.108915
ANO10	0.00271903	-0.368349	0.000110842	-0.533103	0.00487933	0.000245418	0.131166	0.219214	1.20462e-08	-1.71821	0.204206	3.79596e-07
ANO2	1.14553e-11	-0.579904	0.000269489	-0.473814	4.90734e-11	0.000567962	0.359143	-0.148016	0.688951	0.0205087	0.462176	0.774219
ANO3	0.569344	-0.0095732	0.023083	-0.0545209	0.639974	0.0364844	0.467057	0.204384	0.0608188	-0.154798	0.56538	0.118566
ANO4	0.800687	-0.0313457	0.000557341	0.0140893	0.843292	0.00112343	0.709318	0.0512506	0.0806489	0.214677	0.77835	0.14942
ANO5	0.204781	-0.00216095	0.926486	-0.171861	0.26376	0.943468	0.0761981	0.349029	0.301978	0.300957	0.130115	0.419485
ANO6	4.52304e-05	-0.447544	0.249498	0.213358	0.000100518	0.313348	0.008311	0.377932	0.945728	-0.0113259	0.0204876	0.963909
ANO7	0.20818	-0.165633	0.0161343	-0.389649	0.267529	0.026119	2.00948e-05	-0.365328	0.984793	-0.104819	0.000135336	0.990361
ANO8	0.0001454	-0.404016	5.44348e-05	-0.484091	0.000304756	0.000125152	0.000261269	-0.633649	0.0577126	-0.350044	0.0011223	0.113417
ANO9	0.0249412	-0.144614	3.5166e-05	-0.513564	0.0388003	8.27615e-05	0.138737	-0.118926	0.272491	0.496069	0.213667	0.387651
ANOS1	1.8797e-15	-0.910615	8.10036e-11	-0.839507	1.13615e-14	3.55591e-10	0.0246076	0.257872	0.339201	-0.11669	0.0507629	0.459307
ANP32A	3.27759e-07	-0.718635	1.61446e-07	-0.803841	9.11238e-07	4.95289e-07	0.0391547	-0.384566	0.8043	0.0585551	0.074922	0.865068
ANP32B	4.27662e-12	1.23824	9.27682e-06	0.834303	1.91166e-11	2.33812e-05	0.00040792	-0.667964	8.33289e-05	1.03718	0.0016254	0.000526735
ANP32D	0.228714	-0.157444	0.187989	-0.164848	0.290271	0.24366	0.620493	-0.0763563	0.324125	0.16293	0.702502	0.444233
ANP32E	9.17719e-20	1.66866	8.3119e-12	1.24473	8.50072e-19	4.03892e-11	4.2181e-05	-0.782919	8.73995e-09	1.89387	0.000250057	2.87301e-07
ANPEP	0.32018	0.00942451	2.34622e-05	0.352799	0.390438	5.63626e-05	0.381635	0.0571679	0.00262259	0.411485	0.48288	0.00888972
ANTKMT	2.41004e-12	-0.724162	2.84023e-15	-0.902117	1.10266e-11	1.99408e-14	0.836237	0.0186444	0.000966214	-0.425991	0.881912	0.00391609
ANTXR1	2.2422e-07	-0.593212	0.302025	-0.11744	6.33911e-07	0.370742	0.0330512	-0.339888	0.00552603	-0.636702	0.0648364	0.0165577
ANTXR2	0.000173852	0.41385	2.19154e-16	1.14717	0.000361398	1.75753e-15	3.52897e-06	0.659838	0.00663257	0.544056	3.15712e-05	0.0191298
ANTXRL	7.41985e-05	0.563762	0.000234334	0.465087	0.000161003	0.000498242	0.0361154	-0.590574	0.00690158	0.236369	0.0699944	0.0197947
ANXA1	3.78502e-11	0.7604	1.07216e-25	1.5173	1.5441e-10	3.14179e-24	0.838362	-0.101243	0.000210647	0.704986	0.883423	0.00111834
ANXA10	0.600796	0.0471542	0.157543	-0.103019	0.669527	0.208729	3.74231e-10	0.0992982	0.000174165	-0.0622179	1.03137e-08	0.000956952
ANXA11	0.879639	-0.0762071	0.550565	0.015504	0.903833	0.622816	0.521536	0.0413045	0.267763	-0.236549	0.616179	0.382838
ANXA13	3.74122e-08	-0.57723	0.134318	0.0476329	1.14123e-07	0.181665	0.212222	0.0294788	0.526496	-0.069926	0.302245	0.637132
ANXA2	0.0871524	0.146431	0.00925782	0.387034	0.122505	0.0155958	0.287572	-0.206637	0.0387628	-0.526194	0.386835	0.0817386
ANXA2R	1.87731e-12	0.971308	4.24086e-19	1.27848	8.66338e-12	4.78978e-18	0.327059	0.132601	0.0330031	0.437676	0.42881	0.0717801
ANXA3	0.00935048	-0.252515	4.22542e-07	0.660777	0.0155282	1.24293e-06	2.46503e-11	-0.899102	0.0718844	-0.26273	7.96208e-10	0.135786
ANXA4	0.0857118	0.435402	3.24686e-06	0.8443	0.12063	8.62672e-06	0.429724	-0.0565983	0.000229503	-0.849215	0.529354	0.00119938
ANXA5	1.72691e-09	0.775962	9.3215e-14	1.11535	6.02211e-09	5.55275e-13	0.0494556	0.27758	0.0961716	0.340922	0.0908916	0.171872
ANXA6	0.00051957	-0.473742	0.109931	-0.252423	0.00101896	0.151724	0.00501631	0.340191	0.000549508	0.731354	0.0133875	0.00245858
ANXA7	4.89999e-08	-0.661626	4.08185e-07	-0.702754	1.47829e-07	1.2029e-06	0.883949	0.00791712	0.0193361	-0.424116	0.916337	0.046049
ANXA8	0.4564	0.351369	5.40187e-18	1.36	0.530523	5.26306e-17	0.0254265	-0.427825	0.0203263	0.546533	0.0521049	0.0480047
ANXA8L1	0.805355	0.316762	1.08958e-16	1.3321	0.84705	9.03581e-16	0.0227029	-0.468572	0.0145593	0.552841	0.04753	0.0365096
ANXA9	8.00319e-39	-2.21151	3.7074e-39	-2.46985	1.17537e-36	1.69684e-36	0.0551738	0.275715	0.0107299	-0.212769	0.0996149	0.028459
AOAH	2.56837e-27	1.542	2.2971e-21	1.42525	5.67313e-26	3.49344e-20	6.29728e-07	0.720927	5.51528e-05	0.838221	7.6478e-06	0.000378006
AOC1	1.346e-12	0.361193	1.25492e-06	0.0797206	6.30678e-12	3.49361e-06	0.214846	-0.210521	0.0525012	0.185757	0.305165	0.105174
AOC2	0.545093	0.14912	0.144923	0.345239	0.617176	0.194272	0.393575	0.298317	0.802194	0.163933	0.494963	0.863779
AOC3	0.000654326	-0.393748	0.0131153	0.414253	0.00126863	0.0215594	0.00212252	0.562679	0.645392	0.00215679	0.00647575	0.739539
AOPEP	9.12811e-07	-0.61189	0.253287	-0.179833	2.42865e-06	0.317422	6.8115e-05	-0.777127	0.0508986	-0.403557	0.000367928	0.102535
AOX1	0.0320552	-0.255318	0.000275305	0.452427	0.04886	0.000579522	0.000278375	0.521808	0.766621	0.0781507	0.00118331	0.835304
AP1AR	1.11706e-15	-1.13502	7.40598e-19	-1.39368	6.87498e-15	8.12586e-18	0.480029	-0.0848128	0.0127215	0.523047	0.577688	0.0326892
AP1B1	2.23906e-12	0.755137	2.24671e-05	0.455526	1.02638e-11	5.40599e-05	0.0467879	0.11147	0.00324549	-0.620284	0.0867883	0.0106686
AP1G1	0.269423	-0.179993	0.00011374	-0.552191	0.335845	0.000251545	0.0333508	-0.316879	0.0387628	-0.419808	0.0652905	0.0817386
AP1G2	2.9295e-25	-1.54225	2.73964e-25	-1.69328	5.00538e-24	7.58849e-24	0.0769251	-0.294697	1.83735e-10	-1.52899	0.130994	1.22703e-08
AP1M1	5.53302e-05	0.412481	2.57422e-05	0.49182	0.000121922	6.16242e-05	0.328852	0.0606244	0.911109	-0.100215	0.430484	0.941072
AP1M2	1.93275e-20	-2.23438	5.76962e-26	-2.55283	1.9177e-19	1.76047e-24	2.85226e-05	-1.23688	1.16674e-08	-2.09349	0.000181321	3.68268e-07
AP1S1	0.681048	0.0873976	0.0027714	-0.388655	0.742614	0.005082	9.43007e-05	-0.651313	8.72695e-06	-1.06515	0.00048192	8.98323e-05
AP1S2	2.42109e-20	1.25364	3.78232e-12	0.974356	2.37892e-19	1.90184e-11	0.000528257	0.559941	2.01386e-07	1.16831	0.00201518	3.96789e-06
AP1S3	0.00374292	-0.377721	0.000968327	-0.468239	0.00658768	0.00189207	0.00156533	-0.570715	6.00221e-07	-1.53679	0.0050289	9.70777e-06
AP2A1	0.965146	-0.0360447	0.413307	-0.118262	0.972221	0.487752	0.825631	-0.12084	0.59544	-0.150015	0.873564	0.696901
AP2A2	0.340706	0.154508	0.0332229	0.342629	0.411529	0.0509855	0.00835556	0.439104	0.1213	0.384892	0.0205789	0.207635
AP2B1	6.36542e-33	-1.51999	8.81468e-31	-1.71484	3.12409e-31	5.50145e-29	0.0716318	-0.214034	0.126622	0.209383	0.123573	0.214987
AP2M1	7.06223e-11	0.818014	3.88971e-05	0.593213	2.81947e-10	9.09634e-05	0.00954134	-0.409821	0.104038	0.243454	0.0229563	0.18345
AP2S1	0.000994083	0.404497	0.342466	-0.0890666	0.00188555	0.414144	0.214546	-0.112705	1.13962e-06	-0.985938	0.304785	1.67235e-05
AP3B1	0.517242	-0.120673	0.0470187	-0.266889	0.590858	0.0702722	5.01168e-09	0.829646	0.855241	0.0360209	1.12801e-07	0.901817
AP3B2	0.240768	-0.0258671	0.41791	-0.134608	0.303928	0.492368	0.0998317	-0.163789	0.07014	0.291898	0.162473	0.133149
AP3D1	0.00498716	-0.223367	0.000412779	-0.363621	0.00861446	0.000848467	0.686621	-0.0182319	5.64455e-05	-0.855761	0.759414	0.000385064
AP3M1	6.80143e-08	-0.664716	6.44945e-15	-1.12585	2.02339e-07	4.33489e-14	0.444701	-0.148968	0.221484	-0.227581	0.543608	0.331809
AP3M2	0.121114	-0.163	0.000320375	-0.51862	0.165339	0.000668319	0.931364	-0.0190924	0.0430598	0.347837	0.950519	0.089364
AP3S1	0.0408801	0.199074	0.381831	0.118076	0.061239	0.454851	0.00213545	0.341245	0.0408635	0.26466	0.00650898	0.0853363
AP3S2	1.00089e-10	-0.709592	1.61742e-10	-0.788748	3.91784e-10	6.89392e-10	0.00498815	0.413821	0.637594	0.0148197	0.0133196	0.733164
AP4B1	1.02214e-09	0.85397	5.91644e-06	0.697534	3.63693e-09	1.52763e-05	0.92272	0.00917545	0.00111674	0.695125	0.944263	0.00439969
AP4E1	0.367709	0.102597	0.0100858	-0.364404	0.440385	0.0168958	0.073362	0.225714	0.00157061	0.722451	0.126002	0.00581473
AP4M1	3.11035e-05	-0.491056	5.2927e-05	-0.533042	7.04001e-05	0.000121846	2.16817e-06	-0.844379	0.00257597	-0.659943	2.11559e-05	0.00874258
AP4S1	6.09562e-06	-0.586708	0.0286198	-0.304659	1.48862e-05	0.0444573	0.185314	0.166609	0.473912	-0.201106	0.270562	0.588502
AP5B1	6.80196e-05	0.521705	0.000111757	0.570835	0.000148119	0.000247357	0.0299046	-0.329162	0.000148822	0.796818	0.0596908	0.000844271
AP5M1	3.49425e-06	-0.521366	6.47792e-06	-0.572571	8.75792e-06	1.66411e-05	0.308615	0.0963958	0.000173407	-0.884561	0.409307	0.000953335
AP5S1	0.00170702	-0.32758	0.00171029	-0.36459	0.00313881	0.00323464	0.423396	-0.1376	0.0809168	-0.333645	0.523241	0.149683
AP5Z1	0.000414268	0.373126	0.0082159	0.338744	0.000822423	0.0139395	0.337	-0.156111	0.0299942	-0.397094	0.439019	0.0663043
APAF1	0.0147708	0.279052	0.744942	0.0522272	0.0238122	0.798262	0.0690992	0.245693	0.201585	0.260105	0.120004	0.308695
APBA1	0.116221	0.188175	4.56175e-09	0.75077	0.159303	1.6443e-08	0.00490454	-0.558263	0.779124	-0.0292594	0.0131387	0.845057
APBA2	1.18421e-20	1.63102	2.03738e-17	1.53613	1.201e-19	1.85347e-16	0.00119803	-0.534487	0.00590751	0.66204	0.00402863	0.0173595
APBA3	0.198488	0.166893	0.0416373	0.2951	0.256846	0.0627907	0.269087	-0.176905	0.265419	-0.171918	0.3665	0.380172
APBB1	2.30175e-20	-1.11557	5.1948e-07	-0.72216	2.26862e-19	1.5128e-06	0.332458	-0.127008	0.10174	0.266062	0.43452	0.180367
APBB1IP	1.54446e-24	1.44882	5.75641e-20	1.35691	2.41576e-23	7.19009e-19	1.29514e-09	0.980774	4.24501e-06	0.981711	3.34327e-08	4.96896e-05
APBB2	9.911e-35	-1.75575	1.81483e-31	-1.86231	6.46365e-33	1.29689e-29	0.0131529	0.219443	0.00590751	-0.49161	0.0300025	0.0173595
APBB3	4.80775e-14	-0.832143	1.5016e-14	-0.945355	2.55656e-13	9.68635e-14	0.709431	-0.0622587	0.367436	-0.0670166	0.77835	0.48823
APC	9.91377e-07	-0.555682	0.000174766	-0.461942	2.62679e-06	0.000377262	0.05247	0.238087	0.954401	-0.0636842	0.0955606	0.969426
APC2	0.270179	0.0192239	0.0206842	-0.258965	0.336613	0.0329476	0.192273	0.0256978	8.50979e-06	-0.291748	0.278978	8.79776e-05
APCDD1	0.723424	0.0407184	1.60322e-11	0.803872	0.78046	7.57029e-11	0.065042	-0.402905	0.924075	0.0865086	0.114264	0.949671
APCDD1L	0.000328361	0.653554	2.83634e-14	1.14779	0.000660119	1.77773e-13	0.00487688	-0.766663	0.0239883	0.41306	0.0130703	0.0549709
APCS	0.790697	-0.0315867	0.971235	-0.0767554	0.834964	0.978207	4.15073e-19	-0.015496	1.99754e-05	-0.00111931	8.64165e-17	0.000167117
APEH	4.48661e-19	-1.08306	2.02296e-23	-1.37112	3.83635e-18	4.11943e-22	0.928482	-0.0458921	3.71779e-10	-1.35322	0.948336	2.15734e-08
APELA	2.36746e-06	-0.457755	0.0155791	-0.258308	6.03199e-06	0.0252744	0.180444	-0.134137	0.0350383	-0.250242	0.264845	0.0754479
APEX1	0.0975833	-0.251207	0.020424	-0.366884	0.135867	0.0325575	0.150206	-0.324972	0.976105	-0.0643415	0.228084	0.984276
APEX2	0.228187	0.157015	0.00659373	-0.376326	0.289756	0.0113801	0.00213545	-0.490683	1.21894e-07	-1.40032	0.00650898	2.61852e-06
APH1A	0.129258	-0.213625	0.0147013	-0.357294	0.175373	0.0239515	5.2558e-08	-0.888199	0.0898142	0.294585	9.16011e-07	0.162757
APH1B	2.75526e-27	-1.38193	2.76555e-17	-1.16658	6.06505e-26	2.47958e-16	6.23853e-07	0.595455	0.379129	-0.119507	7.59166e-06	0.500309
API5	0.11688	0.170264	0.962867	-0.0517407	0.16015	0.971714	0.321718	-0.275034	0.00443486	0.683696	0.423023	0.0137765
APIP	0.000684909	0.457239	0.267234	-0.0956685	0.00132538	0.332796	0.608483	-0.121601	8.33289e-05	0.839169	0.692096	0.000526735
APLF	2.05959e-09	0.894389	5.90065e-21	1.4433	7.12156e-09	8.49649e-20	0.147653	-0.0634662	0.00172394	0.663483	0.224885	0.00627254
APLN	0.320556	0.229393	0.00982175	-0.274542	0.390803	0.0164836	0.0190055	-0.386936	0.367436	-0.339873	0.0408428	0.48823
APLNR	0.879944	0.0243636	0.000339222	0.543174	0.90405	0.000705188	0.0122456	0.448003	0.762466	0.0633072	0.0282763	0.831777
APLP1	0.907831	0.0307217	0.00118521	-0.464694	0.925927	0.00228679	0.00804807	-0.271298	0.0100775	-0.363576	0.0199267	0.0269996
APLP2	0.00822723	-0.264205	0.881458	0.0157041	0.0137806	0.906499	0.90546	0.0477656	9.65552e-07	-1.32549	0.931628	1.45161e-05
APMAP	3.49973e-14	-0.893851	1.0343e-12	-0.95069	1.88498e-13	5.50909e-12	0.0848014	0.219569	3.59697e-07	-1.57446	0.142095	6.36257e-06
APOA1	2.34997e-06	-0.30152	7.04047e-05	-0.360793	5.98902e-06	0.000159805	0.0491469	-0.0349288	0.345872	0.103174	0.0904806	0.46592
APOA2	0.938005	0.240393	1	0.253807	0.949404	1	0.747422	-0.469502	0.424664	0.00242873	0.810717	0.544357
APOA4	0.699358	-0.0468952	0.63575	-0.0497182	0.758795	0.702236
APOA5	0.00411606	-0.149438	0.000387843	-0.269969	0.00719834	0.000799775	0.309755	-0.0506931	0.0907564	-0.402415	0.410563	0.16432
APOB	0.235416	0.253549	0.0468449	0.473793	0.297894	0.0700342	0.973578	0.356932	0.671371	0.377202	0.981314	0.760472
APOBEC1	0.388906	0.01837	0.162976	-0.126836	0.46189	0.215023	2.06301e-05	-0.387622	0.00706081	-0.0687762	0.000138212	0.0201815
APOBEC2	0.633665	0.0922237	0.686497	0.0367784	0.699613	0.746748	0.00371887	0.0291329	0.0412387	-3.31876	0.0104384	0.086082
APOBEC3A	6.32438e-29	1.81034	6.64834e-12	1.15909	1.7407e-27	3.2619e-11	0.144385	-0.201273	8.81783e-05	0.93384	0.220855	0.000552981
APOBEC3B	8.19296e-23	1.66823	0.000212981	0.675862	1.03837e-21	0.000455004	6.21397e-05	-0.702712	0.00916509	0.63508	0.000343697	0.0250128
APOBEC3C	4.31872e-18	1.02979	1.53905e-19	1.32493	3.33418e-17	1.8319e-18	0.036803	0.282547	8.52385e-05	0.784361	0.0710896	0.000537378
APOBEC3D	8.23761e-10	0.958879	6.69557e-08	0.876235	2.95568e-09	2.13483e-07	0.67201	-0.0868561	0.0343696	0.541387	0.746531	0.0742348
APOBEC3F	2.4252e-10	0.908464	2.08989e-07	0.802815	9.13081e-10	6.3436e-07	0.421298	-0.11259	2.29428e-05	1.04186	0.521087	0.000186611
APOBEC3G	2.76349e-17	1.15076	1.47748e-12	1.07174	1.9728e-16	7.73676e-12	0.057755	0.307771	0.000206166	0.859452	0.103464	0.00109976
APOBEC3H	4.62143e-17	1.36507	5.6648e-10	1.02835	3.23315e-16	2.26533e-09	0.148651	0.253406	0.00755476	0.669134	0.226074	0.0213346
APOBEC4	0.000257498	-0.258489	4.77255e-05	-0.34889	0.000524677	0.000110493	5.23449e-13	-0.0441054	0.000542607	-0.00653985	2.06724e-11	0.00243514
APOBR	0.00107379	0.388034	0.0651788	0.237222	0.00202754	0.0947498	0.00169167	0.46838	0.645392	0.113734	0.00536864	0.739539
APOC1	6.58359e-24	1.33566	4.11224e-08	0.749223	9.42423e-23	1.34233e-07	0.000172567	0.562627	0.688958	0.154623	0.000790187	0.774219
APOC2	4.73691e-12	0.847602	0.00182745	0.355851	2.10908e-11	0.00344234	0.0107625	0.341861	0.175963	0.199891	0.0254405	0.279287
APOC3	0.06992	-0.0616282	0.0142804	-0.240171	0.100051	0.0233151	0.0110022	-0.0631861	0.531137	-0.0166214	0.0258889	0.640751
APOC4	1.09972e-05	0.7425	0.058572	0.422625	2.61205e-05	0.0858964	0.000479537	0.369185	0.513638	0.132889	0.00186499	0.625748
APOC4-APOC2	2.28288e-10	0.857645	0.000208051	0.5401	8.62534e-10	0.000444917	0.000466438	0.521627	0.0597001	0.306427	0.0018233	0.116804
APOD	3.18526e-12	-0.927609	0.552479	-0.142739	1.44225e-11	0.624688	0.128411	0.154893	5.39837e-11	-2.19642	0.200733	4.75682e-09
APOE	6.78793e-19	1.12341	2.45088e-09	0.841728	5.71273e-18	9.14112e-09	0.00145688	0.438638	0.421824	0.15866	0.00473851	0.541447
APOF	3.95385e-24	-0.700683	2.49077e-17	-0.655229	5.83501e-23	2.24263e-16	0.106517	0.0747453	5.99429e-08	-0.858931	0.171607	1.46268e-06
APOH	0.0217517	0.0046435	0.171093	-0.0394963	0.0341561	0.2243	0.36054	0.00623101	0.55744	-0.303515	0.463444	0.664189
APOL1	6.48807e-18	1.00226	9.63625e-13	0.945801	4.92014e-17	5.14692e-12	0.00192515	0.422504	0.000851228	0.606028	0.00597446	0.00351441
APOL2	8.64774e-18	0.966584	3.62911e-11	0.862989	6.48884e-17	1.65431e-10	0.000139696	0.53402	0.0117789	0.460146	0.000665443	0.0306392
APOL3	6.097e-10	0.853825	1.03119e-09	0.911089	2.22117e-09	4.01427e-09	0.0019017	0.554172	0.000342755	0.988651	0.00591511	0.00166547
APOL4	1.17573e-09	0.710568	5.61793e-17	1.07191	4.16112e-09	4.82329e-16	0.012757	0.337062	0.0253834	0.431539	0.0292714	0.057645
APOL5	0.586707	0.0389508	0.673442	0.206632	0.656336	0.735795	0.886465	0.195563	0.968189	0.290703	0.918398	0.979459
APOL6	4.06289e-18	1.25655	4.87582e-13	1.14157	3.14931e-17	2.67718e-12	0.404742	0.102997	0.00160024	0.709477	0.50567	0.00590258
APOLD1	0.00276065	-0.318391	0.6306	-0.00362527	0.00494988	0.698112	0.330652	0.14941	0.614444	-0.00367378	0.432426	0.71344
APOM	6.41853e-10	-0.679627	0.00658232	-0.304884	2.32817e-09	0.0113624	0.249938	-0.126528	0.412445	-0.115112	0.345331	0.532569
APOO	0.590795	-0.0213605	1.75119e-08	-0.784921	0.660333	5.93182e-08	6.04144e-06	-0.804517	0.906792	0.0739862	4.96217e-05	0.938294
APOOL	1.18069e-07	-0.605919	2.29025e-12	-0.93157	3.43131e-07	1.17401e-11	0.0326061	-0.277898	0.00414076	-0.645845	0.0641077	0.0130116
APP	0.00993037	-0.199891	0.00243068	0.581173	0.0164415	0.00450143	0.0002924	-0.62624	0.958739	0.148388	0.00123199	0.972225
APPBP2	1.13811e-12	-0.633085	4.7038e-18	-1.07053	5.37326e-12	4.62986e-17	0.999277	0.0121786	0.649305	0.0971262	0.999485	0.742236
APPL1	7.22151e-11	-0.729599	9.56466e-06	-0.50858	2.87947e-10	2.40688e-05	0.915523	0.0288312	0.00163037	0.575696	0.938905	0.00599398
APPL2	1.78959e-21	-1.32812	3.72958e-10	-0.910428	1.9607e-20	1.52605e-09	1.35603e-05	0.608758	0.000818481	-0.684595	9.73149e-05	0.0034078
APRG1	0.0071443	-0.227537	0.0145224	-0.219746	0.0120718	0.0236841	0.403133	-0.0544466	0.443908	0.226476	0.504285	0.562441
APRT	0.0353043	0.209129	0.696489	-0.0501841	0.0534145	0.756077	0.269087	-0.189324	0.0606427	-0.380963	0.3665	0.118247
APTX	1.41916e-06	-0.537211	2.3979e-10	-0.904639	3.69812e-06	1.00228e-09	8.23538e-05	-0.678959	0.77495	-0.0165534	0.000432047	0.841537
AQP1	0.00080553	-0.418468	0.000216864	0.409814	0.00154528	0.000462939	0.103272	0.175822	0.750044	-0.0850052	0.167152	0.822232
AQP10	0.0121575	0.239303	0.180502	0.357009	0.0198741	0.234906	0.000132147	0.314831	0.330049	0.343324	0.00063485	0.450309
AQP11	1.62592e-23	-0.729568	5.43154e-23	-1.02731	2.22959e-22	1.03172e-21	0.99349	-0.0103929	0.04962	-0.109619	0.99536	0.100417
AQP12A	0.667174	0.103077	0.780055	0.0454152	0.730259	0.827539	1.37243e-13	0.0521631	0.000212803	-0.0763785	5.93396e-12	0.00112884
AQP12B	2.61676e-12	0.143173	0.000981619	0.0760373	1.19383e-11	0.00191628	0.2208	0.0929505	0.319755	-0.0508913	0.312233	0.43932
AQP2	0.278609	-0.000724634	0.165528	-0.0371402	0.34606	0.217986	0.531259	-0.0106679	0.0406424	0.0364037	0.622216	0.0850987
AQP3	0.0631162	-0.210796	0.289325	-0.153642	0.0911494	0.356839	0.176449	-0.146666	5.73439e-09	-1.43828	0.259958	2.0593e-07
AQP4	0.0816596	0.610459	2.30117e-09	0.720995	0.115425	8.62792e-09	0.325309	-0.0207736	0.2589	0.413398	0.426983	0.373278
AQP5	0.569973	0.251362	2.25054e-07	0.522627	0.640509	6.80221e-07	1.3834e-09	-1.13441	0.188385	0.00836919	3.54721e-08	0.293448
AQP6	0.0865248	-0.190854	0.0058042	-0.321944	0.121703	0.0101064	8.06146e-06	-0.374647	0.439521	-0.0499771	6.31011e-05	0.558364
AQP7	3.95939e-05	-0.339068	0.913304	0.243908	8.86263e-05	0.932613	0.00192404	0.55229	0.150313	-0.0678989	0.00597446	0.245951
AQP7B	0.66395	0.22123	0.13492	0.433711	0.727186	0.182414	0.0640824	0.511067	0.305464	0.459802	0.112888	0.423136
AQP8	0.0612083	-0.129313	0.0133906	-0.199215	0.0886603	0.0219782	0.22994	0.0814842	0.436166	0.0715466	0.322539	0.555311
AQP9	1.50182e-30	1.95105	3.029e-19	1.59	5.24384e-29	3.48245e-18	0.219952	0.373422	0.00324544	0.841292	0.311173	0.0106686
AQR	9.02749e-14	-0.997863	1.43244e-09	-0.861887	4.69659e-13	5.49067e-09	0.0427348	0.301806	0.0201979	-0.534041	0.0805493	0.0477253
AR	8.61978e-39	-2.49598	5.30466e-33	-2.2633	1.23673e-36	5.25626e-31	3.36895e-07	0.663452	5.87466e-15	-2.24138	4.46876e-06	6.41884e-12
ARAF	0.000104065	-0.410586	1.61227e-05	-0.489667	0.000221717	3.95264e-05	0.192639	-0.202222	0.0606427	-0.314944	0.279299	0.118247
ARAP1	0.533357	0.105683	0.000172581	0.522681	0.60592	0.000372922	8.88019e-05	0.523186	0.000315265	0.80601	0.000459457	0.00156099
ARAP2	7.90981e-09	0.831219	8.78885e-07	0.782628	2.59245e-08	2.48966e-06	0.754445	0.034766	1	0.0404947	0.816098	1
ARAP3	0.402919	-0.00394901	2.1492e-12	0.823984	0.475977	1.10347e-11	0.387584	0.0445073	0.440952	0.0825819	0.489147	0.559435
ARC	7.43648e-12	-0.453305	0.0136389	-0.184955	3.2457e-11	0.0223512	0.265797	-0.128405	0.136815	0.199454	0.36296	0.2282
ARCN1	0.0241541	-0.256553	0.226934	-0.171902	0.037652	0.288419	0.0538081	-0.290395	0.000476723	-0.591296	0.0976423	0.00219484
AREG	7.74755e-17	-0.902573	3.41665e-08	-0.588401	5.3253e-16	1.1254e-07	0.540559	0.0443743	0.550961	0.00371209	0.630488	0.657788
AREL1	0.239356	0.131933	0.188553	0.175074	0.302461	0.244242	0.00081889	-0.463501	0.0141532	-0.410019	0.0029214	0.0355944
ARF1	0.811844	-0.0310929	0.000153862	-0.504408	0.852755	0.00033477	1.49858e-06	-0.767811	0.0436242	-0.451793	1.54654e-05	0.0903188
ARF3	1.70825e-15	-0.979588	8.63075e-25	-1.50293	1.03774e-14	2.18301e-23	0.00640677	0.343133	0.0028169	-0.543779	0.0164678	0.00946076
ARF4	0.442749	0.0782895	0.732186	0.0300354	0.517154	0.788196	0.153836	0.156119	0.177708	-0.263758	0.232637	0.281438
ARF5	0.257445	-0.128083	0.012246	-0.311788	0.322418	0.0202134	1.72603e-07	-0.918186	0.014369	-0.464465	2.54702e-06	0.0360512
ARF6	0.22517	-0.165884	0.000302845	-0.567558	0.28636	0.000633954	0.673333	-0.0507505	0.154421	-0.394428	0.74761	0.251399
ARFGAP1	0.817139	-0.000811726	0.144177	-0.200626	0.857334	0.19346	0.499402	-0.145998	0.641488	-0.114797	0.596244	0.736263
ARFGAP2	4.04698e-11	-0.879401	3.0228e-10	-0.891685	1.64922e-10	1.2472e-09	0.00311169	-0.488341	0.0377474	-0.50774	0.00898421	0.080014
ARFGAP3	0.0109105	0.279718	4.39419e-06	0.564341	0.0179531	1.15238e-05	0.00246831	-0.374334	0.000173407	-0.548036	0.00735615	0.000953335
ARFGEF1	8.06583e-10	-0.772998	2.03527e-21	-1.3995	2.89512e-09	3.12243e-20	0.049246	-0.292459	0.625973	-0.102599	0.0905498	0.723077
ARFGEF2	4.236e-15	-0.993792	1.73386e-16	-1.21329	2.47935e-14	1.40278e-15	0.0754237	-0.253239	0.00976475	-0.533204	0.128999	0.0263098
ARFGEF3	8.61792e-37	-2.44146	4.95058e-36	-2.56413	8.37374e-35	9.61263e-34	0.00545624	-0.373574	1.57413e-14	-2.24011	0.0143754	1.07002e-11
ARFIP1	5.6695e-24	-1.35511	3.41543e-23	-1.46953	8.18271e-23	6.69263e-22	0.343427	-0.0798263	1.30738e-06	-0.921399	0.445543	1.87234e-05
ARFIP2	8.32521e-30	-1.60058	9.63738e-27	-1.64634	2.6554e-28	3.21631e-25	0.611023	-0.151434	4.56099e-09	-1.25011	0.69416	1.69219e-07
ARFRP1	0.0148287	-0.227954	0.0671656	-0.223048	0.0238996	0.0973185	0.0818939	-0.236803	0.0908496	-0.203118	0.137992	0.16432
ARG1	0.0154453	0.0600183	0.0121236	0.105529	0.0248352	0.0200319	0.000384537	0.088212	0.0271555	0.0897319	0.00154931	0.0610935
ARG2	0.065077	0.369124	0.197866	0.246121	0.0936437	0.255222	0.0374623	-0.284388	0.0353073	0.468108	0.0721521	0.075787
ARGFX	0.788077	-0.026454	0.84129	-0.0302805	0.833204	0.874736	3.06627e-19	-0.00611798	1.99754e-05	-0.0052447	8.64165e-17	0.000167117
ARGLU1	0.0682289	0.270905	0.00258005	0.456758	0.0978353	0.00475516	0.185314	-0.245219	0.00768195	0.665566	0.270562	0.021648
ARHGAP1	2.75012e-11	-0.814581	0.0780054	-0.265579	1.13686e-10	0.111479	0.0864524	0.184558	0.00525467	-0.521559	0.144406	0.0158901
ARHGAP10	6.55666e-09	0.713282	1.99609e-20	1.29476	2.16741e-08	2.6665e-19	0.0055793	0.364837	0.00685393	-0.476888	0.0146612	0.019664
ARHGAP11A	1.6112e-23	1.31692	0.16912	0.11125	2.21414e-22	0.222123	0.00687932	-0.375125	1.1804e-05	0.861523	0.0174595	0.00011539
ARHGAP12	4.64071e-15	-0.89174	5.98588e-09	-0.696778	2.70635e-14	2.13402e-08	0.163477	-0.199298	0.00931184	-0.448809	0.24438	0.0253297
ARHGAP15	4.49296e-18	1.21468	3.52633e-16	1.22927	3.45899e-17	2.7578e-15	3.23216e-06	0.779173	0.00421258	0.607692	2.94663e-05	0.0132111
ARHGAP17	1.20901e-13	0.900895	2.14048e-15	1.04607	6.23094e-13	1.52564e-14	6.11933e-05	0.592505	5.91563e-08	1.09277	0.00033905	1.44534e-06
ARHGAP18	1.0776e-16	1.07541	2.58751e-10	0.871797	7.2974e-16	1.07592e-09	4.28462e-05	0.603772	6.68085e-08	1.27401	0.000253452	1.59145e-06
ARHGAP19	0.0699407	-0.217679	0.319946	0.150827	0.100074	0.390001	0.481157	0.0380568	8.71895e-05	0.933271	0.578682	0.000547141
ARHGAP20	0.0036375	-0.278523	0.000321789	0.533396	0.00641389	0.000670833	0.000288327	0.553151	0.127981	0.360801	0.00121724	0.216598
ARHGAP21	1.05336e-05	0.566316	1.74828e-08	0.816783	2.50688e-05	5.92406e-08	7.13027e-05	-0.667433	8.0871e-06	0.96879	0.000382772	8.43407e-05
ARHGAP22	2.94248e-23	1.45497	4.98519e-23	1.52737	3.91225e-22	9.52588e-22	0.19701	-0.165233	4.27107e-07	1.05649	0.284601	7.29724e-06
ARHGAP23	0.104076	-0.202273	3.38605e-09	0.678016	0.144113	1.24099e-08	0.124807	0.182605	0.779124	0.0242278	0.195859	0.845057
ARHGAP24	0.878015	-0.0356388	1.15246e-05	0.587109	0.902454	2.86966e-05	8.63603e-06	0.7298	0.151293	0.289854	6.66456e-05	0.247236
ARHGAP25	4.36958e-27	1.51648	2.89125e-23	1.5072	9.34072e-26	5.73565e-22	1.9987e-07	0.788728	2.08188e-05	0.896499	2.8806e-06	0.000172355
ARHGAP26	2.40721e-17	0.928834	1.0945e-24	1.29855	1.73065e-16	2.71129e-23	6.59915e-07	0.539173	0.584168	0.108763	7.88523e-06	0.687684
ARHGAP27	1.71186e-09	0.735105	1.17801e-07	0.715912	5.97289e-09	3.66778e-07	0.000103928	-0.468147	0.0950877	-0.222135	0.000519882	0.170447
ARHGAP28	0.0205689	0.391337	1.28645e-14	1.07487	0.0324178	8.36582e-14	0.00934207	0.487912	0.0972654	0.469171	0.0225732	0.173615
ARHGAP29	4.18888e-18	-1.06606	1.23855e-06	-0.646337	3.23654e-17	3.45002e-06	0.00900226	-0.410764	0.758318	0.00139772	0.0218986	0.828392
ARHGAP30	2.09607e-28	1.56068	2.65512e-24	1.53686	5.29911e-27	6.16417e-23	7.17801e-07	0.71351	4.59068e-06	0.949478	8.47643e-06	5.29863e-05
ARHGAP31	4.4956e-15	0.872227	6.25689e-30	1.59286	2.62332e-14	3.44631e-28	0.0257889	0.287218	1.59173e-07	1.02599	0.0527005	3.27164e-06
ARHGAP32	3.26973e-36	-1.99657	6.16507e-25	-1.60765	2.77121e-34	1.6279e-23	0.00413552	-0.383678	1.84422e-07	-1.11497	0.0114056	3.69874e-06
ARHGAP33	0.0284362	-0.131718	1.35891e-08	-0.639565	0.0437388	4.6697e-08	4.11703e-07	-0.795006	0.661104	0.184772	5.33543e-06	0.751794
ARHGAP35	5.47401e-42	-1.98732	2.84233e-29	-1.59395	1.86392e-39	1.4082e-27	0.845453	-0.0290883	0.0362667	-0.317451	0.888452	0.0773838
ARHGAP36	2.46907e-07	-0.317791	0.0151928	-0.0931833	6.94988e-07	0.0246916	0.00261946	0.0946005	0.00426604	-0.00308664	0.00774517	0.0133743
ARHGAP39	1.25004e-08	-0.752452	2.43575e-13	-1.12273	4.01227e-08	1.38119e-12	7.87855e-07	-0.801525	0.924075	0.0353464	9.01469e-06	0.949671
ARHGAP4	1.02856e-16	1.01486	4.42031e-11	0.859029	6.97512e-16	1.99558e-10	0.013907	0.276554	0.00239695	0.551964	0.0313973	0.00824083
ARHGAP40	9.80726e-18	-0.955042	0.0896584	-0.275631	7.30475e-17	0.126282	0.718214	0.00963983	1.07568e-07	-0.987569	0.785691	2.38312e-06
ARHGAP42	4.09986e-05	0.457216	2.53853e-15	1.014	9.15899e-05	1.79076e-14	0.0661043	0.259529	8.64048e-07	1.02386	0.115832	1.31986e-05
ARHGAP44	2.25222e-06	-0.542725	0.0433898	-0.275684	5.74978e-06	0.0652647	0.0751263	-0.263437	0.000476723	-0.65078	0.128606	0.00219484
ARHGAP45	5.46967e-11	0.79921	4.46419e-10	0.816669	2.20656e-10	1.80968e-09	0.000797726	0.445233	0.00318885	0.498114	0.00285922	0.0105188
ARHGAP5	2.32119e-05	-0.437126	0.532918	-0.0150505	5.32714e-05	0.60592	0.464388	-0.140604	0.569295	0.0649478	0.562896	0.674934
ARHGAP6	5.94177e-06	-0.53147	0.442516	0.10623	1.454e-05	0.516609	0.000121462	0.54454	0.207413	-0.214262	0.000590777	0.31521
ARHGAP8	1.77712e-06	-0.752193	1.05864e-07	-0.856248	4.58741e-06	3.30736e-07	0.00176605	-0.567048	1.58554e-05	-1.14154	0.00556759	0.000142079
ARHGAP9	1.16383e-23	1.39512	1.88283e-19	1.33589	1.61667e-22	2.22047e-18	2.75154e-05	0.600708	3.26396e-06	0.96743	0.00017556	3.97714e-05
ARHGDIA	0.00214582	0.317076	0.950998	0.053186	0.00389833	0.962261	0.0901759	-0.184873	0.0908496	0.216393	0.149479	0.16432
ARHGDIB	0.541935	0.00886771	0.0222154	0.276167	0.614142	0.0351594	0.000206613	0.537042	0.00846186	0.433383	0.000919486	0.0234159
ARHGDIG	0.189013	0.132763	0.0305093	-0.199503	0.245887	0.0471636	0.705436	-0.036189	0.0931093	0.332169	0.775077	0.167658
ARHGEF1	5.14069e-05	0.452127	2.26109e-05	0.536261	0.00011368	5.4399e-05	0.00479503	-0.383207	0.0264745	0.37983	0.0129067	0.0597309
ARHGEF10	1.5254e-06	-0.48769	0.00409025	0.354082	3.96315e-06	0.00729174	0.015922	-0.40204	0.0025301	0.606812	0.0352078	0.00860534
ARHGEF10L	0.965454	0.0204868	0.0237135	0.316279	0.97248	0.0373826	0.0178365	-0.392748	7.96302e-05	0.780856	0.0387348	0.000507909
ARHGEF11	0.338752	-0.101021	0.312613	-0.107222	0.409633	0.382178	0.0253106	-0.344471	9.65566e-06	0.928276	0.0519336	9.77533e-05
ARHGEF12	5.90921e-33	-1.53163	6.14926e-15	-0.933842	2.90761e-31	4.14326e-14	0.494807	-0.0632457	0.00122882	-0.481631	0.591791	0.00475078
ARHGEF15	4.99567e-05	-0.501837	0.0222824	0.335253	0.0001106	0.0352626	0.00022997	0.557643	0.649305	-0.0710207	0.00100775	0.742236
ARHGEF16	1.18074e-19	-1.48253	1.13092e-18	-1.50138	1.07864e-18	1.20709e-17	1.44859e-05	-0.736963	1.32551e-08	-1.46485	0.000102653	4.09577e-07
ARHGEF17	1.86882e-21	-1.15901	0.000122296	-0.528561	2.0417e-20	0.000269598	0.0898322	-0.351225	0.355971	-0.166884	0.149038	0.476355
ARHGEF18	0.0037668	-0.388913	0.433043	-0.127772	0.00662669	0.507368	0.123035	-0.269908	0.260773	-0.263468	0.193403	0.375325
ARHGEF19	0.176984	-0.10638	0.266987	-0.0782144	0.232122	0.332532	3.86941e-05	-0.762052	0.00050674	0.794428	0.000233285	0.00230296
ARHGEF2	0.0176404	0.314793	3.85012e-06	0.650529	0.028083	1.01468e-05	0.000802969	-0.396478	3.00507e-08	1.22805	0.00287263	8.18247e-07
ARHGEF25	3.45354e-05	-0.564738	0.472695	0.105158	7.78088e-05	0.54653	0.245488	0.196005	0.4507	0.199625	0.340311	0.56892
ARHGEF26	5.15765e-17	-0.990065	2.65846e-13	-1.01458	3.59131e-16	1.50216e-12	0.0391547	-0.306475	0.000357325	-0.55373	0.074922	0.00172701
ARHGEF28	1.20336e-07	-0.602438	0.000251669	-0.463032	3.49138e-07	0.000533095	0.0296317	-0.306375	0.38506	0.12601	0.0592674	0.505961
ARHGEF3	2.03205e-09	-0.668589	0.00752715	-0.322306	7.03392e-09	0.0128537	0.00233829	0.370945	0.127981	0.214578	0.00703764	0.216598
ARHGEF33	0.0158156	0.08744	0.101819	0.450694	0.0253839	0.141636	0.000560445	-0.816215	0.1406	0.338333	0.00211648	0.233494
ARHGEF35	2.98324e-11	-1.02861	2.30898e-08	-0.879677	1.22953e-10	7.72596e-08	9.83886e-07	-0.941249	0.00379807	-0.70271	1.08933e-05	0.0121188
ARHGEF37	1.11769e-26	-1.41495	2.30183e-10	-0.790301	2.27548e-25	9.64432e-10	0.00375	-0.353462	1.19973e-09	-1.48649	0.0104996	5.54236e-08
ARHGEF38	3.15472e-36	-1.84719	7.21369e-17	-1.07108	2.68556e-34	6.09265e-16	0.310295	0.210674	1.16636e-14	-1.64423	0.411141	8.22199e-12
ARHGEF39	1.84815e-11	1.01405	0.583155	0.0393305	7.77193e-11	0.653987	8.72516e-07	-0.814007	0.25391	0.324316	9.85969e-06	0.369329
ARHGEF4	1.07515e-05	0.625719	6.52657e-23	1.42948	2.55716e-05	1.22759e-21	0.0214944	-0.399393	0.370338	0.194448	0.0453518	0.49116
ARHGEF40	2.03586e-06	-0.551462	0.0113445	0.359419	5.21892e-06	0.0188239	0.00524678	0.385923	0.0818686	0.386783	0.0138961	0.151018
ARHGEF5	4.34546e-11	-1.08854	1.02261e-07	-0.866144	1.76824e-10	3.20104e-07	9.74855e-07	-1.00569	0.0135231	-0.616766	1.08246e-05	0.0343914
ARHGEF6	0.965864	0.0232841	0.0798613	0.215987	0.972741	0.113894	2.61433e-06	0.631397	5.83628e-07	0.992642	2.47895e-05	9.47798e-06
ARHGEF7	0.85978	0.0151572	3.53373e-06	0.656242	0.890132	9.33858e-06	0.649673	-0.167802	0.000181103	0.792762	0.727625	0.000988511
ARHGEF9	0.298024	0.371598	0.0107383	0.627275	0.366744	0.0178922	4.3517e-06	-0.96401	0.0129179	0.64298	3.76139e-05	0.0331311
ARID1A	2.5665e-17	-1.07693	1.81992e-09	-0.758536	1.83762e-16	6.89347e-09	0.035514	-0.227357	0.364548	-0.0815735	0.0690033	0.485138
ARID1B	0.0190259	-0.246928	0.187976	0.211258	0.0301366	0.243659	0.396611	-0.0844422	0.018237	0.527239	0.498013	0.0438873
ARID2	6.44444e-18	-1.25895	2.30831e-19	-1.46613	4.88898e-17	2.69743e-18	0.999277	0.0016262	0.721315	-0.0317073	0.999485	0.799659
ARID3A	0.000857967	0.403376	0.82373	-0.00799463	0.00163917	0.860854	0.154886	0.225569	0.750044	-0.0287919	0.233965	0.822232
ARID3B	0.300601	0.244141	0.268967	0.227585	0.36949	0.334846	0.584591	-0.0577615	0.207413	0.337346	0.671097	0.31521
ARID3C	0.0149995	0.589773	0.0174544	0.485067	0.0241485	0.0281269	1.60446e-06	-0.758264	0.000971439	-0.941619	1.64429e-05	0.00393643
ARID4A	2.16936e-05	-0.555673	0.00603946	-0.37741	4.98941e-05	0.0104771	0.000708623	0.528848	0.256184	0.254831	0.00258533	0.371969
ARID4B	0.000167963	-0.523151	3.93705e-07	-0.736101	0.000349799	1.16219e-06	0.131166	-0.242039	0.0141532	0.552515	0.204206	0.0355944
ARID5A	0.569208	-0.062323	2.05171e-05	0.507837	0.639885	4.96225e-05	0.858249	-0.0557042	0.00819436	0.486623	0.897418	0.0228384
ARID5B	9.56974e-05	-0.367805	1.03495e-08	0.617082	0.000204706	3.60152e-08	0.0919106	0.14611	0.550962	-0.143617	0.151803	0.657788
ARIH1	0.0060739	-0.168347	0.124808	-0.0464276	0.0103642	0.170179	0.851135	0.092231	0.457266	0.0493641	0.893063	0.572537
ARIH2	0.26692	-0.09695	0.00283712	-0.398492	0.333048	0.00519361	0.0126921	-0.386767	0.676966	-0.0205438	0.0291456	0.764534
ARIH2OS	1.57776e-14	-0.829952	4.27192e-09	-0.733903	8.76536e-14	1.54359e-08	0.77242	-0.0931866	0.00466772	-0.458308	0.830616	0.0143709
ARK2C							0.78633	0.0559121	0.00182238	0.817709	0.841652	0.00657431
ARK2N							0.00734307	-0.518109	0.00145711	0.822532	0.0184506	0.00546251
ARL1	1.12293e-15	-1.03068	5.63393e-21	-1.3593	6.90885e-15	8.1246e-20	0.824219	-0.0561335	0.00135121	-0.645455	0.87236	0.00513118
ARL10	0.0876051	0.251013	1.99464e-06	0.689205	0.123087	5.42872e-06	0.0554052	-0.397921	0.0430598	0.422401	0.100012	0.089364
ARL11	8.98485e-08	0.572896	0.0218663	0.243344	2.6423e-07	0.0346499	0.0164032	0.336154	0.000342755	0.638943	0.0361216	0.00166547
ARL13A	0.939554	1.65706	0.981705	1.65376	0.950672	0.986014	0.822862	-0.540574	0.059866	0.60344	0.871453	0.116989
ARL13B	0.0125057	-0.372288	0.531789	-0.0012593	0.0203965	0.604744	0.687955	-0.0575572	0.077199	0.346639	0.760538	0.144052
ARL14	4.23482e-08	1.77107	4.2808e-07	1.71039	1.28386e-07	1.25864e-06	0.155088	0.118172	0.203552	0.364844	0.234233	0.311006
ARL14EP	0.00609298	-0.280433	0.0260574	-0.275851	0.0103949	0.0407469	0.564816	0.16704	3.70376e-05	1.04346	0.653054	0.000275366
ARL14EPL	0.00111597	0.932651	0.00417795	0.862267	0.00210307	0.00744188	9.0296e-05	0.0471251	0.111837	0.375982	0.000465804	0.194498
ARL15	5.70084e-11	-0.81041	0.809266	-0.0804465	2.29659e-10	0.851759	2.1269e-05	0.554393	0.333726	0.0828529	0.000141749	0.453474
ARL16	0.498031	-0.00497696	0.00496154	-0.341964	0.571696	0.00873245	5.93415e-05	-0.64477	0.963079	0.114189	0.000331282	0.975431
ARL17A	1.04883e-09	-0.74479	9.54331e-09	-0.738811	3.72778e-09	3.33426e-08	0.290044	-0.107776	0.984793	0.0743626	0.389614	0.990361
ARL17B	5.07402e-10	-0.814832	9.40942e-10	-0.859019	1.86012e-09	3.67487e-09	0.377204	-0.125831	0.891704	0.0532944	0.478855	0.928995
ARL2	0.7298	0.00125106	0.00180274	0.391883	0.785182	0.00340046	0.0589606	-0.335245	0.304637	0.130581	0.10527	0.422083
ARL2BP	0.00297017	0.345035	0.00952417	0.319887	0.00530084	0.016022	0.000938804	0.467578	0.0357842	0.450017	0.00328016	0.0765525
ARL3	8.54605e-35	-1.64109	2.89756e-36	-1.9711	5.65008e-33	6.30395e-34	0.263626	0.077715	0.0100775	0.324037	0.360885	0.0269996
ARL4A	0.888276	-0.0118517	7.66494e-11	0.606224	0.910422	3.37633e-10	0.00296842	0.29353	4.59068e-06	-0.809416	0.00861733	5.29863e-05
ARL4C	1.4734e-29	1.30719	7.14215e-32	1.5732	4.50664e-28	5.58104e-30	0.56973	0.0380102	3.26396e-06	0.703768	0.65798	3.97714e-05
ARL4D	1.02853e-10	-0.772101	0.0502909	-0.288346	4.02029e-10	0.0747326	0.0140481	0.316172	0.000155489	-0.739084	0.0316674	0.000871699
ARL5A	0.161194	0.171051	0.325694	0.10298	0.213714	0.396129	0.721615	-0.0997743	0.497767	0.166912	0.788511	0.610301
ARL5B	1.07907e-11	1.0443	9.55947e-09	0.897135	4.63607e-11	3.33869e-08	0.0055793	-0.55561	0.00111674	0.739808	0.0146612	0.00439969
ARL5C	0.450288	0.037798	0.489605	0.0402165	0.524336	0.563573	2.41e-15	0.0775125	0.000223958	0.0784807	1.33029e-13	0.00117881
ARL6	1.4272e-05	-0.521787	9.10569e-06	-0.5994	3.34201e-05	2.2971e-05	0.161839	-0.206053	0.00641765	0.560227	0.242423	0.0185857
ARL6IP1	0.982184	-0.0510792	5.83625e-15	-1.01025	0.985822	3.93927e-14	0.160754	-0.225299	0.0753929	0.295361	0.241176	0.141305
ARL6IP4	0.000177187	-0.326956	6.74549e-07	-0.500928	0.000367972	1.93853e-06	0.968903	-0.0510238	0.277282	-0.178042	0.977785	0.393199
ARL6IP5	0.791347	-0.0449408	0.00063141	0.424244	0.835513	0.00126315	0.00134262	0.509048	0.234079	0.182933	0.00443007	0.346522
ARL6IP6	4.48248e-06	0.739902	0.173153	0.271396	1.1106e-05	0.22663	3.24218e-07	-0.918516	0.0246778	0.586176	4.33361e-06	0.0562709
ARL8A	0.0991027	-0.207867	2.44443e-06	-0.609222	0.137862	6.58574e-06	0.000433851	-0.545252	0.020791	0.460653	0.00171234	0.0488356
ARL8B	0.236439	-0.10591	0.000444256	-0.474687	0.29905	0.000908408	0.292532	0.19229	0.236227	0.235452	0.392158	0.349077
ARL9	8.3192e-17	2.10676	4.10831e-11	1.77557	5.70192e-16	1.86128e-10	7.63492e-05	-0.808555	7.26434e-09	1.63406	0.000404875	2.50022e-07
ARMC1	0.0597587	0.219439	0.00407175	-0.458532	0.0867369	0.00726078	0.00527625	-0.483148	0.418684	0.155424	0.0139626	0.538797
ARMC10	0.000861148	-0.367588	6.23768e-05	-0.521386	0.00164492	0.000142611	0.000220345	-0.576892	0.0264745	-0.399044	0.000972014	0.0597309
ARMC12	0.00974417	0.344457	0.0872281	0.139415	0.0161527	0.123221	0.577364	0.0387054	0.000947871	-1.43358	0.665232	0.00385241
ARMC2	0.00123055	-0.288241	0.0428576	-0.216357	0.00230859	0.0645248	0.146138	-0.192643	0.287029	0.0997538	0.223073	0.403503
ARMC3	1.01484e-13	-0.644262	1.03441e-10	-0.650029	5.26127e-13	4.49975e-10	0.29184	0.0827463	0.218801	0.0239342	0.391367	0.328996
ARMC5	7.38896e-10	-0.651322	2.66301e-06	-0.481912	2.6636e-09	7.13862e-06	0.793312	-0.0150756	0.872367	-0.0188865	0.846948	0.914455
ARMC6	0.0337324	0.277585	0.348472	0.160866	0.0512418	0.420454	0.00160979	-0.520492	0.105203	-0.321782	0.00514913	0.185007
ARMC7	1.11361e-08	-0.582117	1.21039e-08	-0.715335	3.59236e-08	4.18403e-08	0.0549449	-0.245101	0.0035427	-0.560492	0.0992844	0.0114695
ARMC8	0.00366304	0.355642	0.77395	-0.00959019	0.00645536	0.822469	0.0191912	-0.424672	0.000517131	0.763464	0.0411817	0.00233956
ARMC9	3.34957e-21	-1.14688	4.47125e-15	-0.974057	3.56824e-20	3.07077e-14	0.443621	0.0851566	0.148214	0.34532	0.542773	0.243039
ARMCX1	3.92182e-20	-0.975149	0.000110712	-0.42961	3.77449e-19	0.000245159	0.594598	0.0869209	3.88303e-05	0.77462	0.680017	0.000285902
ARMCX2	1.80856e-23	-1.14391	1.56788e-06	-0.583996	2.46248e-22	4.31795e-06	0.352742	-0.159864	9.98105e-05	0.603344	0.45556	0.000610834
ARMCX3	1.68797e-08	-0.716131	1.02201e-05	-0.577096	5.33863e-08	2.56209e-05	0.345277	-0.175894	0.229826	-0.27902	0.447458	0.341527
ARMCX4	2.30157e-23	-1.05208	0.000537578	-0.438735	3.09433e-22	0.00108686	0.394594	0.0691537	0.0489909	0.221916	0.496033	0.0993865
ARMCX5	4.97474e-17	-1.03588	7.12889e-11	-0.82912	3.46897e-16	3.14598e-10	0.340663	-0.11725	0.0652682	-0.308438	0.442737	0.125505
ARMCX6	6.62581e-10	-0.746128	0.000160738	-0.506176	2.40064e-09	0.000348744	0.0182785	-0.357523	0.696997	-0.00223389	0.0395332	0.780487
ARMH1	0.490631	0.0989738	0.203456	0.115762	0.564211	0.26159	0.785632	0.0588909	0.00590716	0.484663	0.841281	0.0173595
ARMH2	0.314973	0.293689	0.416074	0.281868	0.384772	0.490566	5.92431e-13	0.140845	0.000248328	0.140997	2.30639e-11	0.00128192
ARMH3	0.0264856	-0.259774	8.23509e-05	-0.500914	0.0409974	0.000185323	0.0395008	0.328256	0.0660667	0.345834	0.0754487	0.126848
ARMH4	0.00153972	-0.399832	0.0237135	0.347781	0.00285081	0.0373826	0.022067	0.390613	0.963079	0.078512	0.0463812	0.975431
ARMS2	0.0294374	-0.203037	0.0373498	-0.174005	0.0451424	0.0567615	0.150862	-0.21328	0.182128	0.0263013	0.229025	0.286223
ARMT1	2.75821e-30	-1.23295	5.50076e-37	-1.8075	9.29337e-29	1.60214e-34	0.000149207	0.306815	0.412445	0.138828	0.000701155	0.532569
ARNT	6.37711e-14	-0.657065	0.34612	-0.109828	3.354e-13	0.418037	0.108756	-0.242408	0.000266365	0.620423	0.174656	0.00135554
ARNT2	1.77788e-16	-1.12094	2.20765e-13	-1.06433	1.17542e-15	1.25965e-12	0.319068	-0.103514	7.60871e-05	0.8136	0.420203	0.000489741
ARPC1A	0.162468	-0.0916616	0.000884421	-0.44394	0.215151	0.0017373	9.65903e-07	-0.928484	0.0103991	-0.476285	1.07689e-05	0.0277208
ARPC1B	1.69057e-15	0.938132	4.0936e-12	0.891301	1.02732e-14	2.04978e-11	0.102507	0.194271	0.62212	0.11306	0.166011	0.719806
ARPC2	3.98625e-31	1.64283	6.1464e-21	1.36273	1.51265e-29	8.81076e-20	0.839779	0.0456889	9.54234e-05	0.798536	0.884673	0.000589099
ARPC3	1.81083e-12	0.795744	0.580797	-0.0157676	8.36663e-12	0.651837	7.4782e-06	0.563304	0.591672	-0.15791	5.94346e-05	0.693942
ARPC4	1.24837e-13	0.835625	1.54781e-06	0.547096	6.42694e-13	4.26573e-06	0.159137	-0.320161	0.207413	0.0880113	0.239181	0.31521
ARPC4-TTLL3	0.000108103	0.50455	0.0207371	0.314916	0.000229912	0.0330238	0.660147	-0.0136518	0.347522	0.213424	0.736599	0.467348
ARPC5	9.17621e-21	1.12747	6.66771e-11	0.830299	9.39048e-20	2.95262e-10	0.690626	0.0420604	0.000388221	0.578887	0.762699	0.00185003
ARPC5L	2.3858e-05	0.636294	0.66582	-0.00124248	5.4689e-05	0.728751	0.00440379	-0.584916	0.518712	-0.302099	0.0120119	0.629874
ARPIN	1.07579e-05	-0.467278	0.83691	0.0747951	2.55837e-05	0.871313	0.000879806	0.384339	0.522247	-0.101435	0.00310461	0.632834
ARPIN-AP3S2	0.00153897	-0.292806	0.0954609	-0.180828	0.00284982	0.133613	0.464386	-0.0961383	0.00931135	-0.351009	0.562896	0.0253297
ARPP19	1.80131e-08	-0.679678	3.43166e-13	-1.01715	5.684e-08	1.91541e-12	0.498251	0.0538018	0.497767	0.129755	0.595204	0.610301
ARPP21	0.023324	-0.111471	0.0476664	-0.17038	0.0364643	0.0711903	0.239579	0.0842999	0.326448	0.0812632	0.3338	0.446485
ARR3	0.539524	-0.0604066	0.260629	-0.164795	0.611914	0.325499	0.525392	-0.00439376	0.457123	0.0111679	0.617261	0.572537
ARRB1	5.67877e-05	-0.453311	0.0734269	-0.29373	0.000124847	0.105484	1.77232e-10	0.723695	0.561927	0.0471176	5.15911e-09	0.667946
ARRB2	2.95326e-26	1.5639	8.50859e-19	1.33277	5.63109e-25	9.24593e-18	6.91623e-05	0.630075	3.53277e-06	1.04618	0.000372745	4.25026e-05
ARRDC1	2.53048e-12	-0.898405	1.05384e-12	-0.968287	1.15666e-11	5.61163e-12	9.57249e-05	-0.552513	3.71779e-10	-1.64009	0.000487507	2.15734e-08
ARRDC2	1.22214e-07	0.6143	1.21985e-10	0.820076	3.54266e-07	5.26085e-10	0.0965465	0.194562	0.00719845	0.529242	0.158096	0.0204581
ARRDC3	0.932047	0.0494574	3.84374e-09	0.705896	0.944566	1.39728e-08	0.602154	0.0685089	0.0569987	-0.264888	0.686609	0.112234
ARRDC4	0.99697	-0.00976281	7.39133e-07	0.647052	0.997852	2.11308e-06	8.42402e-05	0.622527	0.766621	-0.0453833	0.000440376	0.835304
ARRDC5	3.21359e-15	1.31889	4.04037e-16	1.33014	1.90176e-14	3.1381e-15	0.000744174	0.661171	0.212135	-1.13855	0.00269654	0.321259
ARSA	0.71928	0.0143405	0.291678	0.109961	0.777079	0.359465	0.393588	0.0625619	0.105203	-0.314632	0.494963	0.185007
ARSB	4.2237e-20	1.28202	1.39459e-18	1.31049	4.05084e-19	1.46733e-17	0.000102388	0.562194	0.000357325	0.721705	0.000513524	0.00172701
ARSD	1.35177e-35	-1.87419	2.01e-22	-1.43241	1.00801e-33	3.52539e-21	0.0775324	-0.218231	1.71616e-11	-1.54576	0.131899	1.9214e-09
ARSF	2.1237e-07	1.06937	7.73546e-19	1.16873	6.02091e-07	8.4584e-18	0.734267	-0.0119095	0.000218668	-2.14378	0.799282	0.00115609
ARSG	7.50996e-40	-2.16141	2.93381e-39	-2.36006	1.47433e-37	1.44607e-36	0.0353556	0.252285	0.0139404	-0.245635	0.0687444	0.0352033
ARSH	8.45607e-06	-0.379563	0.245831	-0.0647289	2.03536e-05	0.309288	0.00747916	-0.349759	0.000149763	-0.84032	0.018736	0.000849105
ARSI	0.847362	0.0288236	8.48393e-06	0.573127	0.880354	2.14559e-05	0.17703	-0.120397	0.911109	0.0470667	0.260693	0.941072
ARSJ	0.831266	-0.0493552	0.000950201	0.250826	0.867577	0.00185911	0.942902	-0.115388	0.467214	0.0806917	0.95888	0.582159
ARSK	0.318866	-0.123085	0.750151	0.0111912	0.38891	0.802547	0.450121	0.0230992	0.4507	-0.149343	0.548973	0.56892
ARSL	6.18859e-08	-0.592632	0.149944	0.134919	1.84879e-07	0.199735	1.73531e-05	-0.647228	0.431326	-0.0987259	0.000119441	0.550599
ART1	0.00327584	-0.20806	0.0139868	-0.224977	0.00581187	0.0228765	0.0141273	0.0614825	2.08789e-06	-1.05321	0.0318085	2.79654e-05
ART3	1.37017e-22	4.1026	8.77891e-26	4.1611	1.70289e-21	2.59626e-24	1.80945e-07	-1.22378	2.47648e-06	1.25099	2.65784e-06	3.21082e-05
ART4	0.121344	0.0696844	1.5116e-07	0.164433	0.165606	4.65219e-07	7.38237e-05	0.251209	0.825148	0.064424	0.000394317	0.880637
ART5	0.00143127	-0.248611	0.0118144	0.311974	0.00266101	0.0195429	0.293443	0.146693	0.561679	-0.0171175	0.393077	0.667946
ARTN	6.31967e-10	-0.50778	1.22995e-13	-0.741275	2.29491e-09	7.21545e-13	2.90939e-09	-0.790622	0.0158226	0.271246	6.95711e-08	0.03907
ARV1	1.87953e-08	-0.67337	3.80177e-11	-0.895184	5.91628e-08	1.7281e-10	0.0549449	-0.223906	0.175963	-0.150443	0.0992844	0.279287
ARVCF	8.48601e-16	-0.993623	1.50734e-08	-0.685927	5.26483e-15	5.15395e-08	2.70029e-07	-0.670065	1.58264e-06	-0.872143	3.71295e-06	2.1962e-05
ARX	0.000932305	-0.253033	0.0101488	-0.385893	0.00177485	0.0169969	0.301414	-0.148725	1.02e-10	-0.926536	0.401535	7.89175e-09
AS3MT	2.7891e-12	-0.848761	2.84461e-12	-0.969001	1.26945e-11	1.44623e-11	0.00487695	-0.400282	0.00154147	0.576992	0.0130703	0.00571917
ASAH1	1.1682e-09	-0.647459	1.63894e-06	-0.592077	4.13599e-09	4.50528e-06	1.64688e-08	0.641565	0.370338	-0.0588291	3.27223e-07	0.49116
ASAH2	2.16947e-11	-0.677979	3.30562e-15	-1.0032	9.04995e-11	2.30399e-14	3.27809e-05	-0.59324	8.33265e-05	-0.63462	0.000203343	0.000526735
ASAH2B	1.12236e-14	-1.01481	4.22987e-20	-1.38862	6.30453e-14	5.39554e-19	0.00200933	-0.506002	0.000201774	-0.884488	0.00619255	0.00107966
ASAP1	1.59927e-22	1.22073	5.71438e-17	1.14279	1.96602e-21	4.89735e-16	0.0702156	0.21681	6.70662e-10	1.41838	0.121535	3.40392e-08
ASAP2	0.141861	-0.117339	0.000157627	-0.497094	0.190767	0.000342342	3.38382e-05	-0.703027	0.339201	0.232783	0.000209144	0.459307
ASAP3	2.4536e-08	-0.638302	0.0311042	-0.243981	7.62722e-08	0.0479599	0.790517	-0.0542551	0.460568	-0.0999419	0.844576	0.575839
ASB1	0.000666152	-0.404822	5.03369e-05	0.389195	0.00129013	0.000116176	0.262853	0.0235548	0.00103396	0.559427	0.360031	0.00413869
ASB10	0.0577246	0.803374	0.000542413	0.77642	0.0840177	0.0010956	0.171823	0.649873	0.895867	0.809414	0.254556	0.931648
ASB11	0.680767	0.0477546	0.606005	0.0611801	0.74235	0.675083	3.98669e-11	0.0337086	5.44995e-08	-1.58392	1.25801e-09	1.35064e-06
ASB12	1.12635e-05	0.729127	1.48959e-12	1.06025	2.67233e-05	7.79591e-12	0.00193161	-0.725476	0.00050689	0.757081	0.00599354	0.00230309
ASB13	4.46388e-24	-1.16632	1.42409e-22	-1.35597	6.53582e-23	2.54891e-21	0.225455	-0.113618	0.00244061	0.459415	0.317714	0.0083577
ASB14	0.194267	-0.0990041	0.346142	-0.0426713	0.251972	0.418037	0.364708	-0.129136	0.310536	0.0162588	0.467297	0.428852
ASB15	0.00126948	-0.156167	0.000137981	-0.334632	0.00237767	0.000301959	3.96331e-19	-0.0260845	9.53043e-06	-0.0290135	8.64165e-17	9.67944e-05
ASB16	6.35207e-30	-0.830665	3.78292e-29	-1.19043	2.05736e-28	1.81798e-27	0.953313	0.0290785	0.313561	-0.045486	0.966534	0.432276
ASB17	0.21434	-0.0495298	0.173328	-0.0272631	0.274583	0.226728	6.3765e-07	-0.0377797	0.00586651	-0.013902	7.6478e-06	0.0172898
ASB18	0.155228	-0.0393548	0.153681	-0.0116986	0.206929	0.204203	0.0110022	-0.418037	0.257689	0.000298281	0.0258889	0.37218
ASB2	8.35279e-08	0.834109	6.22116e-13	1.05885	2.46623e-07	3.37632e-12	0.296288	0.208452	0.324281	0.253061	0.396057	0.444383
ASB3	0.524597	-0.136097	0.675426	-0.112651	0.597875	0.737543	0.0296317	-0.412372	0.86808	-0.0613193	0.0592674	0.911467
ASB4	0.997928	-0.111257	6.42212e-05	0.143236	0.99855	0.000146636	0.747387	-0.126609	0.223375	-0.864462	0.810717	0.334287
ASB5	0.488651	-0.00437894	0.246662	-0.108635	0.562304	0.310252	0.501475	-0.284304	0.856456	-0.0705449	0.598289	0.902948
ASB6	0.025853	-0.226292	0.623693	-0.012757	0.0401021	0.691381	0.000378192	-0.56058	0.737686	-0.0136116	0.00152778	0.813134
ASB7	0.000247398	-0.435478	0.000283688	-0.514919	0.000505435	0.000595993	0.0991191	-0.287197	0.0483685	0.468218	0.161453	0.0983649
ASB8	3.14972e-20	-1.24617	3.54276e-21	-1.41685	3.05585e-19	5.24268e-20	0.0137671	0.368448	0.470557	0.0313617	0.0311182	0.585366
ASB9	6.02968e-09	0.720471	1.46154e-07	0.585778	2.00009e-08	4.50244e-07	0.728415	-0.055457	3.09979e-08	1.1157	0.793949	8.35716e-07
ASCC1	0.000148296	0.619911	0.0695096	0.327775	0.000310622	0.100306	0.234606	-0.187435	0.0001304	0.953334	0.327884	0.000758528
ASCC2	8.86758e-05	0.505211	0.00450079	0.396096	0.000190661	0.00798216	0.0498771	-0.308619	0.388046	-0.181749	0.0915521	0.508867
ASCC3	9.07468e-08	0.662957	3.44186e-06	0.664449	2.6675e-07	9.11543e-06	0.614842	-0.0771149	0.085767	0.325475	0.697217	0.157007
ASCL1	0.0881579	-0.263423	1.85313e-08	-0.761057	0.123819	6.26389e-08	0.239787	0.0397794	0.357347	-0.0516297	0.333979	0.478062
ASCL2	0.303131	-0.000762627	0.435229	-0.0909683	0.372244	0.509594	0.339286	-0.184331	2.22846e-11	-1.38299	0.441457	2.36951e-09
ASCL3	0.0252632	-0.165606	0.0210861	-0.219286	0.0392505	0.0335296	0.0789581	-0.395367	0.257689	0.000314192	0.13392	0.37218
ASCL4	1.02716e-11	-0.246884	0.0501517	-0.0670802	4.42787e-11	0.0745432	0.1136	0.193868	0.147418	0.00331073	0.181265	0.242194
ASCL5	0.00473602	0.519478	0.47042	0.26068	0.00821681	0.544391	6.88509e-06	-0.610032	0.567429	0.263578	5.55505e-05	0.673464
ASF1A	4.76706e-06	0.712771	9.9462e-05	0.646862	1.17869e-05	0.000221651	0.126149	-0.364107	0.000671579	0.904559	0.197665	0.00289386
ASF1B	1.5743e-16	1.11503	0.433211	-0.151042	1.0473e-15	0.507503	0.00179939	-0.496324	0.247174	0.215958	0.00565288	0.361826
ASGR1	1.35575e-17	1.20652	3.05147e-16	1.15986	9.93268e-17	2.40206e-15	0.68929	-0.0987766	0.00085121	0.713633	0.761619	0.00351441
ASGR2	7.88318e-16	1.2249	1.08664e-19	1.39879	4.90506e-15	1.31789e-18	0.00098511	0.601834	0.000471508	0.832217	0.00341888	0.00217927
ASH1L	5.02813e-23	-1.19268	2.5165e-10	-0.778679	6.52301e-22	1.04798e-09	0.0381316	-0.245971	0.021709	0.367929	0.0732939	0.0505366
ASH2L	0.0216547	-0.0814592	1.27679e-05	-0.508457	0.0340177	3.16489e-05	0.608483	0.0578522	0.0304091	0.378845	0.692096	0.0670966
ASIC1	0.907627	0.0525137	0.391575	-0.182453	0.925768	0.465017	0.049246	-0.273368	0.0502559	0.355048	0.0905498	0.101445
ASIC2	1.21489e-06	-0.336747	4.8057e-05	-0.574439	3.19003e-06	0.000111154	0.260069	0.00952007	0.601145	0.00680799	0.356678	0.702261
ASIC3	1.00697e-05	-0.258075	4.17361e-10	-0.617158	2.40063e-05	1.69762e-09	0.000469341	-0.347804	0.0395792	-0.196424	0.00183203	0.0832387
ASIC4	0.105642	0.40695	0.169047	0.340809	0.146121	0.222057	0.000962	-0.619904	0.548139	0.0805907	0.00335326	0.655982
ASIC5	0.707123	0.0191071	0.801736	0.0126763	0.766356	0.845407	6.60755e-18	0.0196369	4.16397e-05	0.0201341	7.3582e-16	0.000301022
ASIP	0.0208055	0.415717	0.000174682	0.563539	0.0327613	0.000377125	0.342876	0.0353855	0.00023592	-1.26285	0.445099	0.00122718
ASL	8.97477e-12	-0.710841	1.58822e-12	-0.813853	3.88974e-11	8.28505e-12	0.324381	-0.166723	1.79965e-09	-1.32941	0.42597	7.64571e-08
ASMT	0.899189	-0.0301088	0.900714	-0.110513	0.91872	0.922452	0.763343	-0.199232	0.347493	-0.0475567	0.823027	0.467348
ASMTL	8.40126e-15	-0.852117	7.43165e-06	-0.523365	4.78626e-14	1.89468e-05	0.0317313	0.267346	0.0367546	-0.355591	0.0627354	0.0782233
ASNS	8.28896e-11	1.1046	0.00846961	0.480989	3.27793e-10	0.0143471	1.40151e-09	-1.09506	0.937061	-0.0488315	3.58884e-08	0.958084
ASNSD1	0.199974	-0.0767263	0.295232	-0.0718455	0.258486	0.363309	0.017404	-0.331089	0.282127	0.333122	0.0379676	0.398821
ASPA	0.0566164	0.182898	0.175047	0.603351	0.0825247	0.228766	0.000105423	0.918775	0.0396445	0.792961	0.000526316	0.0833393
ASPDH	0.767037	0.00230822	0.737862	0.0105777	0.817111	0.792762	0.632591	-0.216108	0.927801	-0.153817	0.713778	0.952216
ASPG	0.99753	0.0935202	0.0356873	0.205344	0.998322	0.0544415	0.0415716	-0.910366	0.103836	-0.255205	0.0787209	0.18345
ASPH	5.29775e-11	-0.612977	0.0968369	-0.149768	2.1408e-10	0.135293	0.0207345	0.24524	4.35737e-06	-0.785987	0.0439762	5.07551e-05
ASPHD1	0.000128088	0.420665	0.0759564	0.100449	0.000270296	0.108791	0.957341	0.0635057	0.0255572	0.533053	0.969694	0.0580188
ASPHD2	0.000945185	0.436765	0.0553727	0.246557	0.00179759	0.0816031	0.710781	-0.0951774	0.51519	-0.115711	0.779296	0.626717
ASPM	2.30522e-25	1.62905	0.00562072	0.323585	3.99191e-24	0.00980553	2.40072e-05	-0.664398	2.63964e-06	1.01712	0.000156512	3.36055e-05
ASPN	4.32459e-13	-0.954141	0.0452043	-0.274905	2.12301e-12	0.0677765	0.0716318	0.264841	0.0465409	-0.376889	0.123573	0.0954129
ASPRV1	0.000964028	-0.253333	0.00194818	0.296288	0.0018318	0.00365613	0.523895	-0.120479	0.0137303	0.343339	0.617261	0.034808
ASPSCR1	0.566417	-0.02663	0.000840048	-0.37244	0.637269	0.00165487	0.00406498	-0.457915	0.367436	-0.129457	0.0112304	0.48823
ASRGL1	0.000108675	0.315797	1.20123e-11	0.654423	0.000231079	5.75124e-11	0.685287	0.026591	0.00620902	-0.483307	0.758202	0.0180836
ASS1	2.29631e-15	0.865882	2.88053e-19	1.31306	1.37671e-14	3.31969e-18	0.0645162	-0.138923	0.554605	-0.0639305	0.113486	0.661184
ASTE1	9.45719e-07	-0.638563	0.00512284	-0.415374	2.51204e-06	0.00898917	0.562367	-0.0839988	0.00516693	0.586955	0.650693	0.0156671
ASTL	9.42514e-05	-0.408291	1.37226e-06	-0.61379	0.000201725	3.80758e-06	0.443783	-0.03675	0.00207201	0.200752	0.542937	0.00731747
ASTN1	6.36942e-09	-0.46619	0.00689928	0.226857	2.10878e-08	0.0118638	0.197976	0.0455645	0.751369	-0.210994	0.285501	0.823447
ASTN2	1.86473e-29	-1.4764	3.75458e-23	-1.33943	5.57075e-28	7.28163e-22	0.0364771	0.238521	3.53236e-05	-0.651761	0.070581	0.000264795
ASXL1	0.887462	0.101213	0.472518	0.139775	0.909879	0.546425	5.31049e-06	-0.693574	2.26366e-07	1.09957	4.43986e-05	4.34755e-06
ASXL2	0.183533	-0.160916	0.669572	0.0627669	0.239698	0.732358	0.414006	0.0914214	0.085767	0.314884	0.514226	0.157007
ASXL3	3.89026e-06	-0.076851	0.0370888	0.310963	9.71253e-06	0.0564094	0.831823	-0.284112	0.743434	0.206603	0.878351	0.817339
ASZ1	0.00873821	0.548867	0.0245413	0.51519	0.0145793	0.0385864	1.05477e-05	0.341611	0.0504937	0.173014	7.86722e-05	0.101914
ATAD1	9.61119e-06	-0.56024	1.30014e-07	-0.707262	2.2973e-05	4.02457e-07	0.928482	0.100424	0.504698	0.127271	0.948336	0.616832
ATAD2	1.20082e-06	0.654093	0.0162492	-0.451661	3.15653e-06	0.0262995	1.47271e-05	-0.779537	0.315014	0.181264	0.000104167	0.433494
ATAD2B	0.00803845	0.314727	0.218993	0.145724	0.0134796	0.279343	0.401681	-0.176564	0.125275	0.310115	0.50283	0.213232
ATAD3A	1.26481e-06	0.750934	0.0108625	0.494028	3.31341e-06	0.0180804	1.33377e-05	-0.68384	0.272494	-0.129617	9.59696e-05	0.387651
ATAD3B	2.67433e-09	0.96694	1.99463e-05	0.768714	9.14042e-09	4.8315e-05	2.53968e-05	-0.691578	0.394062	0.26791	0.000164441	0.514946
ATAD3C	4.0774e-07	-0.456287	0.00026298	-0.411449	1.12263e-06	0.000555341	5.34701e-05	-0.605168	0.128658	-0.0565367	0.000304028	0.217666
ATAD5	9.72184e-17	1.30557	0.025261	0.358893	6.61147e-16	0.0396046	0.00718546	-0.413562	5.67377e-07	1.19995	0.0181164	9.24561e-06
ATAT1	0.32782	0.34608	0.888697	0.203662	0.398391	0.912625	0.000524705	-0.616569	0.00474776	0.883018	0.00200603	0.0145866
ATCAY	0.944256	-0.0407749	0.293995	-0.12212	0.954676	0.361948	0.247672	-0.14077	0.215567	-0.0172416	0.342741	0.324956
ATE1	4.11654e-19	-1.0481	1.35639e-15	-1.07222	3.53879e-18	9.91779e-15	0.693301	0.123143	0.501227	-0.0573904	0.76508	0.613653
ATF1	1.11699e-08	-0.795674	1.80421e-05	-0.643949	3.60203e-08	4.39072e-05	0.152272	-0.284335	0.160825	0.240282	0.230855	0.259625
ATF2	5.8985e-06	-0.564485	3.59197e-05	-0.545076	1.44415e-05	8.44527e-05	0.219952	-0.187705	0.406262	-0.2449	0.311173	0.526585
ATF3	0.0124333	0.200157	2.21272e-11	0.661608	0.0202869	1.02916e-10	0.364129	0.0795584	0.460568	0.0868174	0.466617	0.575839
ATF4	1.32781e-07	0.642904	0.00515018	0.371806	3.83511e-07	0.0090322	6.21397e-05	-0.554562	0.924075	0.0415472	0.000343697	0.949671
ATF5	1.04306e-11	0.997301	1.26513e-05	0.742619	4.48838e-11	3.13761e-05	0.918401	-0.0172131	0.242753	0.358598	0.940899	0.356727
ATF6	1.54317e-06	-0.661307	1.85795e-06	-0.689541	4.00662e-06	5.07466e-06	0.225455	-0.277874	0.000741659	0.564855	0.317714	0.00314808
ATF6B	0.0135844	-0.224885	0.0207845	-0.243469	0.0220419	0.0330909	5.20471e-05	-0.612842	0.963079	0.0692211	0.00029723	0.975431
ATF7	1.42284e-21	-1.22297	3.97242e-09	-0.748979	1.57322e-20	1.43997e-08	0.0505151	0.301878	0.221484	-0.253924	0.0925634	0.331809
ATF7-NPFF	0.00611077	-0.249347	0.224452	-0.0784414	0.0104215	0.285511	0.0494107	-0.22992	0.968271	0.00425167	0.090844	0.97949
ATF7IP	0.413203	0.0793469	0.357231	0.117381	0.486989	0.429459	0.485684	-0.128981	0.000139324	0.975613	0.583049	0.000798483
ATF7IP2	0.47006	0.105081	0.593917	0.09055	0.543772	0.664042	0.56973	-0.074788	0.221484	0.314185	0.65798	0.331809
ATG10	0.0353043	-0.184435	0.0671228	-0.190603	0.0534145	0.0972638	0.397622	0.109526	0.0799739	-0.263873	0.498956	0.148242
ATG101	0.000723904	-0.385997	1.49334e-06	-0.619568	0.00139551	4.12568e-06	0.000116186	-0.620457	6.04979e-05	-0.875647	0.000569748	0.000407739
ATG12	0.189563	-0.141093	3.37245e-05	-0.55435	0.246503	7.95247e-05	0.000209593	0.583739	0.207413	0.250798	0.000930587	0.31521
ATG13	0.385209	-0.100979	0.112958	-0.20362	0.458093	0.155499	0.371847	-0.124984	0.223549	-0.19053	0.47334	0.334287
ATG14	1.01016e-22	-1.20037	1.80633e-10	-0.797561	1.26775e-21	7.65498e-10	0.112813	0.132635	0.391047	-0.222567	0.180113	0.511955
ATG16L1	4.24623e-24	-1.32456	1.00775e-22	-1.40255	6.24089e-23	1.85378e-21	0.0838231	-0.167929	8.73995e-09	-1.19296	0.140677	2.87301e-07
ATG16L2	0.193238	-0.15198	0.00165921	-0.413471	0.25079	0.00314515	0.0563354	0.217383	0.00696709	0.496229	0.101338	0.0199286
ATG2A	5.59089e-05	-0.439237	0.0124458	-0.26987	0.00012307	0.0205326	0.4523	-0.128514	0.258471	-0.203598	0.550858	0.372688
ATG2B	8.27064e-29	-1.47975	2.28292e-17	-1.23071	2.22544e-27	2.06516e-16	0.00101443	0.374746	0.0652682	-0.305554	0.00350541	0.125505
ATG3	7.56379e-20	1.37518	6.75755e-11	0.979674	7.07436e-19	2.98965e-10	0.308615	0.116022	0.0025301	0.619204	0.409307	0.00860534
ATG4A	0.520579	-0.04187	0.0110966	-0.308284	0.594105	0.0184429	0.899716	0.0329518	2.40806e-05	-0.952666	0.927661	0.000194371
ATG4B	0.710346	0.0335887	0.0747721	-0.200858	0.769025	0.107224	0.00372838	-0.511258	0.251651	-0.158822	0.0104558	0.36694
ATG4C	4.88863e-11	0.836715	6.87245e-12	0.931612	1.98005e-10	3.36841e-11	0.00640677	0.370969	2.23933e-05	0.874922	0.0164678	0.000182923
ATG4D	0.00824288	-0.368418	2.17938e-08	-0.786622	0.013802	7.31649e-08	9.35962e-05	-0.712939	0.4507	-0.277238	0.000479402	0.56892
ATG5	4.81264e-07	0.654996	6.37375e-06	0.613677	1.31576e-06	1.6391e-05	4.85378e-05	-0.588179	0.00109549	0.643744	0.000280789	0.00433571
ATG7	6.13389e-11	1.08701	5.67776e-08	0.968432	2.46573e-10	1.82423e-07	9.57249e-05	0.82822	0.629837	-0.0506294	0.000487507	0.726658
ATG9A	0.186541	0.194993	0.0058114	0.41226	0.243016	0.010118	6.30974e-08	-0.833711	0.86808	0.0369709	1.07908e-06	0.911467
ATG9B	3.52681e-06	0.389936	0.406151	0.0165824	8.83608e-06	0.480547	0.000231601	-0.540813	0.148954	0.220264	0.00101401	0.244211
ATIC	0.000219504	-0.527684	3.25418e-12	-1.10503	0.000450938	1.64575e-11	0.00140308	-0.573431	0.0025301	-0.793272	0.00459944	0.00860534
ATL1	6.73228e-05	-0.411902	0.60397	0.0638877	0.000146701	0.673206	0.0867857	-0.227695	0.713176	0.0625133	0.1449	0.792653
ATL2	6.13818e-05	0.96408	0.000173769	0.917102	0.000134379	0.000375238	6.1803e-07	-1.15407	0.00286749	0.985933	7.53997e-06	0.00959511
ATL3	0.467138	-0.178452	0.556126	-0.138662	0.54101	0.628256	0.546574	-0.149911	0.0799739	-0.401327	0.635993	0.148242
ATM	0.00623047	0.357226	9.37246e-07	0.679534	0.0106134	2.64718e-06	0.000320218	0.563276	0.000920396	0.786109	0.00133336	0.00375196
ATMIN	0.904874	0.0233115	0.591836	0.0771745	0.923498	0.662255	0.0894895	-0.243208	0.614444	0.17512	0.148611	0.71344
ATN1	0.0012428	-0.341331	0.144177	-0.0740679	0.0023302	0.19346	0.0778375	-0.321878	0.0362667	0.560484	0.13236	0.0773838
ATOH1	0.876308	0.0174468	0.959981	-0.0483011	0.901181	0.969819	2.59222e-15	-0.0452228	6.10186e-05	-0.0611953	1.42268e-13	0.000410813
ATOH7	1.21057e-06	0.850933	5.24304e-06	0.718053	3.17997e-06	1.36125e-05	7.88617e-06	-1.30675	0.8244	-0.0274882	6.20845e-05	0.880637
ATOH8	0.0768859	-0.14287	9.44892e-10	0.656009	0.10915	3.6888e-09	4.80763e-06	0.583206	0.213362	0.227422	4.07097e-05	0.3225
ATOSA	2.06236e-40	-1.9923	9.22219e-35	-1.92861	4.45817e-38	1.37425e-32	8.6819e-05	0.445535	5.23565e-08	-1.02083	0.000451148	1.30946e-06
ATOSB	0.752065	0.0396593	0.614199	0.0726628	0.80459	0.682865	0.844034	0.00440611	0.915429	-0.00476658	0.887886	0.94369
ATOX1	0.00255928	0.350773	0.200171	-0.118014	0.00460599	0.257901	0.000461315	0.540528	0.00130096	-0.613542	0.00180585	0.00498012
ATP10A	0.217538	-0.104435	0.195878	0.190185	0.277948	0.252998	0.773807	0.0331178	0.333726	-0.173264	0.831501	0.453474
ATP10B	4.03888e-09	1.13259	9.38039e-14	1.1027	1.36108e-08	5.58437e-13	0.0818987	-0.0133009	0.902335	-0.0664318	0.137992	0.935508
ATP10D	0.0317265	0.248103	1.11651e-08	0.807837	0.0484049	3.87203e-08	3.15077e-05	0.622552	0.0028169	0.598199	0.0001969	0.00946076
ATP11A	3.29323e-22	1.22008	6.69946e-24	1.50483	3.90138e-21	1.46846e-22	0.0129536	-0.419219	1.30738e-06	1.06084	0.029622	1.87234e-05
ATP11B	1.58125e-13	0.704629	4.43735e-20	1.12653	8.06511e-13	5.6266e-19	0.0908666	-0.182513	0.997827	0.0111101	0.15039	0.999087
ATP11C	3.1614e-21	1.22891	9.35946e-21	1.42032	3.37901e-20	1.31039e-19	0.487956	0.119149	0.00214971	0.569566	0.585242	0.00753783
ATP12A	0.000422706	0.116478	4.93054e-05	0.0503751	0.000838051	0.000113891	0.0447371	-0.0925167	0.511978	-0.322015	0.0836403	0.623966
ATP13A1	0.371968	0.0966866	0.0959188	-0.185588	0.444821	0.134186	0.0320206	-0.33037	0.00148475	-0.614424	0.0631901	0.00554213
ATP13A2	1.13551e-06	-0.502282	4.18482e-05	-0.469323	2.99057e-06	9.75324e-05	0.00498815	-0.296304	0.00109549	-0.433598	0.0133196	0.00433571
ATP13A3	2.55542e-07	0.564516	0.0254299	0.227102	7.17614e-07	0.0398271	0.196381	-0.180362	1.73889e-07	1.16229	0.283778	3.50969e-06
ATP13A4	0.000141998	-0.343633	0.205618	0.102332	0.000298112	0.263964	0.653564	0.00315431	6.15287e-13	-2.54535	0.730947	1.54559e-10
ATP13A5	0.0388385	0.531387	5.15486e-13	0.860309	0.058399	2.82474e-12	0.667963	0.0194538	1.00652e-10	-1.93472	0.743421	7.85125e-09
ATP1A1	0.118026	-0.0848409	0.0431526	0.387916	0.161547	0.0649231	6.29728e-07	-0.853743	3.627e-06	-1.04833	7.6478e-06	4.34714e-05
ATP1A2	4.65976e-15	-0.631605	0.0223659	-0.0589046	2.715e-14	0.0353889	2.2012e-07	0.392602	0.00201047	-0.587214	3.12773e-06	0.00714171
ATP1A3	0.00261903	0.136108	0.114925	-0.436711	0.00471088	0.157969	0.97175	0.0570634	0.490027	-0.236392	0.979929	0.603708
ATP1A4	1.22487e-25	-1.10542	1.83703e-20	-0.93712	2.18601e-24	2.46257e-19	0.00740676	0.178047	0.00171854	-0.405595	0.0185936	0.0062721
ATP1B1	1.05012e-15	-0.910753	4.85183e-05	-0.493144	6.4754e-15	0.000112153	0.0969107	-0.257103	0.733582	-0.0837007	0.158557	0.809782
ATP1B2	3.1086e-05	-0.422251	0.0136736	0.37677	7.03686e-05	0.0224044	0.00110978	0.298168	0.741798	-0.0577957	0.00378166	0.815871
ATP1B3	5.4011e-33	1.66806	7.18082e-19	1.2089	2.6644e-31	7.89684e-18	0.16293	-0.277802	0.32562	0.203673	0.243771	0.445417
ATP1B4	0.679484	0.0493331	0.229059	0.000955549	0.741413	0.290833	0.58576	0.0493498	0.285391	0.0665429	0.672246	0.401912
ATP23	0.67935	0.0490465	1.53676e-06	-0.650381	0.741309	4.23894e-06	0.00662112	-0.442218	0.833929	-0.0244963	0.016932	0.886862
ATP2A1	1.3075e-06	0.853957	0.996326	0.262772	3.41825e-06	0.99726	0.032789	-0.150583	0.0637808	0.630225	0.0644277	0.123168
ATP2A2	0.0104759	0.363396	0.00486525	-0.285396	0.0172794	0.00858024	0.075722	-0.220071	0.637594	-0.000757261	0.12944	0.733164
ATP2A3	8.65149e-06	-0.495041	1.02608e-05	-0.618037	2.07902e-05	2.57161e-05	0.725692	-0.0620369	0.487466	-0.235381	0.792063	0.600747
ATP2B1	0.657985	-0.0738532	0.546555	0.0540439	0.721433	0.618972	4.63242e-05	0.607438	0.106378	-0.395141	0.000270105	0.186624
ATP2B2	0.560335	0.370605	0.0006764	0.404226	0.631349	0.0013474	0.268945	-0.0927661	0.590759	0.484136	0.3665	0.69394
ATP2B3	9.00193e-05	0.108278	0.00250203	0.0156157	0.000193377	0.00462288	0.0286022	-0.543248	0.108124	0.0163896	0.057559	0.189199
ATP2B4	0.435668	0.0773106	0.0238733	0.279353	0.509843	0.03761	0.787725	0.0051948	8.14597e-05	0.80241	0.84258	0.000517895
ATP2C1	0.00986031	0.541002	0.554589	0.194441	0.0163354	0.626704	0.000170085	-0.760426	0.263089	-0.244467	0.000781248	0.377672
ATP2C2	3.3703e-18	-1.08839	7.01151e-21	-1.39053	2.63906e-17	9.96911e-20	0.000165255	-0.51257	5.92267e-11	-1.54639	0.000761985	5.11733e-09
ATP4A	4.09885e-06	0.614487	1.27507e-15	0.678762	1.01976e-05	9.36596e-15	0.334686	-0.552463	0.362769	0.2061	0.436866	0.48348
ATP4B	0.678484	0.252032	0.650522	0.2284	0.740532	0.714816	1.74317e-13	-0.189346	0.000749815	0.307947	7.35435e-12	0.00317845
ATP5F1A	0.0262675	-0.253717	0.00398763	-0.377342	0.0406794	0.007124	0.258243	-0.220859	0.60681	0.114257	0.354656	0.706992
ATP5F1B	0.284086	0.154745	9.17553e-10	-0.730084	0.352002	3.58717e-09	0.11912	-0.270906	0.000109162	-0.68651	0.188502	0.000655628
ATP5F1C	1.05714e-11	1.27887	0.103098	0.374544	4.54486e-11	0.143218	0.00471435	-0.538663	0.282127	0.338232	0.0127253	0.398821
ATP5F1D	0.000367359	-0.347464	0.000595825	-0.308461	0.000734681	0.00119657	0.509824	-0.153175	0.0112435	-0.407701	0.605517	0.0295373
ATP5F1E	8.90373e-06	0.389245	0.00147442	-0.397907	2.13616e-05	0.00281122	0.693301	0.0443538	0.287029	0.149704	0.76508	0.403503
ATP5F1EP2	3.04378e-06	0.508051	0.279529	0.112779	7.68091e-06	0.346313	0.16293	0.189033	0.0299942	0.41118	0.243771	0.0663043
ATP5IF1	1.25677e-11	-0.796146	6.40564e-17	-1.15766	5.36119e-11	5.45089e-16	0.999277	0.00199686	2.23933e-05	-0.818285	0.999485	0.000182923
ATP5MC1	0.237613	-0.117266	6.08165e-07	-0.675476	0.300416	1.75616e-06	7.04595e-06	-0.640965	0.111181	-0.416558	5.64679e-05	0.193393
ATP5MC2	1.09176e-20	-1.37724	1.59416e-24	-1.67904	1.11017e-19	3.84017e-23	0.842615	-0.0260438	8.33289e-05	-0.872977	0.886783	0.000526735
ATP5MC3	8.92121e-08	0.74858	0.338403	0.208702	2.62479e-07	0.409901	0.00404171	-0.329763	0.0762916	-0.296454	0.011179	0.142652
ATP5ME	8.55722e-10	-0.62661	9.40718e-18	-1.1131	3.0635e-09	8.90809e-17	0.0980099	-0.18237	0.00137699	-0.586558	0.159973	0.0052104
ATP5MF	0.000386172	0.55662	0.163854	-0.129441	0.000769983	0.216093	0.000162838	-0.630626	0.0419495	-0.414454	0.000753745	0.0873359
ATP5MF-PTCD1	0.92739	-0.0101544	0.0883092	-0.213142	0.940987	0.124574	0.00559484	-0.394647	0.0483681	-0.365418	0.0147001	0.0983649
ATP5MG	0.00115205	0.432347	0.00038007	0.462031	0.00216765	0.000784504	0.00498815	-0.453231	0.770782	-0.0669765	0.0133196	0.838302
ATP5MGL	0.13607	0.284763	0.0613307	0.303645	0.183838	0.0895662	0.171569	-0.269136	0.980449	0.0680326	0.254234	0.987348
ATP5MJ	0.00493953	-0.305211	1.00029e-07	-0.679923	0.00853832	3.13476e-07	0.0874554	-0.270347	1.54541e-07	-1.12196	0.145878	3.18675e-06
ATP5MK	2.20842e-07	0.551671	0.0875404	-0.221334	6.24913e-07	0.123625	0.190788	-0.196663	0.833929	0.0519464	0.277223	0.886862
ATP5PB	0.223648	0.191581	0.260257	-0.116853	0.28465	0.325076	0.0172335	-0.435007	0.400134	-0.201195	0.0376644	0.520984
ATP5PD	0.650276	0.0200158	5.09263e-12	-0.844932	0.714895	2.52829e-11	0.0154533	-0.288797	0.0676879	-0.431043	0.0343139	0.129478
ATP5PF	0.492821	0.0207354	5.99718e-06	-0.529669	0.566357	1.54785e-05	0.0469888	-0.264546	0.000210647	-0.790579	0.0870933	0.00111834
ATP5PO	0.147928	-0.085611	0.000753505	-0.361908	0.198134	0.00149295	0.00479503	-0.466245	0.0809168	-0.373475	0.0129067	0.149683
ATP6AP1	1.27123e-07	-0.608146	2.1403e-20	-1.24192	3.67943e-07	2.83745e-19	0.855402	-0.0151396	5.38883e-05	-0.742934	0.895614	0.000370942
ATP6AP1L	2.4459e-23	-1.22521	4.58123e-20	-1.23434	3.27237e-22	5.80138e-19	0.00408837	0.273609	0.0636951	-0.352245	0.0112853	0.123052
ATP6AP2	0.0633357	-0.178308	0.00144553	-0.372749	0.0914183	0.00275915	0.011692	0.329629	0.260773	0.209387	0.0271815	0.375325
ATP6V0A1	2.44089e-09	-0.700504	1.35312e-09	-0.85209	8.37083e-09	5.19908e-09	0.450121	0.0775002	0.00793445	-0.520983	0.548973	0.0222344
ATP6V0A2	0.000171677	0.628974	0.0135429	0.459691	0.000357231	0.0222092	0.116143	-0.287995	6.78702e-05	0.969766	0.184645	0.000448065
ATP6V0A4	0.220421	0.349722	0.154973	0.230357	0.281096	0.205622	0.000160814	-0.432467	0.37869	0.0098471	0.00074582	0.500112
ATP6V0B	0.00221144	0.303398	0.00732397	-0.32198	0.004013	0.0125279	0.0947418	-0.242563	0.217396	-0.228143	0.1557	0.32709
ATP6V0C	0.0802296	-0.126817	7.80384e-05	-0.370065	0.113554	0.000176154	0.92416	0.0299559	0.00534375	-0.488379	0.945484	0.0160981
ATP6V0D1	6.4662e-07	0.45409	0.00508659	0.274685	1.74773e-06	0.00892964	0.00673069	0.245764	0.000162436	-0.792495	0.0171618	0.00090399
ATP6V0D2	0.00927778	0.74198	0.602121	0.452599	0.0154194	0.671379	0.762687	0.562104	0.649237	0.30246	0.822453	0.742236
ATP6V0E1	0.199252	0.142571	0.0663142	-0.295011	0.257691	0.0962372	0.000380809	0.565708	0.00318885	-0.704783	0.00153623	0.0105188
ATP6V0E2	4.66648e-12	-0.913484	1.95178e-11	-0.938635	2.07868e-11	9.13983e-11	0.00339743	-0.475151	0.0353073	-0.473181	0.0096736	0.075787
ATP6V1A	1.65431e-05	0.5084	0.781418	-0.000779537	3.84898e-05	0.828665	0.0108186	0.416611	0.0117789	0.497913	0.0255353	0.0306392
ATP6V1B1	0.128901	-0.170468	0.00668513	-0.382257	0.17495	0.0115242	0.0249569	-0.294264	3.13422e-05	0.705	0.0513289	0.000240594
ATP6V1B2	1.63312e-18	1.31828	3.31935e-11	1.07107	1.3207e-17	1.51851e-10	0.00138555	0.601747	0.000632539	0.89331	0.00455368	0.00275684
ATP6V1C1	0.880654	-0.00847364	2.94869e-07	-0.717071	0.904635	8.82222e-07	0.442543	-0.0949055	0.0367546	0.364768	0.541697	0.0782233
ATP6V1C2	2.37724e-16	1.51284	1.70472e-13	1.38315	1.55405e-15	9.82017e-13	1.19836e-07	-0.864327	0.00508051	-0.407639	1.85706e-06	0.0154592
ATP6V1D	6.28347e-11	-0.741396	2.12081e-15	-1.01427	2.52164e-10	1.51218e-14	0.395602	-0.0843555	4.83594e-06	-0.896159	0.496974	5.54139e-05
ATP6V1E1	0.681237	-0.0178513	1.42836e-06	-0.586574	0.742693	3.95525e-06	0.296708	-0.0994413	0.00196177	-0.568209	0.396315	0.00698828
ATP6V1E2	0.167322	0.347547	0.005317	0.541525	0.220865	0.00931117	1.52202e-05	-0.693758	0.146692	-0.166905	0.000107061	0.241104
ATP6V1F	2.12278e-14	0.903538	0.0167394	0.300883	1.1662e-13	0.0270564	0.97324	-0.066427	0.487466	0.0882269	0.981025	0.600747
ATP6V1FNB	0.0371719	-0.185044	0.192141	0.057067	0.0560506	0.248605
ATP6V1G1	7.06288e-17	-1.0591	4.11877e-20	-1.36786	4.8686e-16	5.26081e-19	0.710781	-0.0595388	4.5828e-10	-1.42225	0.779296	2.56542e-08
ATP6V1G2	8.64491e-13	-0.654278	4.23382e-14	-0.949255	4.11886e-12	2.60772e-13	0.228242	-0.0676479	0.200624	0.26939	0.320676	0.307793
ATP6V1G3	0.256726	0.790235	0.222065	0.830759	0.321643	0.282924	2.37145e-09	0.801576	0.00824741	0.89691	5.80112e-08	0.0229761
ATP6V1H	0.0119669	-0.321385	1.99629e-13	-1.02403	0.0195776	1.14347e-12	0.916962	0.00246652	0.272494	-0.23294	0.940028	0.387651
ATP7A	1.34441e-17	-1.02508	1.02318e-10	-0.82949	9.85713e-17	4.45394e-10	0.304327	0.0969114	4.35561e-08	-1.28811	0.404684	1.12331e-06
ATP7B	1.44399e-39	-1.77081	1.10597e-29	-1.43862	2.5723e-37	5.79295e-28	0.687955	0.132899	4.6523e-07	-0.744408	0.760538	7.8222e-06
ATP8A1	0.000217676	0.439486	0.000878081	0.40007	0.00044747	0.00172608	4.7789e-05	0.567538	0.0790401	-0.390039	0.000277295	0.146753
ATP8A2	1.79996e-08	-0.387223	0.211621	-0.210942	5.68069e-08	0.270856	0.000329263	0.242563	0.0818686	0.00203535	0.00136391	0.151018
ATP8B1	1.49658e-39	-2.17236	2.21529e-36	-2.22349	2.64154e-37	5.06958e-34	0.875367	0.0294548	2.61822e-07	-0.996274	0.910347	4.91445e-06
ATP8B2	0.000738965	-0.559385	0.0621893	0.190563	0.00142369	0.0906961	0.00107482	0.470349	0.0753929	0.304975	0.00367822	0.141305
ATP8B3	0.0334103	-0.252861	2.18447e-05	-0.618914	0.0507886	5.26679e-05	0.00014597	0.19181	0.000302308	-0.45232	0.000688822	0.00150506
ATP8B4	0.000852821	0.427685	0.000183141	0.450761	0.00162998	0.000394411	2.47858e-06	0.728973	0.000296018	0.780616	2.369e-05	0.00147993
ATP9A	3.36211e-10	-0.69161	7.17471e-09	-0.74296	1.25307e-09	2.53668e-08	0.00118289	-0.369522	0.00185638	-0.504035	0.0039854	0.00667909
ATP9B	1.65238e-05	-0.457534	0.658962	-0.0045915	3.84497e-05	0.722727	0.00143874	0.490361	0.0154917	0.604994	0.00468985	0.0383624
ATPAF1	7.75785e-10	-0.747025	3.80576e-10	-0.838098	2.79134e-09	1.55589e-09	0.00254337	-0.442833	0.0196197	-0.416484	0.0075458	0.0466195
ATPAF2	6.60866e-17	-0.963472	7.23839e-16	-1.03348	4.56531e-16	5.47163e-15	0.92416	-0.0696019	0.25391	-0.192796	0.945484	0.369329
ATPSCKMT	6.39592e-14	-0.877527	1.37242e-17	-1.12843	3.36297e-13	1.27388e-16	0.0736537	-0.287654	0.0035427	-0.584934	0.126446	0.0114695
ATR	0.347598	0.164987	0.556126	-0.071479	0.418856	0.628256	0.117837	-0.265535	0.0502559	0.517953	0.186904	0.101445
ATRAID	6.68536e-08	-0.597553	3.53558e-08	-0.692778	1.9904e-07	1.16139e-07	0.0629599	-0.297788	0.000133313	-0.835545	0.111238	0.000770762
ATRIP	1.10657e-31	-1.57787	2.64141e-30	-1.76812	4.53929e-30	1.54334e-28	0.172994	-0.12026	0.876659	0.00919014	0.255752	0.917892
ATRN	1.91873e-06	-0.561128	0.0620288	-0.222338	4.9298e-06	0.0904758	0.209237	0.231337	0.25391	-0.215532	0.29846	0.369329
ATRNL1	1.3006e-11	-0.656568	5.98962e-07	-0.545692	5.53837e-11	1.73036e-06	0.0580814	-0.121804	0.31127	0.163762	0.103991	0.429771
ATRX	1.211e-06	-0.563329	0.0001065	-0.460711	3.18068e-06	0.000236377	0.45121	0.114447	0.0837994	0.449667	0.550055	0.154117
ATXN1	7.16323e-12	-0.844427	0.268162	-0.179129	3.1307e-11	0.333908	0.602154	-0.00966085	0.911109	-0.154661	0.686609	0.941072
ATXN10	7.58601e-07	-0.576633	4.97974e-13	-1.02438	2.03496e-06	2.73189e-12	0.00353878	-0.378165	0.167427	0.358486	0.0100032	0.268212
ATXN1L	0.29003	0.117199	2.52389e-07	0.654819	0.358328	7.59736e-07	0.821397	-0.067757	0.186629	0.304359	0.870287	0.291659
ATXN2	2.41757e-08	-0.723121	4.51349e-10	-0.901562	7.51885e-08	1.82812e-09	0.392584	-0.120328	0.370338	0.216264	0.493927	0.49116
ATXN2L	0.0593757	0.298092	0.519641	-0.078018	0.086233	0.592998	0.0107066	-0.467936	0.0103991	0.631468	0.0253335	0.0277208
ATXN3	0.119272	-0.135008	0.563648	-0.0696096	0.163044	0.635074	0.083176	-0.234901	0.701029	0.0668359	0.139775	0.783527
ATXN3L	0.181772	-0.0458569	0.156135	-0.0249688	0.237544	0.206963	6.3765e-07	-0.0493891	0.00586651	-0.00359409	7.6478e-06	0.0172898
ATXN7	0.00041306	-0.367178	0.0905012	-0.14399	0.000820279	0.127283	0.708082	0.00626736	0.361675	-0.131435	0.777271	0.48209
ATXN7L1	0.91324	0.077872	0.0107472	0.389457	0.929965	0.0179054	0.640565	-0.0828165	0.17251	-0.303187	0.719781	0.274806
ATXN7L2	0.000275547	0.646349	7.24437e-06	0.809994	0.000559439	1.84914e-05	0.000521175	-0.590032	0.00211085	0.809807	0.00199413	0.00741798
ATXN7L3	0.00215508	-0.266681	0.00121657	-0.364745	0.00391443	0.0023426	2.77363e-05	-0.595814	0.1213	0.316597	0.000176786	0.207635
ATXN7L3B	6.26609e-09	-0.739455	1.10992e-10	-0.983099	2.07636e-08	4.81627e-10	0.98481	0.117187	0.0276059	-0.52774	0.989252	0.0618873
AUH	5.08007e-23	-1.24205	1.53559e-14	-1.02989	6.58151e-22	9.89894e-14	0.409873	-0.148949	0.91975	-0.049668	0.510383	0.946659
AUNIP	2.71899e-11	1.29725	0.216214	0.343987	1.12544e-10	0.27633	0.000106277	-0.74198	0.000975651	0.947779	0.000529837	0.00394091
AUP1	0.000517582	0.431819	0.053645	-0.219056	0.00101558	0.0793001	4.28462e-05	-0.592931	0.424978	-0.234094	0.000253452	0.544357
AURKA	1.27159e-26	1.40908	0.127935	0.0582676	2.56438e-25	0.173962	0.000108677	-0.564463	0.00248499	0.449611	0.000539554	0.00848322
AURKAIP1	0.00104056	-0.319598	0.000100643	-0.387962	0.00196768	0.000224075	0.00115313	-0.434056	1.06783e-05	-0.838066	0.00390781	0.000106047
AURKB	1.48288e-31	1.86633	5.05961e-06	0.571052	6.00612e-30	1.31665e-05	2.13978e-07	-0.764365	1.04134e-05	0.894139	3.04724e-06	0.000104041
AURKC	0.328391	0.0658351	0.780648	-0.0380794	0.39901	0.827939	0.791901	-0.010378	0.46554	-0.273599	0.845739	0.580758
AUTS2	9.45335e-12	-0.754141	5.665e-06	-0.558135	4.08887e-11	1.46566e-05	0.000336205	-0.409537	0.0950877	-0.249275	0.00138906	0.170447
AVEN	2.30958e-22	1.14209	4.72583e-14	1.02273	2.79109e-21	2.89314e-13	0.8668	-0.0181889	0.00169221	-0.53555	0.904237	0.00617956
AVIL	0.45454	0.0941263	0.0655554	-0.254616	0.528712	0.0952152	0.323491	-0.222462	0.603007	0.119647	0.425006	0.70364
AVL9	0.000266869	-0.404208	1.42893e-10	-0.880825	0.000542794	6.1204e-10	0.054716	-0.246781	0.000169675	-0.778895	0.0989174	0.000936877
AVP	0.849928	0.0285786	0.637259	0.0839395	0.882305	0.70354	0.230332	-0.229967	0.694369	-0.134524	0.322973	0.778506
AVPI1	2.96622e-05	0.748982	9.45298e-05	0.739022	6.7312e-05	0.000211271	0.0351978	0.413763	0.0239893	0.623106	0.0684654	0.0549709
AVPR1A	0.241677	0.225906	1.03936e-06	0.735672	0.305013	2.91888e-06	0.0191912	0.438479	0.320288	0.303864	0.0411817	0.439767
AVPR1B	3.0933e-05	0.714395	9.13996e-10	0.792583	7.00307e-05	3.57399e-09	0.915637	-0.0532954	0.00861344	0.388395	0.938971	0.0237447
AVPR2	7.0751e-05	-0.334285	0.00415283	0.457833	0.000153823	0.00740056	4.41396e-07	0.586508	0.683597	0.134019	5.67416e-06	0.770423
AWAT1	0.0211382	-0.154187	0.00369866	-0.266572	0.0332606	0.00664294	2.59386e-06	0.0194013	0.00360329	-0.0519799	2.46198e-05	0.0116139
AWAT2	0.0985747	0.158121	0.172004	0.163872	0.137168	0.225368	0.022125	-0.255029	1.42797e-08	-2.23741	0.0464979	4.38365e-07
AXDND1	0.226871	0.0109553	0.170499	-0.0896089	0.288255	0.223659	0.000895857	-0.0241537	0.480048	0.231843	0.00315195	0.594532
AXIN1	0.0589602	-0.279695	0.00464849	-0.424153	0.0856684	0.00822817	0.00192515	-0.543837	0.0287787	0.5039	0.00597446	0.0641764
AXIN2	2.70841e-12	-0.984936	0.00207618	-0.569928	1.23301e-11	0.00388234	0.0149967	0.242775	0.565605	-0.00897636	0.0334475	0.671396
AXL	0.122075	0.0841374	2.34335e-06	0.578592	0.166544	6.32673e-06	0.00375	0.376182	0.400134	0.106476	0.0104996	0.520984
AZGP1	7.40718e-32	-2.20998	1.41205e-22	-1.82588	3.09125e-30	2.53208e-21	0.10099	-0.260598	3.4757e-11	-1.96717	0.163929	3.29119e-09
AZI2	0.611667	0.00506108	0.57005	-0.155579	0.679595	0.64101	0.611023	-0.149986	0.207413	0.220642	0.69416	0.31521
AZIN1	0.583705	0.0286352	1.63754e-05	-0.611592	0.653738	4.00896e-05	0.027271	-0.327228	0.400134	0.12376	0.0553277	0.520984
AZIN2	4.55246e-17	-1.02685	6.68284e-05	-0.470781	3.18838e-16	0.000152191	0.981917	-0.00300097	0.242753	0.210026	0.987666	0.356727
AZU1	1.15546e-05	-0.182264	1.24626e-06	-0.283385	2.73802e-05	3.47049e-06	0.00383237	0.313527	0.00620377	0.167805	0.0106958	0.0180836
B2M	1.04088e-29	1.51869	2.74166e-16	1.1026	3.26679e-28	2.16885e-15	6.02607e-05	0.56568	1.4765e-05	0.981417	0.000334949	0.000134159
B3GALNT1	0.600071	-0.0539756	0.000853138	-0.398412	0.669146	0.00167928	0.106772	-0.184782	0.0141532	0.517998	0.17193	0.0355944
B3GALNT2	0.225811	0.226913	0.842733	0.00846837	0.287042	0.875858	4.25124e-05	-0.753684	0.412445	0.250554	0.00025171	0.532569
B3GALT1	0.0218021	-0.0646446	5.74625e-08	0.435141	0.0342296	1.84508e-07	0.806095	-0.0362899	0.303678	0.150497	0.857774	0.421583
B3GALT2	0.191196	0.0645909	2.58078e-11	0.526523	0.248323	1.19027e-10	0.0102974	0.186797	0.105685	0.160849	0.0245074	0.185837
B3GALT4	0.0161439	-0.313712	0.0614301	-0.243836	0.0258612	0.0896773	0.199539	-0.254501	0.00491159	-0.587177	0.287323	0.0150196
B3GALT5	0.00167324	-0.265417	0.00755275	-0.362204	0.00308111	0.0128943	0.595854	0.118134	0.036752	0.362749	0.681128	0.0782233
B3GALT6	5.21382e-06	-0.521341	0.0456678	-0.230102	1.28436e-05	0.0684341	0.0848014	-0.299622	0.536508	0.200645	0.142095	0.64543
B3GALT9	5.5957e-10	-0.757848	2.9083e-11	-0.921191	2.0428e-09	1.33492e-10	0.670688	-0.145789	0.733582	0.0160042	0.745667	0.809782
B3GAT1	0.00019326	0.125353	3.27286e-13	0.266652	0.000399326	1.83156e-12	0.0090487	-0.267847	1.2366e-09	-2.84388	0.0219926	5.68509e-08
B3GAT2	0.00822423	0.355679	0.00180115	0.356565	0.0137767	0.00339812	0.00773075	-0.520503	0.0458433	0.306106	0.0192756	0.0943792
B3GAT3	0.561982	-0.0835578	0.00989538	-0.276953	0.632982	0.0165956	0.000737242	-0.434529	0.599219	-0.160983	0.00267395	0.700162
B3GLCT	0.505982	-0.220058	0.227816	0.074079	0.579613	0.289369	0.938574	-0.174008	0.525794	-0.253117	0.955739	0.636322
B3GNT2	0.00593486	0.277814	0.0231873	0.238935	0.0101386	0.0366342	0.485684	0.0910753	0.958739	-0.00057998	0.583049	0.972225
B3GNT3	1.40786e-05	0.705696	2.75514e-13	0.942138	3.29992e-05	1.55496e-12	4.23618e-07	-0.867346	0.0613924	-0.507793	5.46766e-06	0.119456
B3GNT4	4.47879e-05	0.563978	0.00696765	0.350584	9.96155e-05	0.0119685	3.66926e-05	-0.735306	0.000836842	-0.790642	0.00022354	0.00346554
B3GNT5	2.47079e-33	2.15928	6.42019e-35	2.40473	1.28823e-31	9.95285e-33	3.63319e-05	-0.610023	6.28697e-08	1.17418	0.000221766	1.51086e-06
B3GNT6	0.00458578	-0.166992	0.0682846	-0.0759534	0.00797341	0.0987631	0.0597434	-0.0336716	0.0941797	-0.306086	0.106409	0.169186
B3GNT7	2.87412e-19	1.83424	1.63617e-17	1.79645	2.50885e-18	1.50777e-16	1.88298e-05	-0.736157	0.529353	0.329424	0.000127941	0.639612
B3GNT8	3.27686e-06	-0.469339	0.00100296	-0.387302	8.23994e-06	0.00195516	0.47441	0.138202	0.880953	0.0777512	0.572328	0.921122
B3GNT9	0.0477177	-0.251336	0.0396963	0.269456	0.0705371	0.0600709	0.225455	0.143077	0.25391	-0.251089	0.317714	0.369329
B3GNTL1	0.000394562	0.628795	0.29815	0.258975	0.000785979	0.366407	0.175292	-0.145849	0.0392792	0.578345	0.258471	0.0826261
B4GALNT1	0.019457	0.556381	0.0170689	0.417601	0.0307714	0.0275519	0.000217221	-0.735779	0.400134	0.320562	0.000959783	0.520984
B4GALNT2	0.172802	0.185622	0.00592241	0.0399199	0.227238	0.0102907	0.0207613	-0.0855411	3.99354e-07	-1.89949	0.0440282	6.91619e-06
B4GALNT3	3.64444e-11	-0.801671	4.81676e-06	-0.614769	1.48897e-10	1.25583e-05	6.15136e-07	-0.805228	0.93273	0.0457409	7.52382e-06	0.955163
B4GALNT4	4.77023e-09	-0.872364	3.6857e-11	-1.04992	1.59552e-08	1.67852e-10	1.46474e-06	-0.831119	0.0050314	0.680975	1.5157e-05	0.0153441
B4GALT1	0.0386726	-0.184074	0.890735	0.0146877	0.0581585	0.914326	0.00919506	-0.240648	0.447437	-0.100755	0.0222742	0.565664
B4GALT2	0.0450486	0.223452	0.000310637	0.477886	0.0668794	0.000649415	1.30104e-05	-0.737747	3.21189e-05	0.894658	9.41451e-05	0.000244822
B4GALT3	0.0856415	-0.228401	0.0241239	-0.316304	0.120548	0.0379767	1.58586e-05	-0.737948	0.231946	-0.272727	0.000110698	0.343925
B4GALT4	0.00415474	0.280012	0.961269	-0.0413326	0.00726136	0.97061	0.102507	-0.269994	0.758318	-0.112655	0.166011	0.828392
B4GALT5	5.53929e-15	0.804198	1.467e-11	0.867819	3.20416e-14	6.95958e-11	0.00458262	-0.443319	0.0316833	0.255399	0.012417	0.0693295
B4GALT6	5.46821e-05	0.555107	1.80498e-07	0.737165	0.00012059	5.51624e-07	0.33427	-0.300613	0.0213991	0.545835	0.436383	0.049962
B4GALT7	9.99844e-07	-0.545473	4.28959e-05	-0.470581	2.64849e-06	9.9829e-05	0.855402	-0.17835	0.00685393	-0.515274	0.895614	0.019664
B4GAT1	2.15392e-26	-1.13369	1.85512e-18	-1.11438	4.18868e-25	1.91623e-17	0.999277	-0.0446277	0.0174489	-0.343682	0.999485	0.0422795
B9D1	1.62566e-18	-0.971698	2.8066e-17	-1.1113	1.31578e-17	2.51286e-16	0.0327539	-0.22669	0.213362	0.20284	0.0643719	0.3225
B9D2	5.71737e-08	-0.639518	6.05875e-05	-0.489428	1.71468e-07	0.000138668	0.912647	-0.0658182	0.145182	-0.264287	0.936707	0.239139
BAALC	0.0247424	0.413936	0.00556169	0.340361	0.0385035	0.0097096	0.0344179	0.43109	0.0629203	0.573898	0.0670914	0.12179
BAAT	0.000898296	0.458912	0.00511178	0.37272	0.00171248	0.0089714	0.134497	-0.00704966	0.647614	-0.0123532	0.208545	0.741818
BABAM1	0.0268911	0.243438	0.145678	-0.180964	0.0415648	0.194957	0.000667626	-0.576603	0.000560713	-0.798939	0.00245445	0.00249697
BABAM2	0.0696431	-0.158677	0.847219	0.0968593	0.0996774	0.879141	0.000982261	0.63472	0.599219	0.168596	0.00340961	0.700162
BACE1	0.282585	-0.108625	0.000673889	0.504307	0.35039	0.00134282	0.177613	0.237711	0.576709	0.184669	0.26135	0.681601
BACE2	6.56636e-05	0.513218	4.44074e-15	1.11867	0.000143329	3.052e-14	0.00130092	-0.348138	0.164101	-0.206671	0.00431478	0.263839
BACH1	3.3389e-11	0.693741	8.99493e-23	1.2447	1.36879e-10	1.66901e-21	0.00969328	0.308898	0.0636951	0.277875	0.0232546	0.123052
BACH2	0.413276	0.157929	5.0466e-18	1.06306	0.487046	4.93693e-17	0.185314	0.185116	0.00336154	0.58044	0.270562	0.010995
BAD	1.31393e-11	-0.704432	7.11432e-10	-0.675374	5.59141e-11	2.81396e-09	0.00208416	-0.390553	0.000685082	-0.500457	0.00638004	0.00294205
BAG1	2.83863e-10	-0.714152	1.4079e-07	-0.662378	1.06291e-09	4.34205e-07	0.898281	0.0404428	0.195877	0.186784	0.92663	0.301727
BAG2	1.4732e-10	0.893358	1.10978e-20	1.42686	5.65954e-10	1.53257e-19	0.00633672	-0.579287	2.06469e-08	1.10902	0.01634	5.9005e-07
BAG3	6.66978e-22	-1.06574	9.76524e-18	-1.22265	7.64264e-21	9.22443e-17	0.415044	-0.178751	0.000169675	-0.619829	0.515314	0.000936877
BAG4	0.0301551	-0.125074	0.00254134	-0.399123	0.0461931	0.00468786	0.614842	0.0732424	0.00105411	0.488711	0.697217	0.00420076
BAG5	8.75093e-13	-0.893956	1.99861e-07	-0.709364	4.1673e-12	6.07611e-07	0.000667626	-0.607956	0.00286749	-0.623474	0.00245445	0.00959511
BAG6	0.0911226	0.411731	0.627142	0.225958	0.127582	0.694884	6.57035e-08	-1.02047	0.958739	0.138612	1.11865e-06	0.972225
BAHCC1	0.0254105	-0.125627	1.2835e-05	0.618875	0.0394538	3.1807e-05	0.206618	-0.195987	0.00166103	0.717863	0.295274	0.00607968
BAHD1	4.44112e-05	-0.35648	0.00705263	-0.270586	9.88234e-05	0.0121036	0.835529	0.0576658	0.0112435	-0.471579	0.881214	0.0295373
BAIAP2	2.01168e-16	-0.996863	9.76722e-20	-1.32592	1.32272e-15	1.18983e-18	0.00019791	-0.51877	0.183022	-0.167873	0.000888183	0.28713
BAIAP2L1	0.10435	-0.423141	0.00220553	-0.663222	0.144421	0.00410836	3.83913e-11	-1.44011	1.4404e-05	-1.33203	1.21344e-09	0.000134159
BAIAP2L2	4.02791e-09	1.96193	2.55474e-07	1.7345	1.35762e-08	7.6866e-07	1.92082e-06	-1.00962	0.0346135	0.721705	1.91422e-05	0.0747191
BAIAP3	4.4045e-29	-1.07727	3.91162e-24	-1.13642	1.24615e-27	8.83584e-23	0.336954	0.0357037	0.207283	-0.099352	0.439019	0.31521
BAK1	4.67797e-22	1.25536	5.16696e-10	0.878309	5.44132e-21	2.07835e-09	2.62315e-07	-0.687718	0.0753929	0.384588	3.63823e-06	0.141305
BAMBI	0.000291955	-0.434597	0.814155	-0.0358822	0.000590757	0.853847	0.00360098	-0.402928	0.0312536	-0.442686	0.0101506	0.0685389
BANF1	0.0751622	0.188093	0.0714687	-0.301064	0.106916	0.102894	0.00680464	-0.47874	0.915429	-0.0503986	0.0173107	0.94369
BANF2	0.368451	0.0239435	0.218991	-0.0894422	0.441137	0.279343	3.85149e-06	-0.319074	0.0210327	0.104355	3.40146e-05	0.0493364
BANK1	4.6645e-10	0.877468	3.95129e-14	1.00896	1.71489e-09	2.43917e-13	0.0174893	0.380069	0.00953577	0.563409	0.038133	0.0258871
BANP	0.0081339	0.450679	0.0218169	0.417988	0.0136302	0.0345828	0.00209687	-0.440932	0.186629	-0.22823	0.00640873	0.291659
BAP1	5.58694e-09	-0.643907	0.000986774	-0.374715	1.85739e-08	0.00192479	0.339745	-0.163894	0.108758	-0.242314	0.441754	0.190012
BARD1	0.0672993	0.255875	0.000388435	-0.506155	0.0966247	0.000800823	4.42066e-05	-0.700332	0.211365	0.328084	0.000260053	0.320194
BARHL1	0.126559	-0.160605	0.155431	-0.108825	0.172087	0.206108	0.265897	-0.323827	0.194643	-0.0339377	0.36296	0.300531
BARHL2	0.852746	0.976488	0.833131	0.971242	0.884563	0.868225	3.69281e-06	-0.48655	0.0473834	0.455219	3.28223e-05	0.0967648
BARX1	0.478356	0.829625	4.5776e-05	1.14212	0.551777	0.000106249	2.57437e-06	-0.920373	0.133009	-0.0471627	2.44712e-05	0.223242
BARX2	0.000178922	-0.412993	0.37216	-0.0301128	0.000371497	0.444791	1.61929e-07	-0.893316	0.0950854	0.477086	2.41182e-06	0.170447
BASP1	0.000116136	0.41205	0.000827144	0.356807	0.000246127	0.00163045	0.000103928	0.529892	0.00482905	0.525623	0.000519882	0.0148029
BATF	0.000365383	-0.453798	8.36381e-05	-0.534525	0.000730879	0.000187978	0.0416328	0.270973	9.65552e-07	-1.01357	0.078759	1.45161e-05
BATF2	6.32827e-22	1.64028	9.75377e-10	1.07186	7.27297e-21	3.80395e-09	0.714837	-0.0578651	0.00172394	0.795886	0.783026	0.00627254
BATF3	1.39844e-08	0.709967	5.67273e-15	1.0488	4.45958e-08	3.83428e-14	0.00762637	-0.356817	0.376184	0.25233	0.01905	0.497078
BAX	1.80664e-13	0.768013	0.00513194	0.325556	9.14924e-13	0.0090035	0.0475956	-0.273644	0.0606427	0.26607	0.0880476	0.118247
BAZ1A	5.60338e-11	0.862681	0.00146425	0.376011	2.25861e-10	0.00279238	0.630222	-0.13319	0.0441949	0.390781	0.711582	0.0913214
BAZ1B	0.416997	0.185508	0.0590058	-0.247072	0.49098	0.0864534	0.00040513	-0.680293	0.00793445	0.721657	0.00161731	0.0222344
BAZ2A	2.36631e-15	-1.08051	5.64532e-17	-1.23667	1.41735e-14	4.84248e-16	0.789121	0.0342447	0.00211085	-0.645636	0.843461	0.00741798
BAZ2B	4.60371e-10	-0.767312	0.0482729	-0.273015	1.69448e-09	0.072029	0.0136285	0.308582	0.304637	0.177176	0.0308631	0.422083
BBC3	5.87112e-07	-0.469268	1.72674e-05	-0.417693	1.59293e-06	4.21233e-05	0.742078	0.171805	0.225628	-0.0299094	0.805769	0.336787
BBIP1	1.20336e-07	-0.582267	1.85894e-09	-0.754459	3.49138e-07	7.03293e-09	0.666727	0.100551	0.473912	-0.107672	0.742255	0.588502
BBLN	0.417403	0.065508	0.048501	0.238072	0.491428	0.07233	0.476653	-0.137328	0.863796	-0.0326162	0.574419	0.908824
BBOF1	7.66551e-41	-1.92311	7.27828e-29	-1.60201	1.94048e-38	3.37133e-27	0.00148449	0.312449	3.44089e-06	-0.60781	0.00481768	4.16077e-05
BBOX1	2.47583e-10	0.867992	8.93653e-36	1.71024	9.31048e-10	1.5617e-33	0.0650382	-0.327895	9.15255e-06	0.87032	0.114264	9.38075e-05
BBS1	6.98524e-27	-1.30444	3.73144e-18	-1.01449	1.4466e-25	3.72234e-17	0.273034	0.109048	2.65193e-05	-0.541439	0.371058	0.000210252
BBS10	1.09362e-11	-0.758517	2.60621e-07	-0.623037	4.69647e-11	7.83656e-07	0.0384701	0.231122	0.0372482	0.353046	0.0738555	0.0791144
BBS12	1.3714e-06	-0.527917	0.0812016	-0.230809	3.57997e-06	0.115531	0.246965	0.120238	0.000193253	0.603094	0.341913	0.00104257
BBS2	4.1493e-08	-0.691927	1.3178e-06	-0.673262	1.25932e-07	3.66283e-06	0.191404	0.183347	0.649305	0.0934815	0.277907	0.742236
BBS4	2.03559e-34	-1.87479	8.71137e-30	-1.86605	1.27566e-32	4.66459e-28	0.0128878	0.284457	0.000124753	-0.696471	0.0295102	0.00073059
BBS5	2.85771e-27	-1.49881	4.80574e-20	-1.31689	6.27855e-26	6.06571e-19	9.35962e-05	0.445368	0.297005	0.136227	0.000479402	0.41404
BBS7	0.136087	0.212833	0.540757	0.0985845	0.183848	0.613345	0.000553751	-0.576504	0.0441949	0.448238	0.00209559	0.0913214
BBS9	2.01307e-07	-0.645566	0.00754002	-0.393418	5.71568e-07	0.0128746	0.853979	-0.0839432	0.84244	0.0327038	0.894516	0.893069
BBX	0.0023163	-0.351481	0.024797	-0.271098	0.00418867	0.0389502	0.928482	0.0156505	0.299534	0.214037	0.948336	0.416651
BCAM	4.85815e-41	-2.34914	7.4639e-32	-2.00227	1.26305e-38	5.78543e-30	0.366049	-0.103751	7.96471e-10	-1.29106	0.467514	3.96838e-08
BCAN	0.324293	1.36881	0.00966768	1.2838	0.394779	0.0162435	0.0683641	0.676184	1.29549e-05	1.36361	0.119019	0.000123842
BCAP29	4.7994e-06	-0.615305	4.83553e-07	-0.719141	1.18592e-05	1.41438e-06	0.814353	-0.0021747	7.7286e-07	-1.54745	0.864593	1.20572e-05
BCAP31	0.000624721	0.420947	0.0672513	-0.271634	0.0012138	0.0974279	0.148161	-0.276854	0.00743667	-0.591762	0.225533	0.0210284
BCAR1	0.192622	-0.174838	0.858903	-0.0353341	0.250058	0.888627	0.0222785	-0.368818	3.44951e-05	-0.827903	0.046759	0.000259812
BCAR3	6.71164e-22	-1.15185	4.06991e-09	-0.805996	7.68602e-21	1.47309e-08	0.461073	-0.166595	0.591672	-0.166501	0.559693	0.693942
BCAS1	3.31302e-38	-1.69132	1.30259e-36	-1.95375	4.24928e-36	3.2519e-34	0.105202	0.189499	3.34274e-12	-1.09665	0.169792	5.53238e-10
BCAS2	0.891531	-0.0671716	0.140824	-0.257715	0.912931	0.189424	0.00626736	-0.560709	0.317644	-0.306282	0.0161917	0.436608
BCAS3	1.89221e-13	-0.730522	1.02282e-14	-1.02188	9.56999e-13	6.72196e-14	0.563591	-0.101437	0.941393	-0.019225	0.651952	0.961241
BCAS4	2.75181e-24	-1.23613	5.01786e-32	-1.80539	4.17196e-23	4.0191e-30	0.0690992	-0.198873	0.59544	0.0648647	0.120004	0.696901
BCAT1	2.56187e-22	1.6283	4.30748e-18	1.47849	3.08242e-21	4.26159e-17	0.0129536	0.458733	0.000219885	0.990679	0.029622	0.00115962
BCAT2	6.4968e-22	-1.15476	1.36977e-20	-1.23986	7.45331e-21	1.87144e-19	0.0751263	-0.282546	0.0972654	-0.318857	0.128606	0.173615
BCCIP	0.00520045	-0.2615	2.85206e-06	-0.57696	0.00895716	7.61579e-06	0.014699	-0.280362	0.139262	-0.225447	0.0329177	0.231511
BCDIN3D	3.58712e-32	-1.63133	1.80975e-32	-1.85908	1.58528e-30	1.61059e-30	0.193259	-0.179868	0.000364826	-0.580416	0.279901	0.00175702
BCHE	0.0014079	-0.222935	0.102028	-0.0439511	0.00261984	0.141876	0.137073	0.152213	0.286982	-0.0184549	0.211734	0.403503
BCKDHA	1.75845e-14	-0.876863	3.62911e-11	-0.791631	9.71034e-14	1.65431e-10	0.000386092	-0.549891	1.06783e-05	-0.816491	0.00155264	0.000106047
BCKDHB	2.41117e-11	-0.725126	0.02058	-0.260386	1.00235e-10	0.0327926	0.408844	-0.0796233	5.26512e-05	-0.84096	0.509532	0.000364536
BCKDK	3.6955e-09	-0.693977	2.91309e-10	-0.767129	1.24952e-08	1.2053e-09	0.424446	-0.144558	0.136372	0.169242	0.524134	0.227482
BCL10	0.0138753	-0.215304	0.651514	0.116641	0.0224817	0.715823	0.467715	-0.0865866	0.487466	-0.0801682	0.565855	0.600747
BCL11A	4.39364e-21	2.15539	1.01697e-34	2.69882	4.62667e-20	1.4923e-32	0.00305724	-0.579907	8.00714e-08	1.4785	0.00884434	1.84599e-06
BCL11B	8.41636e-10	0.924124	4.35957e-13	1.04771	3.01475e-09	2.40609e-12	0.273828	-0.14846	0.603009	0.194267	0.371902	0.70364
BCL2	1.33113e-28	-1.66407	4.55511e-21	-1.48904	3.45609e-27	6.66384e-20	0.000208098	0.462593	1.84264e-05	0.808755	0.000925665	0.000159704
BCL2A1	1.76073e-35	2.51005	4.80148e-29	2.20538	1.29788e-33	2.27337e-27	0.000483789	0.561346	1.21894e-07	1.29849	0.00187505	2.61852e-06
BCL2L1	2.73925e-22	-1.16171	2.59541e-25	-1.51249	3.28352e-21	7.20975e-24	0.181729	-0.238921	5.951e-12	-1.35617	0.266238	8.32833e-10
BCL2L10	0.392317	0.478541	2.05833e-05	0.816577	0.465367	4.97702e-05	3.16121e-05	-0.815642	0.438184	-0.0511856	0.000197424	0.556925
BCL2L11	0.00510805	-0.320943	0.0536806	-0.229941	0.00880826	0.0793404	0.0027321	0.457817	0.625973	0.148136	0.00802619	0.723077
BCL2L12	0.000119041	0.620275	0.0792224	0.344828	0.000252117	0.1131	2.43485e-06	-0.836504	0.561927	0.171965	2.33536e-05	0.667946
BCL2L13	0.00959162	-0.274206	0.000187789	-0.494613	0.0159121	0.000403924	0.290872	-0.151989	0.0299942	-0.356109	0.390479	0.0663043
BCL2L14	1.02065e-09	1.69931	1.80388e-10	1.72912	3.63297e-09	7.64629e-10	0.160478	-0.292019	0.0190537	1.00154	0.240836	0.0454958
BCL2L15	0.0907053	-0.182626	0.317287	-0.153388	0.127026	0.387153	0.360843	0.0226411	0.000190448	-1.03548	0.463709	0.00103065
BCL2L2	0.0156226	-0.215506	0.0893614	-0.161121	0.0250846	0.12591	0.343427	0.125057	0.477281	0.119965	0.445543	0.591258
BCL2L2-PABPN1	0.332057	-0.1103	0.260081	-0.13145	0.402675	0.324899	0.00255758	-0.356479	0.553867	-0.0531834	0.00758637	0.661007
BCL3	0.161888	-0.200042	0.447468	-0.107	0.214438	0.521535	0.764108	-0.0721643	0.0233175	-0.4227	0.823434	0.0537486
BCL6	0.0212608	-0.259875	0.0836807	0.166313	0.0334371	0.118751	0.245488	0.10439	0.00189092	-0.474432	0.340311	0.00678029
BCL6B	0.00626222	-0.33074	0.0167263	0.352523	0.0106618	0.0270375	0.00840034	0.451928	0.93273	0.0274538	0.020668	0.955163
BCL7A	9.12195e-05	-0.599522	0.000144734	-0.637513	0.00019578	0.000315981	0.00455667	-0.558191	0.721315	0.0202359	0.0123606	0.799659
BCL7B	0.291264	-0.129484	0.0416086	-0.267647	0.359598	0.0627573	0.0393274	-0.370831	0.463885	0.10123	0.0751549	0.578807
BCL7C	4.13881e-05	-0.414278	0.00113957	-0.337601	9.24493e-05	0.00220294	0.000195086	-0.44394	0.0382522	0.311565	0.000879011	0.0808949
BCL9	1.09861e-19	-1.26649	8.00217e-12	-0.971947	1.00744e-18	3.8963e-11	0.00288196	-0.493576	0.971762	-0.0212749	0.00840071	0.981665
BCL9L	0.00618676	-0.273562	0.0695096	0.233046	0.0105446	0.100306	0.204023	-0.222626	0.0465409	-0.369446	0.292417	0.0954129
BCLAF1	5.93737e-05	-0.499925	0.000169642	-0.499659	0.000130205	0.000366945	0.442543	-0.131954	0.17251	0.295014	0.541697	0.274806
BCLAF3	1.40726e-12	-0.827964	1.58822e-12	-0.897524	6.57782e-12	8.28505e-12	0.467715	0.0957853	0.297005	0.164339	0.565855	0.41404
BCO1	0.252972	0.600158	0.278596	0.44684	0.317539	0.345312	0.257886	-0.0556823	0.134874	0.15359	0.354369	0.225556
BCO2	0.187625	-0.223645	0.706234	-0.150478	0.244297	0.765014	0.441974	0.0296315	0.00186358	0.332125	0.54145	0.00670376
BCOR	1.21841e-15	-1.01509	2.87965e-12	-0.882909	7.47719e-15	1.46327e-11	0.00647751	-0.364039	0.0477527	-0.377025	0.0166158	0.0973206
BCORL1	1.18998e-09	-0.678428	3.63249e-05	-0.530551	4.20999e-09	8.53323e-05	0.000280339	-0.476934	0.657161	0.0989784	0.00119087	0.748429
BCR	0.769517	0.020593	0.074213	0.270373	0.81939	0.106518	0.000439819	-0.635195	0.431327	-0.186583	0.00173268	0.550599
BCS1L	0.278625	-0.0271533	0.0245952	-0.244966	0.34606	0.0386522	3.52897e-06	-0.846853	0.741798	-0.0114032	3.15712e-05	0.815871
BDH1	9.31888e-12	-1.0902	7.91271e-16	-1.31299	4.03434e-11	5.96027e-15	0.0011605	-0.616728	7.10628e-07	-1.35727	0.00392309	1.1243e-05
BDH2	4.59727e-11	-0.618506	0.336095	-0.0681245	1.86636e-10	0.407362	0.550199	-0.109748	0.0762916	0.357963	0.639473	0.142652
BDKRB1	0.0239321	0.431018	0.82596	0.178352	0.0373392	0.862716	0.0253679	0.44189	0.680944	0.133153	0.0520344	0.767672
BDKRB2	0.0201577	-0.333073	0.00562567	-0.403053	0.0318025	0.00981238	0.287572	0.120442	0.403191	-0.215597	0.386835	0.523746
BDNF	0.000147657	-0.175114	0.467649	-0.285916	0.00030935	0.541804	0.293509	0.0169546	0.741553	0.023556	0.393111	0.815871
BDP1	2.26168e-08	-0.649307	1.50812e-11	-0.887656	7.05799e-08	7.1423e-11	0.222004	0.203623	0.156004	0.301039	0.313636	0.253411
BEAN1	2.45696e-12	-0.705052	0.000864575	-0.339262	1.12332e-11	0.00170092	0.050184	-0.270775	4.26582e-09	-1.10625	0.0920726	1.60023e-07
BECN1	5.56172e-32	-1.43968	1.00543e-31	-1.65613	2.38312e-30	7.70013e-30	0.858249	-0.0117374	0.0117789	-0.441498	0.897418	0.0306392
BECN2	1.07218e-10	0.654401	1.07196e-05	0.545734	4.18711e-10	2.67788e-05	0.00173375	-0.825148	0.233064	0.268184	0.00548078	0.345476
BEGAIN	2.63368e-08	-0.437861	0.166087	-0.252099	8.16853e-08	0.218603	0.219837	-0.250397	0.337264	-0.216941	0.311101	0.457563
BEND2	0.291931	0.0818657	0.26744	0.128626	0.360168	0.333031	6.56014e-11	0.0694728	0.00241038	0.129913	1.98504e-09	0.00828401
BEND3	1.10849e-05	0.976027	0.00047286	0.777988	2.63125e-05	0.00096331	4.11701e-09	-1.12855	0.0799739	0.512385	9.42141e-08	0.148242
BEND4	2.27825e-07	0.934095	1.21465e-10	0.964982	6.43632e-07	5.24113e-10	0.499896	0.193938	0.0219518	0.629598	0.59676	0.0510769
BEND5	4.4877e-13	-0.86906	0.976344	-0.0392428	2.19972e-12	0.981912	0.62187	-0.265329	0.0133186	-0.52488	0.703853	0.0339849
BEND6	2.33204e-07	0.753154	1.46935e-16	1.27864	6.58345e-07	1.19887e-15	0.00231024	0.519703	0.00508051	0.637369	0.00696532	0.0154592
BEND7	0.903141	0.046222	1.26201e-06	0.600489	0.922121	3.51284e-06	0.000355389	-0.534809	0.0685107	0.402489	0.001457	0.130658
BEST1	0.000199201	0.429405	0.000200353	0.410641	0.00041117	0.000429459	0.305181	0.226194	0.217396	0.240672	0.405539	0.32709
BEST2	0.624828	0.0387818	0.662861	0.00291572	0.691422	0.72605	0.00246144	-0.33115	0.89364	0.0424202	0.00734534	0.930272
BEST3	2.7858e-09	-0.407336	1.34897e-05	-0.476631	9.4978e-09	3.33692e-05	0.0181371	-0.195193	8.38838e-06	-0.29051	0.0392718	8.70534e-05
BEST4	0.426126	-0.0771046	0.0450378	-0.366042	0.500014	0.0675479	3.92191e-05	-0.666437	0.267134	-0.565906	0.000236079	0.382484
BET1	0.892548	0.0387865	0.591045	-0.0417781	0.913828	0.661484	0.398635	-0.14291	0.055593	-0.370182	0.499951	0.109967
BET1L	1.13487e-08	-0.750963	0.000163343	-0.559435	3.65664e-08	0.000353917	0.130242	0.168164	0.0112435	-0.587595	0.203165	0.0295373
BEX1	4.1768e-13	-0.660145	1.96762e-06	-0.651835	2.05623e-12	5.36124e-06	0.111737	-0.111009	0.934563	-0.0538134	0.178724	0.956936
BEX2	0.00132224	-0.444487	0.0119905	-0.374713	0.00247144	0.0198223	2.30592e-05	-0.717247	0.576709	-0.119716	0.000151207	0.681601
BEX3	0.0167391	-0.240975	0.0477873	-0.0861818	0.0267568	0.0713487	0.0690992	-0.265366	0.412445	-0.199659	0.120004	0.532569
BEX4	7.81937e-14	-0.925258	2.00031e-06	-0.656564	4.08574e-13	5.44182e-06	0.636678	0.0446464	1.17142e-06	-0.929194	0.716927	1.71242e-05
BEX5	7.06588e-10	-0.719678	0.000541586	-0.486703	2.55143e-09	0.00109418	0.578366	-0.104166	0.00474769	-0.646674	0.666141	0.0145866
BFAR	0.0594626	-0.233905	0.00179225	-0.400211	0.0863462	0.00338266	0.318189	0.138292	0.000102075	0.759929	0.419218	0.000621892
BFSP1	0.434456	0.113691	0.844527	-0.0327011	0.508549	0.877485	0.0490371	-0.300712	2.13083e-06	-0.94125	0.0903044	2.83016e-05
BFSP2	0.167437	0.0696455	0.536579	-0.0629548	0.221002	0.609541	0.851414	0.00225838	0.917555	-0.171379	0.893063	0.945678
BGLAP	0.0791117	0.131898	0.277839	0.180423	0.112079	0.344418	1.72897e-06	-0.54306	0.652294	0.128432	1.75252e-05	0.745294
BGN	0.00987502	-0.368452	0.0420118	0.280294	0.0163583	0.0633257	0.604682	-0.0982726	0.0790401	-0.413269	0.688999	0.146753
BHLHA15	0.02564	0.302475	0.518115	0.0641805	0.0397878	0.591573	0.00121204	-0.333821	0.261125	0.27834	0.00407145	0.375775
BHLHA9	0.168789	-0.0477538	0.166158	-0.04912	0.22253	0.218666	0.0146561	-0.876238	0.0596111	-0.0480486	0.0328447	0.116642
BHLHE22	0.34562	-0.0937811	1.28241e-11	0.80529	0.416628	6.1216e-11	0.0475956	0.23121	0.584168	0.0588148	0.0880476	0.687684
BHLHE23	0.0619223	0.0744315	0.0522499	0.0177043	0.0896068	0.0773984	0.120602	-0.0664979	0.636341	0.0659659	0.190548	0.732696
BHLHE40	4.52547e-33	-1.94627	3.96785e-29	-1.92304	2.26144e-31	1.89736e-27	0.333363	0.174006	0.000834705	-0.617544	0.435436	0.00345744
BHLHE41	0.00295651	-0.298395	2.08557e-10	0.711289	0.00527793	8.7803e-10	0.0228149	0.251355	0.00166103	0.527452	0.0477332	0.00607968
BHMT	0.0285694	-0.134209	0.0638505	0.297374	0.0439155	0.0929354	0.0747349	0.064632	0.703416	0.217055	0.128096	0.785918
BHMT2	0.0469205	-0.208064	7.1813e-06	0.725874	0.0694494	1.83377e-05	0.00637162	0.491471	0.0348345	0.561197	0.0164058	0.0750372
BICC1	0.952224	-0.0996113	8.13226e-10	0.844744	0.961318	3.19621e-09	0.026521	0.285485	0.34196	0.114384	0.0540121	0.462057
BICD1	8.41029e-05	0.542517	7.43609e-09	0.842963	0.000181315	2.62523e-08	0.00159982	-0.4101	6.26262e-06	0.893286	0.0051251	6.85825e-05
BICD2	0.000113179	0.387928	2.88881e-13	0.966297	0.000240178	1.62611e-12	0.0908666	-0.343294	0.000219885	0.674892	0.15039	0.00115962
BICDL1	0.00158812	-0.517693	2.46368e-15	-1.2305	0.00293532	1.74115e-14	0.954452	-0.0886687	0.0102372	-0.649101	0.967484	0.0273504
BICDL2	4.10131e-12	-1.01752	2.70861e-11	-1.00592	1.83714e-11	1.24683e-10	0.00011063	-0.540469	6.92015e-05	-0.847787	0.000547279	0.00045495
BICRA	8.12057e-11	-0.866646	5.7738e-07	-0.672574	3.21464e-10	1.67053e-06	0.0050446	-0.446702	0.0584338	-0.445147	0.0134443	0.114562
BICRAL	2.15835e-11	-0.770529	0.00146569	-0.353845	9.00943e-11	0.00279487	0.259773	-0.144209	0.0387628	0.434972	0.356349	0.0817386
BID	1.72821e-29	1.49874	7.38514e-18	1.27397	5.2033e-28	7.0876e-17	0.105205	-0.234743	0.00386447	0.469492	0.169792	0.0122833
BIK	2.94355e-24	-1.5121	1.75883e-21	-1.49398	4.4243e-23	2.72003e-20	0.00135106	-0.557003	9.5462e-13	-1.7375	0.00445271	2.21577e-10
BIN1	5.8039e-17	0.984991	2.74561e-20	1.3081	4.03109e-16	3.59529e-19	0.0153763	0.242853	0.34196	-0.154179	0.0341907	0.462057
BIN2	5.35938e-33	1.75498	1.67212e-25	1.56717	2.65062e-31	4.7832e-24	1.56002e-05	0.620769	2.37217e-06	0.970751	0.000109253	3.10519e-05
BIN3	0.126519	-0.165812	0.0273127	0.216923	0.172045	0.0425644	0.359357	0.0712646	0.0367546	0.297383	0.462202	0.0782233
BIRC2	0.0121737	0.38812	0.00148906	0.478019	0.0198955	0.00283717	0.198271	-0.243862	9.32987e-05	0.823856	0.28582	0.000578421
BIRC3	2.90737e-16	1.23846	1.06208e-16	1.36554	1.88587e-15	8.82295e-16	0.0806279	0.287897	1.1804e-05	1.03847	0.13621	0.00011539
BIRC5	1.36435e-27	1.60906	0.0177176	0.222144	3.12484e-26	0.0285175	5.93415e-05	-0.612881	0.019907	0.41892	0.000331282	0.0471667
BIRC6	0.00255169	-0.354875	0.013478	-0.288278	0.00459404	0.0221084	0.626362	-0.044213	0.958739	0.00434967	0.708183	0.972225
BIRC7	1.36792e-07	0.51499	0.0665109	0.149858	3.9474e-07	0.0964716	0.405525	-0.216043	0.000672334	-0.967932	0.506582	0.00289645
BIRC8	0.251985	-0.00291624	0.582339	-0.00530221	0.316486	0.653295	0.844903	-0.202974	0.457123	0.0372866	0.888361	0.572537
BIVM	0.000289822	0.408101	2.36274e-09	0.736654	0.000586812	8.84152e-09	0.551372	0.0795653	0.0684939	0.468435	0.640569	0.130658
BIVM-ERCC5	0.141641	-0.208699	0.250696	-0.178303	0.190549	0.314646	0.304656	0.0353822	0.859954	0.140018	0.405094	0.905752
BLACE	0.865974	0.403489	0.846437	0.332678	0.895298	0.878519	0.413545	0.242369	0.0418569	0.417093	0.513853	0.0872099
BLCAP	8.9361e-11	-0.43049	3.15734e-07	-0.398049	3.51866e-10	9.42007e-07	0.0137671	0.2339	0.333726	-0.101871	0.0311182	0.453474
BLID	0.536156	0.00408888	0.307558	0.208209	0.608596	0.376692	2.51269e-07	-0.107688	0.00137411	-0.00930727	3.50788e-06	0.0052104
BLK	1.19775e-07	0.820984	1.94612e-12	0.938599	3.47722e-07	1.0043e-11	0.253361	0.247753	0.0302479	0.446487	0.349379	0.066834
BLM	7.38957e-28	1.91315	7.42513e-05	0.727141	1.72954e-26	0.000168099	0.00210966	-0.531519	3.44089e-06	1.14836	0.0064437	4.16077e-05
BLMH	0.42588	0.00404655	0.83512	0.155448	0.499805	0.870015	0.0677243	0.180529	1.08337e-09	0.963424	0.118045	5.09129e-08
BLNK	0.107758	-0.232577	0.0982271	-0.229995	0.14873	0.137046	0.0642547	0.312143	0.645392	-0.00811981	0.11315	0.739539
BLOC1S1	0.200789	-0.182103	2.7593e-11	-0.774338	0.259382	1.26895e-10	0.044434	0.191619	0.322947	0.132998	0.083171	0.442747
BLOC1S2	0.000407666	0.460482	0.974745	0.0227989	0.000810068	0.980714	3.02797e-05	0.689864	0.17251	-0.29453	0.000190219	0.274806
BLOC1S3	0.440839	0.207302	0.127076	0.0302579	0.51533	0.172959	0.299234	0.113206	0.38506	-0.0720521	0.399186	0.505961
BLOC1S4	8.28785e-17	-0.993797	3.76597e-17	-1.18733	5.68246e-16	3.31774e-16	0.0379634	-0.301515	1.91317e-06	-0.954979	0.0730144	2.5917e-05
BLOC1S5	0.0714244	-0.197198	0.141909	-0.184383	0.102007	0.190723	0.149181	-0.256295	0.344734	0.178833	0.226725	0.464485
BLOC1S6	0.190129	0.141606	0.0946678	0.198077	0.247154	0.132609	0.000226719	0.493256	0.00336154	0.579206	0.000995319	0.010995
BLTP1	1.18026e-12	-0.989315	4.53819e-09	-0.859788	5.55728e-12	1.63611e-08	0.376721	0.0769026	0.279698	0.182371	0.478274	0.396151
BLTP2	1.97151e-12	-0.655276	2.93202e-05	-0.476433	9.07846e-12	6.97121e-05	0.0310177	0.1968	0.361675	0.124142	0.0615469	0.48209
BLTP3A	0.0601965	0.202057	0.0458855	-0.324972	0.0873196	0.0687281	0.243284	-0.24276	0.0392792	0.400861	0.338136	0.0826261
BLTP3B	5.61235e-05	-0.543026	5.53675e-11	-0.916643	0.000123528	2.47634e-10	7.04595e-06	0.537693	0.00148475	0.534486	5.64679e-05	0.00554213
BLVRA	0.00205517	-0.344168	9.17927e-15	-0.863084	0.00374319	6.07203e-14	8.28376e-08	0.54641	7.10628e-07	-0.751774	1.35961e-06	1.1243e-05
BLVRB	6.72148e-06	-0.521152	3.1991e-11	-0.909917	1.63482e-05	1.46454e-10	0.563591	0.0875526	1.03678e-10	-1.63109	0.651952	7.92494e-09
BLZF1	6.9192e-07	-0.603789	1.39906e-11	-0.895848	1.86206e-06	6.6471e-11	0.00203399	-0.452708	0.993482	-0.0206286	0.00625347	0.996467
BMAL1	0.00134011	-0.39938	0.0211986	-0.289358	0.00250145	0.0337001	0.0239215	-0.336932	0.928401	0.0442822	0.0496256	0.952216
BMAL2	1.37337e-29	1.97059	6.92298e-28	2.05618	4.2208e-28	2.72148e-26	0.0685465	-0.287493	1.63939e-07	1.33468	0.119261	3.35511e-06
BMERB1	1.55087e-29	-1.43901	9.16093e-14	-1.04081	4.73606e-28	5.46387e-13	1.8375e-05	0.46924	0.000430353	-0.621498	0.000125474	0.00201548
BMF	8.28062e-05	0.575328	3.95488e-07	0.77532	0.00017862	1.1671e-06	0.433973	0.166327	0.0129179	0.577093	0.533696	0.0331311
BMI1	2.04872e-16	-0.910466	9.97392e-16	-1.07591	1.34569e-15	7.42558e-15	0.934247	0.0178362	0.915429	0.0270491	0.952751	0.94369
BMP1	0.0131795	0.391333	3.20074e-07	0.799642	0.0214156	9.54302e-07	0.665409	0.0969389	0.762466	0.117135	0.741003	0.831777
BMP10	0.270936	0.314813	0.247214	0.309026	0.337469	0.310865	0.0191627	-0.469468	0.182128	0.151565	0.041162	0.286223
BMP15	0.170159	-0.0011352	0.111985	-0.0627392	0.224194	0.154293	3.42843e-06	0.0157044	0.00959551	0.0153753	3.08591e-05	0.0259671
BMP2	1.52266e-09	0.855441	2.64607e-28	1.5337	5.33598e-09	1.12039e-26	0.98481	-0.166405	4.6523e-07	0.969548	0.989252	7.8222e-06
BMP2K	0.565894	-0.0682937	0.000429175	0.280067	0.63683	0.000879252	6.4074e-05	0.410547	0.000109162	0.527768	0.000352462	0.000655628
BMP3	0.775923	0.321838	9.29747e-07	0.530952	0.824569	2.62754e-06	0.407298	0.227618	0.299812	0.161538	0.5082	0.417007
BMP4	2.87024e-22	-1.20632	9.78287e-06	-0.614331	3.42985e-21	2.45857e-05	0.00969328	0.301123	1.84264e-05	-0.751445	0.0232546	0.000159704
BMP5	0.113018	0.311449	2.71669e-10	0.511951	0.155333	1.1272e-09	0.305539	-0.0320666	0.399091	0.0908876	0.405987	0.520445
BMP6	0.0849638	0.319235	2.7157e-16	1.10914	0.119656	2.14919e-15	0.758582	-0.0648396	0.0367546	0.503195	0.819369	0.0782233
BMP7	0.59293	0.358725	0.00235104	0.500199	0.662096	0.00436762	0.0922596	-0.345738	0.382079	0.223189	0.152289	0.503062
BMP8A	1.37966e-06	-0.461305	9.63693e-08	-0.586031	3.60055e-06	3.02549e-07	2.1657e-06	-0.586709	0.000172866	-0.541086	2.11426e-05	0.000953114
BMP8B	8.24076e-05	-0.283637	1.59356e-05	-0.465258	0.0001778	3.90928e-05	1.61198e-10	-0.957572	0.00132586	-0.473814	4.72109e-09	0.00505714
BMPER	0.670931	0.400941	3.2638e-05	0.81897	0.733661	7.70952e-05	0.00280786	0.775455	0.162296	0.704558	0.00821721	0.261682
BMPR1A	0.00105729	-0.370798	0.0655975	-0.185779	0.00199776	0.0952689	0.420252	-0.0931462	0.645392	-0.107372	0.520229	0.739539
BMPR1B	6.30935e-27	-1.11115	2.20559e-24	-1.29809	1.31655e-25	5.17682e-23	0.108756	-0.0607643	0.833929	0.0314592	0.174656	0.886862
BMPR2	1.65159e-17	-1.03601	0.00170862	-0.390101	1.20086e-16	0.0032318	0.053359	-0.303425	0.370338	-0.246946	0.0969583	0.49116
BMS1	0.000618541	0.765504	0.120367	0.395511	0.00120215	0.164765	7.5773e-05	-0.853514	0.181238	0.420984	0.000402707	0.285673
BMT2	5.98575e-07	0.624876	1.00856e-11	0.917154	1.62151e-06	4.86514e-11	0.582102	-0.196961	1.15124e-05	1.01926	0.669122	0.000112946
BMX	0.0189841	-0.203929	6.89896e-07	0.610336	0.0300779	1.97879e-06	6.61915e-06	0.390532	0.0101898	0.454795	5.38129e-05	0.0272774
BNC1	0.178673	0.52106	4.94094e-18	1.0552	0.234063	4.8385e-17	0.518828	-0.655815	0.00782126	0.330117	0.613662	0.0219625
BNC2	0.00742925	-0.408199	0.00225456	0.424252	0.0125181	0.00419711	0.000255789	0.596951	0.444188	0.13295	0.00110446	0.562441
BNIP1	0.00014204	-0.449855	2.21777e-10	-0.846186	0.000298135	9.30426e-10	0.876796	-0.00511157	0.000517131	-0.7539	0.911192	0.00233956
BNIP2	1.02059e-14	1.0255	8.07738e-20	1.30952	5.748e-14	9.94692e-19	0.00065882	0.497483	1.41919e-06	1.16291	0.00242767	2.00233e-05
BNIP3	0.00966358	-0.276486	2.10494e-05	-0.595536	0.016026	5.08333e-05	1.01191e-07	-0.936004	2.58885e-05	-1.10973	1.61249e-06	0.000206252
BNIP3L	2.53268e-10	-0.864248	0.00244687	-0.426744	9.52057e-10	0.00452838	0.16679	0.214413	0.000166018	-0.959402	0.24842	0.000918553
BNIP5	0.467057	0.156218	0.204929	-0.0057602	0.540951	0.263272	0.020578	-0.0596913	0.116754	0.132983	0.0437071	0.201485
BNIPL	4.58735e-29	-1.645	3.73615e-18	-1.29941	1.29029e-27	3.7251e-17	0.0540335	-0.272917	0.937061	0.0117869	0.0979524	0.958084
BOC	0.428803	-0.0617402	4.16827e-27	1.11663	0.502665	1.46216e-25	0.443621	-0.161695	0.151293	0.231644	0.542773	0.247236
BOD1	1.43099e-12	-0.774267	1.81493e-11	-0.888627	6.68063e-12	8.53224e-11	0.553836	-0.106532	0.0867647	0.258674	0.642608	0.158468
BOD1L1	6.83961e-10	-0.819472	8.99359e-05	-0.532376	2.47391e-09	0.000201449	0.184113	0.232893	0.17423	0.270205	0.269035	0.277082
BOD1L2	0.299758	-0.19639	0.335229	-0.239644	0.368586	0.406444	0.657992	-0.1924	0.623759	-0.0687277	0.734622	0.721425
BOK	2.70271e-14	-0.946136	0.00568531	-0.326267	1.46803e-13	0.00991101	0.00430447	-0.429056	1.41919e-06	-1.03127	0.0117867	2.00233e-05
BOLA1	0.00017628	-0.453921	3.00746e-06	-0.578421	0.000366168	8.00949e-06	1.01191e-07	-0.758437	0.997827	-0.0462177	1.61249e-06	0.999087
BOLA2	0.00709103	0.237567	0.000316167	-0.456716	0.011987	0.000660043	0.00589796	-0.392069	0.863796	-0.120943	0.0153616	0.908824
BOLA2-SMG1P6	0.00348192	0.428122	0.0856452	-0.212974	0.00615479	0.121243	0.0297679	-0.28821	0.0157253	0.540633	0.0594651	0.0388549
BOLA2B	0.0103027	0.224163	0.000595826	-0.423665	0.0170111	0.00119657	0.00246831	-0.408104	0.980449	-0.0940423	0.00735615	0.987348
BOLA3	0.000771761	0.598487	0.0476584	-0.194269	0.0014839	0.071184	0.000195086	-0.610704	0.487466	-0.120861	0.000879011	0.600747
BOLL	0.27204	0.105478	0.562876	0.0855346	0.338669	0.634428	2.15826e-13	-0.177909	0.00041703	-1.42341	8.90932e-12	0.0019644
BOP1	5.98575e-07	0.766249	0.0307035	0.358717	1.62151e-06	0.0474106	1.94528e-05	-0.765142	0.236227	0.284288	0.00013166	0.349077
BORA	9.70462e-18	1.49856	3.09249e-06	0.80135	7.23391e-17	8.22794e-06	0.0146254	-0.490984	0.000372474	0.893527	0.0327797	0.00178932
BORCS5	0.00136065	-0.280643	0.00519144	-0.260841	0.00253559	0.00910206	0.321718	-0.132463	0.04962	-0.595231	0.423023	0.100417
BORCS6	2.86725e-07	-0.561184	0.00665677	-0.339114	8.00742e-07	0.0114806	0.0688224	0.127416	0.211365	-0.210753	0.11961	0.320194
BORCS7	3.14649e-25	-1.50919	1.40402e-14	-1.14364	5.34293e-24	9.08433e-14	0.000127902	0.530754	0.415557	-0.182061	0.000617709	0.535933
BORCS8	0.105011	-0.222698	0.00561085	-0.359348	0.145293	0.00978919	0.065042	-0.310089	0.0295842	-0.429031	0.114264	0.065619
BORCS8-MEF2B	0.770744	0.111079	0.613286	0.129546	0.820424	0.682009	0.167889	-0.214234	0.731517	-0.0535716	0.249732	0.808346
BPGM	0.692029	0.00367511	0.111018	-0.161225	0.75254	0.153103	0.145635	-0.20909	0.394062	0.19437	0.222466	0.514946
BPHL	9.34943e-08	-0.645173	3.03406e-09	-0.834849	2.74491e-07	1.11967e-08	0.000394146	-0.638475	0.00130096	-0.598727	0.00158026	0.00498012
BPI	8.04856e-17	1.88801	5.58528e-36	2.51922	5.52825e-16	1.05261e-33	0.000845915	-0.989395	0.00662926	0.705775	0.00300496	0.0191298
BPIFA1	0.0484324	-0.089057	0.00746725	-0.212408	0.0714783	0.012756	0.0859818	-0.173063	0.00797672	-0.0411298	0.143783	0.0223332
BPIFA2	0.0999933	-0.0465843	0.00774854	-0.165857	0.139001	0.0131978	0.365648	-0.025005	0.00797672	-0.487754	0.467313	0.0223332
BPIFA3	0.884687	0.000524522	0.781726	-0.0578312	0.907808	0.8289	3.96331e-19	-0.0154232	1.48165e-05	-0.0132354	8.64165e-17	0.000134159
BPIFB1	1.22585e-28	-1.10012	2.76697e-24	-1.08591	3.20436e-27	6.40066e-23	0.165328	0.0018487	0.185438	-0.137574	0.246685	0.290346
BPIFB2	6.44534e-24	-0.678716	1.0775e-16	-0.727448	9.24009e-23	8.93989e-16	0.00422578	0.0890036	0.00107657	-0.289099	0.0116061	0.00427418
BPIFB3	0.940775	1.0441	0.968731	1.02913	0.951757	0.976247	1.99113e-16	0.356353	6.17439e-05	0.611558	1.29722e-14	0.000414962
BPIFB4	1.51564e-05	0.311355	0.00724982	0.234715	3.53791e-05	0.0124154	0.691699	-0.103012	0.683946	0.209826	0.76384	0.770771
BPIFB6	0.0471928	-0.0982217	0.0106047	-0.231836	0.0698149	0.0176957	7.01261e-07	-0.00668657	0.00210603	-0.102401	8.30671e-06	0.00741798
BPIFC	0.375383	0.0383264	0.382698	0.0562939	0.448265	0.455856	2.58572e-14	0.0150113	0.000173683	-0.125233	1.22896e-12	0.000954582
BPNT1	0.606891	-0.244944	0.0359424	-0.516432	0.674951	0.0547915	0.0297679	-0.566667	0.737686	-0.0788351	0.0594651	0.813134
BPNT2	0.00502516	-0.324558	5.64689e-09	-0.810448	0.00867543	2.01542e-08	0.203378	-0.208447	0.863796	-0.12946	0.291798	0.908824
BPTF	0.000806279	-0.363113	2.20472e-08	-0.803757	0.00154656	7.39253e-08	0.0154533	-0.319411	0.00516693	0.59552	0.0343139	0.0156671
BRAF	8.80305e-06	-0.517259	7.96418e-05	-0.550418	2.11306e-05	0.000179563	0.00637166	-0.398821	0.00887777	0.444297	0.0164058	0.0243298
BRAP	0.0228979	-0.263911	7.02992e-05	-0.596708	0.0358448	0.000159603	0.722973	0.0940696	0.808517	0.192941	0.789623	0.868279
BRAT1	0.00401912	-0.298851	7.09793e-05	-0.425791	0.00703775	0.000161033	0.0163221	-0.32674	0.00379807	-0.48046	0.0359762	0.0121188
BRCA1	0.613565	0.0899434	1.86117e-10	-0.925936	0.681388	7.88391e-10	0.740708	0.0726629	0.136372	0.325461	0.804601	0.227482
BRCA2	8.91383e-26	1.55285	6.55494e-05	0.58923	1.60875e-24	0.000149402	0.432908	-0.140735	1.1804e-05	0.963192	0.532729	0.00011539
BRCC3	0.84303	-0.0112787	0.000669665	-0.508315	0.876848	0.00133565	0.362215	-0.1671	0.70507	-0.115397	0.464693	0.786611
BRD1	0.118208	-0.180073	0.690989	0.0248878	0.161761	0.750785	0.000982261	-0.510612	0.25391	-0.154446	0.00340961	0.369329
BRD2	0.000310349	-0.435165	4.86309e-06	-0.595454	0.000625871	1.2674e-05	0.000851614	-0.503523	0.284571	0.192413	0.00302015	0.401709
BRD3	3.45259e-15	-1.03742	5.32811e-07	-0.667594	2.03881e-14	1.5495e-06	0.100614	-0.145974	0.133529	-0.270569	0.163429	0.223799
BRD3OS	3.479e-28	-1.5705	5.38076e-22	-1.42973	8.59211e-27	8.92444e-21	0.603417	0.109952	0.134945	0.16829	0.687845	0.225556
BRD4	0.982492	0.151034	0.100817	0.421995	0.985977	0.140395	9.93745e-05	-0.618489	0.240564	-0.141569	0.000502222	0.354166
BRD7	2.7708e-07	0.639999	0.0134457	0.313511	7.75042e-07	0.0220609	0.229647	-0.186758	0.0753929	0.464586	0.322222	0.141305
BRD8	1.3836e-22	-1.32561	4.34731e-24	-1.55222	1.71737e-21	9.76267e-23	0.147653	-0.211885	0.421824	0.202735	0.224885	0.541447
BRD9	0.875377	0.164455	0.844751	0.124271	0.901106	0.87767	0.0223849	-0.455644	0.00118279	0.772704	0.046936	0.00460747
BRDT	8.14461e-07	-0.234725	2.0163e-10	-0.562132	2.17873e-06	8.5092e-10	8.03042e-06	0.0967013	0.000913535	0.0560508	6.29614e-05	0.00373439
BRF1	5.06984e-18	-1.03317	1.53755e-15	-1.03483	3.88446e-17	1.11702e-14	0.000164025	-0.556153	3.21189e-05	-0.727407	0.00075741	0.000244822
BRF2	0.459681	-0.0369213	0.00426789	-0.468408	0.533531	0.00759013	0.463281	-0.0511361	0.134945	0.230604	0.561804	0.225556
BRI3	6.00373e-30	1.76125	2.08217e-23	1.6101	1.94782e-28	4.2221e-22	0.45121	-0.118169	2.13315e-05	0.92426	0.550055	0.000175531
BRI3BP	9.75549e-06	-0.582659	6.48455e-18	-1.35273	2.33092e-05	6.2608e-17	0.295033	-0.223729	4.24501e-06	-1.30426	0.39471	4.96896e-05
BRICD5	0.120414	-0.151572	1.52909e-06	-0.573048	0.164464	4.2208e-06	0.00208335	-0.299153	0.357254	0.137054	0.00638004	0.477971
BRINP1	0.0360659	-0.137885	2.50264e-07	0.371006	0.0545155	7.53692e-07	0.128575	-0.412427	0.0262154	-0.372834	0.200974	0.0592726
BRINP2	1.87041e-06	-0.372877	3.97478e-06	-0.599765	4.81532e-06	1.04539e-05	0.547961	-0.0159079	0.031107	0.14362	0.637375	0.0683909
BRINP3	0.492918	-0.0309244	0.0126727	-0.0361882	0.566434	0.0208783	0.00644282	-0.21634	4.74674e-14	-1.92701	0.0165423	2.31653e-11
BRIP1	9.16211e-13	0.845825	0.115983	-0.259422	4.35772e-12	0.159333	7.67111e-06	-0.651134	0.000357325	0.671403	6.06407e-05	0.00172701
BRIX1	0.000313907	0.580877	0.878972	-0.134059	0.000632714	0.904522	7.13027e-05	-0.944174	0.0353073	0.533005	0.000382772	0.075787
BRK1	1.75325e-05	-0.541262	5.96476e-06	-0.665517	4.06688e-05	1.53969e-05	0.0702156	-0.374015	0.614444	-0.229054	0.121535	0.71344
BRME1	0.94669	0.216714	0.101653	-0.0625565	0.956584	0.141415	0.00108868	-0.442584	0.0961716	-0.202666	0.00371901	0.171872
BRMS1	0.577798	-0.0197202	0.00667984	-0.372821	0.647687	0.0115163	0.0189133	-0.374043	0.898167	-0.0835523	0.0406902	0.93236
BRMS1L	0.0620461	0.256657	0.0205175	0.284543	0.0897378	0.0326957	0.00673069	-0.502816	0.0312536	0.417907	0.0171618	0.0685389
BROX	0.00626467	-0.395602	1.04543e-06	-0.719996	0.0106651	2.93547e-06	0.487956	-0.158257	0.1213	0.329861	0.585242	0.207635
BRPF1	0.214243	0.301879	0.0968945	0.349492	0.274477	0.135364	8.94723e-05	-0.626367	0.382087	0.262691	0.000462177	0.503062
BRPF3	2.83767e-13	-0.931606	4.10529e-09	-0.778973	1.41619e-12	1.48562e-08	0.000546352	-0.487724	0.000448371	-0.653315	0.00207348	0.00208549
BRS3	0.976893	-0.0648903	0.936129	-0.0789645	0.981535	0.950619	1.2326e-17	-0.0062753	1.75051e-05	-0.238471	1.23608e-15	0.000153891
BRSK1	0.000638759	-0.36927	1.64495e-05	-0.596176	0.00123982	4.0261e-05	0.00027256	-0.514781	0.167424	0.210031	0.00116246	0.268212
BRSK2	0.0302471	-0.00189105	0.000343307	-0.339308	0.0463068	0.00071314	0.00183104	-0.156097	0.134371	0.0587685	0.00573844	0.225032
BRWD1	4.37098e-12	-0.912527	1.39474e-15	-1.17805	1.95067e-11	1.0175e-14	0.0152235	-0.345176	0.758318	0.0734604	0.0339059	0.828392
BRWD3	0.756465	-0.0383924	0.106595	-0.225869	0.807683	0.147586	0.00858159	-0.403168	0.0382522	0.43156	0.0210436	0.0808949
BSCL2	4.32185e-08	-0.690474	2.2699e-13	-1.03725	1.30942e-07	1.29287e-12	0.653593	-0.091253	0.000239515	-0.674075	0.730947	0.00124012
BSDC1	3.76802e-15	-0.935248	1.33346e-14	-1.0575	2.21759e-14	8.64816e-14	0.0100562	-0.29052	0.00145711	-0.59103	0.0240111	0.00546251
BSG	0.2997	-0.113591	0.00158287	-0.309873	0.368548	0.00300697	0.442543	-0.145184	9.75937e-05	-0.800154	0.541697	0.000599968
BSN	3.16139e-21	-0.479635	5.26938e-16	-0.738142	3.37901e-20	4.04203e-15	0.113269	0.0134664	0.108535	0.061763	0.180797	0.189883
BSND	0.734303	0.203933	0.958332	0.111817	0.788967	0.968458	0.0648549	-0.448537	0.0380978	0.128274	0.114029	0.0807209
BSPH1	0.221238	-0.0962815	0.175985	-0.113296	0.281899	0.22968	7.43549e-07	-0.00920037	0.00586651	-0.00863716	8.56916e-06	0.0172898
BSPRY	1.52005e-22	-1.85331	1.28889e-12	-1.41043	1.87343e-21	6.80107e-12	4.54485e-06	-1.1019	5.09372e-06	-1.33315	3.88452e-05	5.78453e-05
BST1	4.86158e-09	0.811846	4.18481e-15	1.2152	1.62523e-08	2.88538e-14	0.000317994	0.575033	0.00175621	0.712846	0.00132439	0.0063802
BST2	0.717355	0.0271468	0.00302879	-0.288505	0.775479	0.00551767	0.750316	-0.000388841	0.692973	-0.0183163	0.812916	0.777858
BSX	0.0411674	0.678585	0.288119	0.634258	0.0616406	0.35558	0.517607	0.691071	0.457123	0.7423	0.612558	0.572537
BTAF1	0.197233	0.174339	0.208339	0.187042	0.255405	0.267118	0.701349	0.0693848	0.379129	0.176692	0.771605	0.500309
BTBD1	0.626278	-0.0826606	0.286207	-0.16755	0.692668	0.353583	0.024377	0.341971	0.00414076	0.512534	0.0503904	0.0130116
BTBD10	0.606441	-0.041013	0.000754288	-0.462726	0.674529	0.0014942	0.595854	-0.138533	0.8043	0.112984	0.681128	0.865068
BTBD16	0.626726	0.0565144	0.608681	-0.00966395	0.693084	0.677593	3.53731e-09	-0.102444	0.00283904	0.0210535	8.25257e-08	0.00953005
BTBD17	2.25413e-08	0.47081	2.21081e-05	0.388088	7.03556e-08	5.32561e-05	0.132204	-0.862616	0.197225	0.0544201	0.205556	0.303704
BTBD18	0.600206	0.0101785	0.256649	0.0191249	0.669257	0.32105	0.304074	0.0100577	0.868293	0.00567049	0.404488	0.91159
BTBD19	0.0818315	-0.203608	0.115382	0.181294	0.115642	0.158568	0.242551	-0.239412	0.0680935	-0.385041	0.337266	0.130214
BTBD2	4.09074e-05	-0.406974	0.0993978	-0.135556	9.13969e-05	0.138569	0.777975	-0.128743	0.289502	-0.191932	0.835137	0.405989
BTBD3	0.0338295	0.439542	0.0654297	0.394041	0.0513772	0.0950613	0.0152997	-0.42158	0.0264745	0.569712	0.0340599	0.0597309
BTBD6	2.61851e-10	-0.771713	8.41117e-07	-0.655877	9.83553e-10	2.3876e-06	5.40281e-06	-0.762835	1.62973e-05	-0.833488	4.50328e-05	0.000144812
BTBD7	9.46242e-25	-1.22555	5.39436e-06	-0.564588	1.51454e-23	1.39808e-05	0.428665	0.0602334	0.119997	-0.263758	0.528356	0.205924
BTBD8	0.0024991	-0.359375	0.0417234	-0.277725	0.00450568	0.0629059	0.300078	-0.126895	0.127981	0.217155	0.400146	0.216598
BTBD9	7.06188e-25	-1.33888	4.66929e-15	-1.03957	1.1475e-23	3.19423e-14	0.362215	-0.107819	0.0522047	-0.2427	0.464693	0.104613
BTC	0.122168	0.0478298	0.0138542	-0.199138	0.166639	0.0226771	3.03054e-07	-0.920904	0.645389	0.0396219	4.09358e-06	0.739539
BTD	2.40524e-26	-1.39813	4.75393e-13	-0.97862	4.64136e-25	2.61398e-12	0.217914	0.117011	4.57756e-05	-0.736555	0.308722	0.000325943
BTF3	2.08374e-26	-1.36491	1.4055e-23	-1.44122	4.07409e-25	2.91456e-22	5.32693e-05	0.476633	0.812739	0.106896	0.000303125	0.87124
BTF3L4	0.00133353	0.524418	0.667278	-0.057577	0.0024907	0.730126	1.57289e-05	-0.818118	0.954401	0.00975787	0.000109953	0.969426
BTG1	0.000587091	0.385076	1.13229e-06	0.589981	0.00114415	3.16414e-06	0.00800498	0.346647	0.0685107	0.240228	0.0198379	0.130658
BTG2	5.02216e-30	-1.5536	5.53653e-17	-1.07231	1.64602e-28	4.76618e-16	0.000608213	0.378632	0.0287787	0.35349	0.00226869	0.0641764
BTG3	3.96723e-29	1.56207	2.15125e-19	1.50322	1.13075e-27	2.52309e-18	5.71013e-05	-0.453298	0.000152121	0.736863	0.000321398	0.000858127
BTG4	0.979514	-0.0708083	0.698604	-0.167431	0.983604	0.75803	6.445e-13	-0.041112	0.000575526	-0.0598422	2.48886e-11	0.00255033
BTK	1.81561e-23	1.43467	4.69155e-17	1.24687	2.47034e-22	4.0808e-16	9.74855e-07	0.773533	8.52385e-05	0.887042	1.08246e-05	0.000537378
BTLA	3.15074e-16	1.22507	3.91936e-16	1.20801	2.03277e-15	3.04781e-15	0.0324572	0.427488	0.000595606	0.831326	0.063897	0.00262114
BTN1A1	9.68322e-10	1.25495	9.94883e-10	1.25302	3.45056e-09	3.87845e-09	0.879915	0.151753	0.0379211	0.709631	0.913045	0.0803732
BTN2A1	6.52151e-09	0.837158	2.30081e-06	0.697726	2.15691e-08	6.21711e-06	0.000143851	-0.552291	1.58264e-06	1.14519	0.000680997	2.1962e-05
BTN2A2	3.67759e-14	1.22017	4.35911e-08	0.931233	1.97745e-13	1.41762e-07	0.614842	-0.0254197	3.53277e-06	1.28722	0.697217	4.25026e-05
BTN3A1	5.00943e-21	1.29821	9.39102e-17	1.3296	5.24354e-20	7.83182e-16	0.010651	0.400463	2.57018e-06	1.09021	0.0252206	3.28751e-05
BTN3A2	1.99191e-20	1.16808	9.64442e-18	1.22688	1.97334e-19	9.12824e-17	0.024957	0.346982	0.000321937	0.868518	0.0513289	0.00158495
BTN3A3	2.21273e-27	1.44621	7.08219e-23	1.51927	4.90446e-26	1.32691e-21	4.85378e-05	0.634083	2.41541e-08	1.25175	0.000280789	6.76066e-07
BTNL2	0.730487	0.179671	0.70974	0.17758	0.78566	0.768119	0.256695	-0.346903	0.308128	0.0892219	0.352968	0.426114
BTNL3	0.202668	0.214277	0.313626	0.162768	0.261415	0.383319	0.333229	0.167545	0.00352459	-1.13512	0.435436	0.0114594
BTNL8	6.50111e-09	0.420548	1.05992e-08	0.408825	2.15053e-08	3.68508e-08	0.144339	0.169676	1.23113e-05	-2.19062	0.220802	0.000119796
BTNL9	0.000752909	-0.201167	0.143392	0.432449	0.0014491	0.192501	1.9279e-08	0.827573	0.328308	-0.0326639	3.77963e-07	0.448159
BTRC	1.95511e-40	-1.62643	1.58892e-32	-1.48607	4.27435e-38	1.42728e-30	0.773807	-0.0402894	0.487466	0.0682325	0.831501	0.600747
BUB1	2.37557e-26	1.57718	0.0379386	0.204547	4.59333e-25	0.0575879	4.74623e-08	-0.801929	0.00474776	0.586922	8.35564e-07	0.0145866
BUB1B	8.34637e-25	1.52363	0.0324724	0.197752	1.34824e-23	0.0499094	0.00840034	-0.437092	0.000671579	0.695559	0.020668	0.00289386
BUB1B-PAK6	0.109215	0.320985	0.748717	0.123889	0.150612	0.801414	0.969327	-0.00634272	0.101847	0.217949	0.978162	0.180523
BUB3	0.000110293	-0.357238	3.26088e-16	-1.03343	0.000234363	2.56062e-15	0.00570485	-0.300878	0.118705	-0.239428	0.0149338	0.204111
BUD13	0.0139401	0.445658	9.48662e-05	0.64185	0.0225772	0.00021195	4.59647e-05	-0.626822	0.0129179	0.605595	0.000268254	0.0331311
BUD23	0.910892	-0.0883772	0.00237362	-0.63206	0.928262	0.00440384	6.02607e-05	-0.909483	0.184819	-0.543958	0.000334949	0.289401
BUD31	0.0895563	0.303085	0.0558118	-0.248422	0.125581	0.0821871	4.46662e-06	-0.892439	0.0483685	-0.435173	3.82962e-05	0.0983649
BVES	0.0190193	0.392855	3.04522e-10	0.93064	0.0301312	1.25565e-09	0.154886	-0.505271	0.0867647	0.381771	0.233965	0.158468
BYSL	0.000395526	0.754997	0.456772	0.195477	0.000787736	0.531123	2.67705e-10	-1.36676	0.33101	0.296582	7.57404e-09	0.450555
BZW1	7.59442e-13	-0.797153	3.43158e-17	-1.04405	3.63817e-12	3.03847e-16	0.467715	-0.0902082	0.00135121	-0.580223	0.565855	0.00513118
BZW2	0.347731	-0.136576	0.00401671	-0.408098	0.418989	0.00717195	0.0693769	-0.287408	0.287029	-0.237019	0.120399	0.403503
C10orf105	0.000291879	0.64545	1.80325e-15	1.11681	0.000590666	1.29827e-14	0.00182775	0.430779	0.0293919	0.473129	0.00573161	0.065299
C10orf120	0.765844	8.48643e-05	0.84129	-0.00193912	0.816104	0.874736	5.49494e-19	-0.128703	1.99754e-05	-0.00192886	8.69836e-17	0.000167117
C10orf143	3.91755e-13	-0.752511	0.00629741	-0.321452	1.93256e-12	0.0108921	1.50954e-05	0.548724	0.105203	0.281326	0.000106418	0.185007
C10orf53	0.958071	0.000689381	0.773366	-0.0103204	0.965852	0.821984	3.16324e-17	-0.0549341	3.08736e-05	0.00958259	2.60037e-15	0.000237421
C10orf55	0.0144284	0.560653	0.00110389	0.581598	0.0233052	0.00213718	0.228234	-0.0321952	0.0004044	-0.789209	0.320676	0.0019146
C10orf62	0.832005	-0.0302124	0.134215	-0.267645	0.868056	0.181551	1.56897e-11	0.0647083	0.00141863	0.159287	5.14588e-10	0.00534669
C10orf67	0.909756	-0.123056	0.43307	-0.276264	0.927448	0.507369	8.12898e-05	-0.121971	0.119762	0.0664783	0.000427167	0.205763
C10orf71	0.137209	-0.00758528	0.150127	-0.0701953	0.185142	0.199952	0.0969637	-0.428008	0.682467	-0.00474518	0.15863	0.769286
C10orf82	3.61468e-14	-0.663828	1.91364e-15	-0.998496	1.94471e-13	1.37261e-14
C10orf88	1.53062e-07	-0.463062	1.59808e-12	-0.864376	4.39778e-07	8.32745e-12	0.059694	-0.144021	0.0250285	0.535359	0.106349	0.056934
C10orf90	3.05868e-05	1.23161	6.41799e-20	1.59776	6.92957e-05	7.96983e-19	0.148488	-0.399451	9.95897e-06	1.0402	0.226013	0.000100237
C10orf95	0.0727757	-0.0935277	2.76465e-05	-0.45754	0.10376	6.59038e-05	0.0567642	-0.106789	0.863106	0.205129	0.102001	0.908801
C11orf16	0.000181114	1.27141	0.000274557	1.1933	0.000375763	0.000578199	0.200325	0.312613	0.00147804	1.22849	0.288238	0.00553661
C11orf21	3.80921e-17	1.27448	4.17586e-18	1.28006	2.69234e-16	4.14417e-17	0.000656587	0.598164	8.61234e-05	0.855969	0.00242224	0.000542597
C11orf24	0.00018432	0.404008	3.2559e-06	0.578724	0.000382004	8.64835e-06	0.372819	-0.135399	0.0668733	0.33058	0.474262	0.128113
C11orf42	0.140174	-0.146409	0.128145	-0.156307	0.188747	0.174161
C11orf52	1.59617e-38	-2.53866	4.25325e-36	-2.51408	2.10333e-36	8.60633e-34	2.09852e-07	-0.954241	5.47268e-13	-2.21484	2.99293e-06	1.48802e-10
C11orf54	1.33115e-10	-0.724498	0.000104636	-0.445219	5.14154e-10	0.0002324	0.111176	-0.202964	0.219433	-0.187209	0.177885	0.329375
C11orf58	0.000243814	-0.486878	9.60779e-07	-0.741972	0.000498379	2.70887e-06	0.235321	-0.194707	0.902478	0.0229287	0.328739	0.935508
C11orf65	7.56721e-11	-0.597691	6.24635e-11	-0.720255	3.0061e-10	2.7737e-10	0.0551298	-0.13653	0.00693392	-0.414736	0.0996091	0.0198755
C11orf68	0.00448357	-0.311737	0.927067	-0.00849183	0.00780698	0.94376	0.255959	-0.218163	0.709119	0.00456209	0.352075	0.789971
C11orf71	1.35802e-08	-0.596904	7.69543e-06	-0.624746	4.33571e-08	1.95829e-05	0.00388217	-0.417724	6.17488e-07	-0.869464	0.0108033	9.91785e-06
C11orf80	0.60034	-0.183163	0.000643479	-0.558257	0.669267	0.00128555	1.41322e-05	-0.764336	0.0229878	-0.565584	0.000100665	0.0531107
C11orf86	4.96557e-27	2.15319	4.84503e-11	2.06305	1.05444e-25	2.1822e-10	6.0227e-05	-0.702424	0.0201126	1.04237	0.000334949	0.0476242
C11orf87	0.591297	0.0207928	0.0141747	0.294638	0.660741	0.0231583	0.268561	0.119882	0.559311	0.054219	0.366071	0.665584
C11orf91	4.63558e-13	1.59653	3.61384e-17	1.72925	2.26989e-12	3.18811e-16	0.0147536	-0.674699	0.00623578	0.77743	0.0330284	0.0181532
C11orf96	0.0839209	-0.208473	0.138062	0.175521	0.1183	0.186165	0.404742	0.126959	0.783305	-0.0242619	0.50567	0.848673
C11orf97	0.0610254	-0.112484	0.0442397	-0.160471	0.0884287	0.0664546	0.00139495	0.0199183	0.182128	0.02973	0.00457593	0.286223
C11orf98	0.927443	0.0897618	0.0499218	-0.147574	0.940992	0.0742474	0.00430447	-0.269903	0.197767	-0.0641095	0.0117867	0.304022
C12orf29	0.00661346	-0.322049	4.72826e-07	-0.709295	0.0112221	1.3849e-06
C12orf4	2.86163e-12	1.18858	7.58275e-06	0.871172	1.30154e-11	1.93192e-05	0.881086	-0.00179934	4.47159e-05	1.08734	0.914062	0.000319713
C12orf40	0.621956	0.0496829	0.539517	-0.00440646	0.688522	0.612263	0.000214077	0.0199709	0.0428184	0.0651401	0.000947623	0.0890087
C12orf42	0.277226	0.225208	0.372309	0.106841	0.344477	0.44486	0.69757	0.0487418	0.467179	0.0609841	0.768683	0.582159
C12orf43	1.40128e-09	-0.757117	8.81934e-10	-0.853555	4.92408e-09	3.45494e-09	0.379665	-0.218781	0.203514	-0.229998	0.481118	0.310973
C12orf50	0.598078	0.0422877	0.679239	0.0331525	0.667117	0.740991	6.56767e-16	0.0465525	0.000137439	0.0557737	4.01908e-14	0.000790292
C12orf54	3.32393e-05	-0.270136	0.364979	0.161223	7.50438e-05	0.437679	0.000161578	-0.254431	0.040717	-0.118759	0.000748998	0.0852455
C12orf56	3.30649e-05	0.813593	0.00170009	0.617743	7.46814e-05	0.00321726	0.000409203	-0.0260783	0.911809	0.563112	0.00163017	0.941291
C12orf57	8.36941e-09	-0.612201	0.000128582	-0.411039	2.73842e-08	0.000282775	0.977578	-0.114762	0.406262	-0.194436	0.984724	0.526585
C12orf60	4.79596e-05	-0.31013	1.02553e-13	-0.932588	0.000106399	6.08639e-13	0.130242	-0.158652	0.0416754	0.28051	0.203165	0.0868507
C12orf71	0.440642	0.187716	0.461112	0.224906	0.515132	0.535268	0.015476	-0.165521	0.127589	0.0943885	0.0343564	0.216223
C12orf75	0.00623047	0.209929	0.000637418	0.36789	0.0106134	0.0012745	0.120414	0.118421	0.440952	-0.252665	0.190267	0.559435
C12orf76	1.06599e-16	-0.992109	2.01191e-14	-1.03324	7.22134e-16	1.28403e-13	0.126149	0.135193	0.145182	0.271354	0.197665	0.239139
C13orf42	0.717503	-0.0313499	0.693521	0.0339769	0.775551	0.75311	2.68986e-13	0.00725088	0.000327975	0.0201218	1.10089e-11	0.00160929
C13orf46	1.17968e-10	-0.584118	0.676238	-0.070604	4.58226e-10	0.738346	0.731534	-0.0137966	4.91999e-07	-1.25326	0.796759	8.2145e-06
C14orf119	0.00480873	-0.359372	0.000295892	-0.476564	0.00833095	0.000620073	0.0592043	-0.400883	0.0148091	-0.570541	0.105626	0.0369704
C14orf132	5.15635e-18	-1.23025	3.49472e-05	-0.60686	3.94917e-17	8.22566e-05	0.0141192	0.345106	0.299534	-0.218957	0.0317939	0.416651
C14orf178	0.275139	-0.140464	0.966671	-0.0467791	0.342171	0.974785	2.14228e-06	0.00363279	0.0102232	0.0347781	2.09353e-05	0.0273504
C14orf180	0.00077773	-0.134774	0.444479	0.321678	0.00149508	0.518523	0.000393349	0.450055	0.818003	0.120807	0.00157817	0.8756
C14orf28	5.26765e-08	-0.771323	0.00074184	-0.52223	1.58301e-07	0.00147151	0.258243	0.180392	0.0629203	-0.427717	0.354656	0.12179
C14orf39	0.616803	0.214042	0.780572	0.234613	0.684375	0.827933	0.000132492	0.0634516	0.133976	0.296389	0.00063619	0.224468
C14orf93	2.70616e-17	-1.05983	1.47748e-12	-0.915899	1.9333e-16	7.73676e-12	0.228243	-0.193386	0.183022	-0.262671	0.320676	0.28713
C15orf39	6.68088e-06	0.488775	7.82674e-08	0.645309	1.62577e-05	2.47823e-07	0.000477266	-0.4284	0.0031331	-0.54575	0.00185653	0.0103493
C15orf40	3.26646e-07	-0.617757	0.00030486	-0.481349	9.08403e-07	0.000637963	0.630222	-0.191762	0.0727487	-0.427755	0.711582	0.1372
C15orf48	0.288565	-0.151187	0.0302854	-0.307674	0.356771	0.0468477	0.927041	-0.028539	0.00116038	0.503116	0.94742	0.00453317
C15orf61	0.000458679	-0.315837	0.00100401	-0.427424	0.000906195	0.00195702	8.55204e-05	-0.622367	0.140724	0.324211	0.000445852	0.233494
C15orf62	0.522126	0.232226	0.00101683	0.466496	0.595622	0.0019796	8.70892e-08	-0.882628	0.00103396	-0.452235	1.41981e-06	0.00413869
C16orf46	6.93775e-24	-1.30247	1.38212e-19	-1.16782	9.88706e-23	1.6533e-18	0.327955	0.00729142	0.373254	-0.0302225	0.429661	0.494098
C16orf54	3.09728e-19	1.16524	2.44695e-21	1.28612	2.6951e-18	3.70667e-20	0.000159324	0.553505	0.000357325	0.686166	0.000739805	0.00172701
C16orf74	7.90141e-25	-1.35308	4.92849e-23	-1.38418	1.27959e-23	9.4269e-22	0.380649	-0.0840433	0.876658	0.0462829	0.481983	0.917892
C16orf78	0.877566	-0.0187372	0.801539	0.000166992	0.902181	0.845339	7.01684e-19	-0.0884665	1.48165e-05	-0.00547892	1.01084e-16	0.000134159
C16orf82	0.723874	-0.0573074	0.617515	0.039916	0.780714	0.685878	0.646038	-0.26381	0.416597	-0.0936392	0.724443	0.537165
C16orf86	0.801876	-0.0340972	0.193311	0.132949	0.84436	0.249951	0.00267577	0.371254	0.0132173	0.459948	0.00788973	0.0337988
C16orf87	6.10964e-24	1.26513	6.30102e-08	0.701483	8.77844e-23	2.01471e-07	0.00248316	-0.329177	0.0837994	0.459796	0.00739695	0.154117
C16orf89	7.11695e-11	-0.704475	0.479513	-0.233345	2.83955e-10	0.552951	1.84026e-05	0.333051	0.164902	0.0626658	0.000125617	0.265037
C16orf90	0.0401178	1.85633	0.0679252	1.82459	0.0601626	0.0983228	0.722213	-0.659413	0.0154036	0.868553	0.789074	0.0382287
C16orf92	0.397849	-0.0507702	0.0497469	-0.257174	0.471203	0.0740216	0.655669	-0.0160744	0.457123	0.0447472	0.732586	0.572537
C16orf95	4.27206e-07	0.790621	0.0507638	0.383308	1.17414e-06	0.0754063	0.267519	-0.146271	0.0727487	0.459162	0.364883	0.1372
C16orf96	0.507672	-0.114496	0.0441427	0.0931408	0.581375	0.0663193	0.47517	0.00136887	0.221491	0.0119265	0.5731	0.331809
C17orf100	0.000862344	-0.29172	0.0086499	-0.313794	0.00164704	0.0146319	1.38088e-06	-0.710944	2.85006e-05	0.634861	1.4406e-05	0.00022314
C17orf107	6.86714e-13	-0.770141	0.0226712	-0.304779	3.30375e-12	0.0358602	0.0884677	-0.260909	1	-0.0470547	0.147259	1
C17orf113	7.20691e-32	-1.23666	9.33349e-23	-1.11644	3.034e-30	1.72849e-21	0.0682716	-0.196239	0.958739	0.00451672	0.118869	0.972225
C17orf114	0.0128622	-0.196183	0.305948	-0.051752	0.0209372	0.375032	0.210983	-0.115283	0.03859	-0.320667	0.300749	0.0815821
C17orf49	0.000515353	0.404645	1.52143e-06	0.671179	0.00101162	4.20086e-06	0.0240347	-0.398352	3.70376e-05	0.830475	0.0498118	0.000275366
C17orf50	0.0012855	-0.277462	0.0078762	-0.272726	0.00240534	0.0133974	0.394119	0.0520301	1.31576e-05	-0.888113	0.495565	0.000125339
C17orf58	3.29987e-28	-1.25456	1.58249e-28	-1.56126	8.17068e-27	6.89799e-27	0.828456	0.0667665	0.0799739	-0.276505	0.87578	0.148242
C17orf67	0.508208	0.115015	0.0137834	-0.355481	0.581885	0.0225707	0.016161	-0.357533	0.146691	0.327275	0.035654	0.241104
C17orf75	1.10517e-09	-0.759395	9.0621e-18	-1.24797	3.92149e-09	8.6025e-17	0.00200933	-0.509351	0.70507	-0.0938164	0.00619255	0.786611
C17orf78	0.88895	-0.0136835	0.986625	-0.00573322	0.910823	0.98956	4.87505e-15	-0.00746054	0.000159919	0.00104768	2.53741e-13	0.000893114
C17orf80	0.0179563	-0.207577	6.37691e-07	-0.671454	0.0285411	1.83783e-06	0.028826	-0.312388	0.692973	0.083176	0.0579364	0.777858
C17orf97	2.79026e-32	-1.67139	2.9061e-22	-1.36656	1.23977e-30	5.02374e-21
C17orf98	0.926402	-0.0246095	0.803047	-0.0343131	0.940183	0.846514
C17orf99	2.79161e-11	0.815845	3.20103e-07	0.772686	1.15352e-10	9.54302e-07	0.0719327	0.422376	0.0909162	0.575766	0.123954	0.164409
C18orf21	0.00140446	0.599565	0.455041	0.228623	0.00261395	0.529238	0.008311	-0.412046	0.0162018	0.683981	0.0204876	0.0397844
C18orf25	0.0394667	-0.323859	1.62275e-05	-0.712698	0.0592601	3.97733e-05
C18orf32	0.000239072	-0.377092	2.83897e-14	-1.02074	0.000489309	1.77822e-13	0.153314	0.23234	0.256184	0.201354	0.232066	0.371969
C18orf54	1.64244e-14	0.759116	0.00724906	0.199854	9.10633e-14	0.0124152	0.665409	-0.0719503	1.54016e-06	0.788703	0.741003	2.14754e-05
C18orf63	0.229417	0.132798	0.145931	0.208251	0.290972	0.195228	2.36431e-07	0.0555454	2.59238e-07	-0.828083	3.32741e-06	4.89978e-06
C19orf12	6.80091e-07	0.584683	1.49283e-12	0.899225	1.83202e-06	7.81072e-12	0.0518114	0.178076	0.00946068	0.430223	0.0946131	0.0256869
C19orf18	7.23205e-17	-0.825873	9.55033e-09	-0.657865	4.98165e-16	3.33611e-08	0.202084	-0.126911	0.0166494	-0.766	0.290345	0.0407624
C19orf25	1.52634e-07	-0.579607	0.000367036	-0.399343	4.38681e-07	0.000759395	0.545369	-0.0101627	7.60871e-05	-0.706026	0.634899	0.000489741
C19orf33	6.55384e-18	-0.971457	3.64932e-15	-1.06161	4.96806e-17	2.53253e-14	0.219249	-0.139123	0.800077	-0.0785899	0.31037	0.861659
C19orf38	3.55933e-24	1.53738	8.42163e-19	1.40699	5.27972e-23	9.17218e-18	0.00028631	0.60382	0.00386447	0.657858	0.0012114	0.0122833
C19orf44	3.1403e-13	-0.903193	4.99711e-07	-0.579031	1.56114e-12	1.45788e-06	6.30998e-05	-0.56851	0.876659	0.134666	0.000348103	0.917892
C19orf47	0.135076	-0.204024	0.357381	-0.126251	0.182636	0.429612	8.40764e-07	-0.867829	0.0430598	-0.430741	9.54028e-06	0.089364
C19orf48P	0.510521	0.0840478	0.0966642	-0.208855	0.584185	0.135101	1.0834e-05	-0.754732	0.911109	-0.067617	8.05572e-05	0.941072
C19orf53	0.421481	-0.0907874	0.0199011	-0.242352	0.495379	0.0317687	0.000596139	-0.545937	0.0110699	-0.553575	0.00223278	0.0291698
C19orf67	0.44761	-0.0593247	0.311387	-0.0812893	0.521976	0.380897
C19orf73	6.30232e-09	-0.563235	2.57894e-12	-0.83657	2.08764e-08	1.31638e-11	5.89938e-09	-0.802041	2.47039e-07	-1.00212	1.30935e-07	4.68783e-06
C19orf81	0.020507	-0.176523	0.188019	-0.284627	0.0323283	0.243682	0.0830785	-0.164084	4.98267e-11	-2.07298	0.139697	4.5263e-09
C19orf84	3.50167e-15	1.1116	1.6376e-07	0.804782	2.06652e-14	5.02227e-07	0.772759	-0.278013	0.0307122	0.446194	0.830804	0.0677263
C19orf85	0.185291	0.00630203	0.370528	-0.048519	0.241617	0.443144	0.851566	-0.176003	0.457123	0.0128812	0.893063	0.572537
C1D	0.0390374	-0.266117	1.17544e-05	-0.581056	0.0586613	2.92422e-05	0.355567	-0.179471	0.93273	-0.0443263	0.458437	0.955163
C1GALT1	7.89661e-15	0.882444	6.58266e-18	1.08143	4.50944e-14	6.34915e-17	0.570961	-0.0969222	0.00516693	0.474517	0.659283	0.0156671
C1GALT1C1	0.0670685	-0.2759	0.00478345	-0.347465	0.0963078	0.00844994	0.070497	-0.355323	0.018237	-0.597208	0.121956	0.0438873
C1GALT1C1L	0.137496	-0.129732	0.000359471	0.340368	0.185491	0.000744543	0.0147726	-0.538501	4.13385e-06	0.726512	0.0330485	4.86463e-05
C1orf100	0.813618	-0.0581945	0.720651	-0.0309779	0.85427	0.777825
C1orf105	0.0263441	1.4612	0.164321	1.39897	0.0407872	0.216635	2.27734e-08	-0.0105835	0.00150618	0.54535	4.42427e-07	0.00561991
C1orf109	0.0155674	-0.298963	0.00546455	-0.398369	0.0250085	0.00955215
C1orf112	1.954e-07	0.816498	0.243078	0.11815	5.55617e-07	0.306165
C1orf115	3.64862e-18	-0.985927	0.00037883	-0.505284	2.84309e-17	0.00078228	0.777975	-0.034597	2.49135e-11	-1.25573	0.835137	2.61977e-09
C1orf116	0.00582845	-0.318797	0.862054	-0.0329446	0.00997098	0.890976	2.76964e-09	-0.889658	1.99023e-09	-1.39767	6.66458e-08	8.34417e-08
C1orf122	0.0837596	-0.0928352	0.000232285	-0.360694	0.118116	0.000494377	0.0341101	-0.246872	2.913e-08	-1.1398	0.0665727	8.00044e-07
C1orf127	4.23842e-05	0.176265	0.0643965	0.0221489	9.45315e-05	0.0936734	9.44254e-05	0.259623	0.527366	-0.117329	0.000482428	0.638103
C1orf131	0.00518392	0.416676	0.378254	-0.160088	0.00893028	0.451178	0.0582348	-0.414696	0.00109549	0.846528	0.104207	0.00433571
C1orf141	0.808913	-0.0292887	0.993486	-0.0445846	0.850327	0.995194	4.1623e-15	-0.0899751	4.6364e-05	-0.0551059	2.19024e-13	0.000329886
C1orf146	0.752858	-0.03854	0.814804	-0.0212762	0.80459	0.853847
C1orf159	0.183894	-0.0744263	0.149119	-0.107879	0.240039	0.198939	1.26908e-05	-0.559526	0.0339088	-0.289469	9.22156e-05	0.0734562
C1orf162	5.05873e-21	1.38953	8.1203e-18	1.32696	5.29228e-20	7.76213e-17	2.59792e-07	0.820631	4.68591e-05	0.928584	3.61632e-06	0.000331796
C1orf167	6.581e-20	-0.840275	3.15096e-08	-0.543442	6.19735e-19	1.04235e-07	0.00414905	0.151118	0.00417012	-0.350359	0.0114396	0.0130973
C1orf174	6.29506e-09	0.897947	9.24178e-10	1.03211	2.0856e-08	3.61234e-09	0.158601	-0.263957	0.0110699	0.602333	0.238562	0.0291698
C1orf185	0.747713	-0.0752725	0.746159	-0.0227689	0.801184	0.799343	1.14451e-18	-0.149627	1.48165e-05	-0.00911784	1.41432e-16	0.000134159
C1orf198	0.0101131	0.512334	0.000511305	0.652412	0.0167239	0.00103669	1.40553e-08	-0.918473	0.17423	-0.0897225	2.86096e-07	0.277082
C1orf202							1.61249e-05	-0.887343	0.99678	0.0345498	0.000112475	0.999087
C1orf21	3.3951e-39	-1.87335	2.03467e-23	-1.43326	5.39821e-37	4.1345e-22	0.222004	0.140261	0.00580997	-0.376316	0.313636	0.0172594
C1orf210	4.1211e-14	-1.41885	1.08351e-15	-1.58224	2.20606e-13	8.03872e-15	1.3359e-07	-1.14486	0.00543259	-0.853846	2.03781e-06	0.0163266
C1orf216	1.25501e-06	-0.634141	0.00614576	-0.431671	3.28952e-06	0.010648	0.562367	-0.137061	0.86808	-0.0141284	0.650693	0.911467
C1orf226	7.79443e-23	-1.25061	6.10633e-18	-1.14776	9.89163e-22	5.91048e-17	0.0563354	-0.117497	0.000685082	0.531295	0.101338	0.00294205
C1orf232	0.36962	-0.0923478	0.356006	-0.108979	0.442426	0.428174	0.525932	-0.264546	0.194643	-0.320053	0.617261	0.300531
C1orf35	0.0390496	-0.319118	1.57302e-05	-0.637258	0.058675	3.86086e-05	6.92691e-06	-0.754113	0.25391	-0.29164	5.57237e-05	0.369329
C1orf43	0.0853138	-0.266586	2.78714e-12	-1.0342	0.120122	1.41889e-11	0.000168856	-0.617017	0.0629203	0.326661	0.00077635	0.12179
C1orf50	0.488368	-0.132212	0.458681	-0.137775	0.562045	0.532827	0.00200933	-0.524626	0.770782	-0.083829	0.00619255	0.838302
C1orf52	0.000113179	0.476102	0.011778	0.324551	0.000240178	0.0194861	0.000829666	-0.551431	0.00466772	0.617353	0.0029549	0.0143709
C1orf53	0.0555905	-0.220148	0.00849106	-0.354073	0.0811645	0.0143787	0.00521745	-0.318748	0.000328741	-0.630458	0.013828	0.00160929
C1orf54	2.58381e-15	1.19198	1.75894e-16	1.30615	1.54523e-14	1.41949e-15	1.00219e-06	0.84677	0.000133313	0.902602	1.1064e-05	0.000770762
C1orf56	2.48919e-34	-1.35381	2.73383e-29	-1.46421	1.53492e-32	1.365e-27	0.00124455	-0.261293	0.134945	-0.129989	0.00416385	0.225556
C1orf68	0.916159	-0.0283144	0.893033	0.0399142	0.931951	0.916392
C1orf74	0.437641	0.108698	0.00803011	-0.20754	0.511996	0.0136423	1.36837e-06	-0.788427	0.117424	-0.395836	1.43066e-05	0.202311
C1orf87	0.517525	-0.165312	0.929243	-0.0827578	0.591145	0.945373	1.46708e-10	-0.0175249	0.000139027	-0.116539	4.31651e-09	0.000798483
C1orf94	0.430161	0.455756	0.418284	0.45197	0.504011	0.492778	0.0171954	-0.907184	0.157596	0.0724966	0.0376112	0.255413
C1QA	2.6191e-25	1.35433	5.17556e-19	1.22581	4.51109e-24	5.80453e-18	0.000747017	0.360417	0.00916509	0.389283	0.00270582	0.0250128
C1QB	2.34951e-26	1.54285	4.72751e-18	1.26454	4.54751e-25	4.64606e-17	0.000897135	0.431974	0.0187795	0.455132	0.00315471	0.0449767
C1QBP	0.828656	-0.0121594	0.175606	-0.188782	0.865364	0.229419	0.00564176	-0.479121	0.0316833	0.377433	0.0147808	0.0693295
C1QC	5.04641e-27	1.54326	7.38514e-18	1.23275	1.06925e-25	7.0876e-17	0.000727585	0.402368	0.00508051	0.525221	0.00264443	0.0154592
C1QL1	5.19605e-06	-0.0824396	1.52701e-07	-0.424306	1.28015e-05	4.69884e-07	1.0884e-05	-0.70582	0.212136	-0.146345	8.08975e-05	0.321259
C1QL2	3.55906e-12	2.65996	4.54004e-41	2.8463	1.60471e-11	4.59333e-38	3.35839e-05	-1.31678	0.713998	0.566875	0.000207773	0.793502
C1QL3	0.163872	0.293457	0.355282	0.215329	0.216892	0.427437	0.00179526	-0.458757	0.0176783	-0.639085	0.00564636	0.0427934
C1QL4	8.46692e-08	1.90339	5.4077e-10	1.87	2.49762e-07	2.17064e-09	9.00514e-08	-1.21465	0.195329	0.40218	1.45926e-06	0.301516
C1QTNF1	0.017807	0.362868	7.60372e-16	1.2091	0.0283296	5.73651e-15	0.238195	0.213699	0.0250285	0.515784	0.3321	0.056934
C1QTNF12	0.391245	-0.0271331	0.0235042	0.0288937	0.464324	0.0370983	0.110008	-0.361018	0.119512	-0.442847	0.176237	0.20537
C1QTNF2	0.0254231	-0.12735	8.31268e-05	0.515852	0.0394703	0.000186938	0.00907218	0.35261	0.0166902	-0.725079	0.0220407	0.0407698
C1QTNF3	2.14459e-05	-0.552763	0.108411	-0.161515	4.93478e-05	0.149829	0.0172335	0.458817	0.0272242	-0.468366	0.0376644	0.0611757
C1QTNF4	2.26001e-06	-0.413958	0.0605287	0.170641	5.76816e-06	0.0885025	0.302144	-0.028753	0.133943	-0.304424	0.402369	0.224433
C1QTNF5	0.0819092	-0.18404	0.148436	0.160036	0.115735	0.198179	0.54533	0.207863	0.260472	-0.0393131	0.634899	0.375325
C1QTNF6	0.0675694	-0.236273	0.0669092	0.2909	0.0969763	0.0970055	0.0276528	0.398825	0.872367	-0.00938054	0.055966	0.914455
C1QTNF7	7.80044e-11	-0.70968	0.509934	0.123393	3.09492e-10	0.583828	4.23154e-05	0.63251	0.265418	0.0768099	0.000250776	0.380172
C1QTNF8	0.354905	-0.065635	0.174821	-0.159114	0.426778	0.228487
C1QTNF9	0.00439903	-0.0916446	0.017155	0.447812	0.00766603	0.0276839	0.0491339	0.406301	0.22062	0.316722	0.0904653	0.331104
C1QTNF9B	0.306554	0.0193325	0.0231718	0.302082	0.375761	0.0366189	0.000378235	0.297381	0.344982	-0.206148	0.00152778	0.464786
C1R	1.13703e-10	0.622824	5.15078e-27	1.49087	4.42641e-10	1.78403e-25	0.000756913	0.3691	0.0054342	0.399657	0.002737	0.0163266
C1RL	0.0215739	-0.238958	2.88075e-05	0.590855	0.0338991	6.85695e-05	0.506337	-0.163482	0.000457642	0.976988	0.602384	0.00212498
C1S	2.63243e-12	0.626619	1.21765e-27	1.47021	1.19984e-11	4.62586e-26	1.15032e-06	0.53963	1.59006e-05	0.605239	1.2427e-05	0.000142083
C2	5.68851e-35	1.80362	4.19585e-22	1.3514	3.8809e-33	7.08137e-21	0.00102757	0.410692	0.000162436	0.70613	0.00354378	0.00090399
C20orf141	0.000104853	0.660737	3.19499e-05	0.713797	0.000223346	7.56278e-05	0.981309	-0.356559	0.236312	0.0605364	0.987495	0.34917
C20orf144	0.788489	-0.0770767	0.206178	-0.260577	0.833594	0.264612	0.179799	-0.210706	0.182687	-0.217764	0.263999	0.287007
C20orf173	0.699358	-0.0456293	0.738696	-0.0340777	0.758795	0.792762
C20orf202	3.39009e-07	0.596934	5.67335e-07	0.561929	9.41562e-07	1.6432e-06	0.00183381	0.385604	0.22556	0.252856	0.00574008	0.336787
C20orf204	4.08706e-06	-0.253315	1.37986e-11	-0.668603	1.01709e-05	6.56236e-11	0.437591	0.0496244	0.0484415	-0.0986775	0.537421	0.098503
C20orf85	0.000130853	-0.302238	0.00117262	-0.300358	0.000275919	0.00226387
C20orf96	7.18263e-27	-1.48435	2.19221e-21	-1.41173	1.48428e-25	3.34716e-20	0.702694	-0.0528697	0.725396	0.0726649	0.772641	0.803028
C21orf140	0.073732	-0.173684	0.0836073	-0.128064	0.105037	0.118664	0.239419	-0.0170438	0.137665	-0.0372363	0.333612	0.22932
C21orf58	0.054047	0.389841	5.68075e-05	-0.475321	0.079067	0.000130296	4.88368e-07	-0.791883	0.418684	0.26515	6.18665e-06	0.538797
C21orf62	0.540873	0.00985408	0.354662	0.257442	0.613014	0.426798	2.84175e-08	0.128066	0.00241176	0.151737	5.32071e-07	0.00828724
C21orf91	2.46963e-13	1.07747	1.17544e-13	1.20966	1.23765e-12	6.91415e-13	0.035673	-0.352451	5.39817e-08	1.3834	0.069214	1.33955e-06
C22orf15	0.175034	-0.126979	0.50965	-0.0802139	0.229894	0.583537	0.152369	-0.11661	0.108057	-0.0765819	0.230983	0.1891
C22orf23	0.00282943	-0.168442	0.5388	-0.000517784	0.005068	0.611595	2.51332e-05	-0.6913	0.505166	0.18366	0.000162966	0.617361
C22orf31	0.00116408	-0.179865	0.859873	0.0868554	0.00218901	0.889387	0.200733	-0.0586973	0.0153305	-0.234602	0.288798	0.0380522
C22orf39	0.00184611	-0.338016	0.047981	-0.232535	0.00338099	0.0716213	0.356512	-0.138956	0.213362	-0.256521	0.459315	0.3225
C22orf42	0.465584	-0.0233315	0.415496	-0.0186164	0.539601	0.489945	7.87338e-05	0.0433409	0.0288382	0.0519831	0.000416133	0.0642638
C22orf46P	0.000336899	-0.352457	0.795973	-0.0167098	0.000676082	0.840714	0.00150316	-0.458094	0.00466772	-0.563111	0.00486756	0.0143709
C2CD2	0.0323245	0.308358	4.59138e-06	0.681266	0.049247	1.20065e-05	0.0048495	0.414141	0.154421	0.354499	0.0130186	0.251399
C2CD2L	8.90854e-08	-0.563876	2.08989e-07	-0.603797	2.62146e-07	6.3436e-07	0.776585	-0.0295699	0.0108987	-0.415209	0.833831	0.0288265
C2CD3	6.00172e-07	-0.606956	4.79234e-07	-0.761257	1.62561e-06	1.40239e-06	0.0100562	-0.441808	0.859516	0.0410248	0.0240111	0.905423
C2CD4A	0.264611	-0.0547296	0.122122	0.0477253	0.330468	0.166895	0.0283524	0.246013	3.87218e-10	-1.41931	0.0571584	2.22656e-08
C2CD4B	0.0587935	-0.214353	0.000114127	0.22674	0.0854713	0.000252342	4.99848e-05	0.306365	1.42925e-07	-1.13383	0.000287562	2.98934e-06
C2CD4C	1.83366e-07	-0.19725	6.58006e-07	-0.490988	5.23022e-07	1.89439e-06	0.50059	-0.063439	0.188956	-0.0170592	0.59729	0.29416
C2CD4D	0.379934	0.429316	0.901078	0.58116	0.452996	0.922776	2.67519e-09	-1.20117	0.0198098	0.812409	6.46976e-08	0.0470476
C2CD5	1.78712e-05	-0.496299	2.38493e-07	-0.674743	4.13995e-05	7.19709e-07	0.264402	0.116262	1.06783e-05	0.928149	0.361843	0.000106047
C2CD6	0.0260067	0.47569	9.35132e-05	0.468032	0.0403194	0.000209097	0.622532	-0.0248444	0.115494	0.536689	0.704436	0.199708
C2orf15	9.97837e-31	-1.77411	8.95628e-33	-2.0382	3.56829e-29	8.4273e-31	0.0032044	-0.439642	0.0127215	-0.530875	0.00921302	0.0326892
C2orf16	0.0875591	-0.131501	0.259661	-0.087773	0.123041	0.324416	0.802721	-0.055755	0.194702	0.0889629	0.855182	0.300598
C2orf42	2.48786e-07	-0.710757	0.00153379	-0.444012	6.99868e-07	0.0029172	0.294198	-0.149831	0.242753	0.284681	0.393757	0.356727
C2orf49	0.0275455	-0.276574	0.0476906	-0.263009	0.0424841	0.071221	0.00224153	-0.535686	0.085767	0.400685	0.00678266	0.157007
C2orf50	5.27782e-13	-0.372703	3.71499e-16	-0.719484	2.56479e-12	2.89944e-15	0.344834	0.121814	0.0949373	0.167248	0.447066	0.170447
C2orf66	0.888204	-0.0255905	0.983284	0.00728592	0.910397	0.987032	9.74019e-06	-0.197451	0.00372514	-0.00471269	7.35371e-05	0.0119503
C2orf68	0.182538	-0.119886	0.0280005	-0.277664	0.238512	0.0435552	4.56079e-05	-0.78092	0.00373271	-0.72284	0.000266577	0.0119503
C2orf69	0.0418547	-0.234555	1.08465e-05	-0.573376	0.0625286	2.70853e-05	0.269087	-0.180436	0.676966	-0.0705814	0.3665	0.764534
C2orf72	3.62098e-10	-0.666797	0.000351985	-0.441711	1.34616e-09	0.000729904	0.000591882	-0.404497	1.07549e-12	-1.76192	0.00221963	2.43687e-10
C2orf73	3.17877e-22	-0.855403	1.79593e-12	-0.680106	3.77276e-21	9.29543e-12	0.000144945	-0.0634659	0.0137308	-0.151016	0.000684921	0.034808
C2orf74	2.23251e-05	0.449566	3.45142e-06	0.590289	5.12789e-05	9.13615e-06	0.31731	0.144013	0.0465409	0.314405	0.418435	0.0954129
C2orf76	4.74277e-08	-0.680177	1.04326e-11	-0.944298	1.43244e-07	5.02241e-11	0.754445	-0.0313715	0.0223404	-0.510052	0.816098	0.0517912
C2orf78	0.15452	-0.0337628	0.0851835	-0.0243811	0.206126	0.120687	2.02703e-07	-0.0275863	0.00586651	-0.00163702	2.91484e-06	0.0172898
C2orf80	0.307539	0.145031	0.371013	0.1183	0.376839	0.443586	1.65576e-13	0.0559144	0.000749815	0.200149	7.03202e-12	0.00317845
C2orf81	2.86911e-26	-1.45491	3.52698e-22	-1.39289	5.48151e-25	6.03732e-21	0.99783	0.0740748	0.93273	0.0631148	0.99854	0.955163
C2orf83	0.990325	-0.0182021	0.954665	-0.0235093	0.992595	0.965311	1.02101e-16	-0.0680273	5.24243e-05	0.0405661	6.81409e-15	0.000364158
C2orf88	7.54371e-09	0.699011	4.48384e-29	1.46891	2.47922e-08	2.13349e-27	0.801711	-0.0948592	2.9358e-06	0.875386	0.854154	3.67144e-05
C2orf92	1.42543e-08	-0.60025	0.000103585	-0.398964	4.54112e-08	0.000230332	0.175169	-0.150678	0.0191913	-0.337221	0.258471	0.0457964
C3	3.07677e-10	0.545616	2.32322e-23	1.29143	1.14851e-09	4.68126e-22	1.41322e-05	0.611314	0.000272063	0.736072	0.000100665	0.00137864
C3AR1	1.15726e-19	1.2448	2.46716e-13	1.01598	1.0587e-18	1.39776e-12	1.62539e-05	0.60891	0.00172394	0.613505	0.00011321	0.00627254
C3orf14	2.67205e-16	-0.848884	4.67995e-15	-0.924347	1.73968e-15	3.19924e-14
C3orf18	1.74812e-34	-1.53493	2.91973e-20	-1.32324	1.10632e-32	3.81809e-19	0.0247236	0.253737	0.183022	0.187267	0.0509473	0.28713
C3orf20	0.51289	0.0665941	0.774505	0.0594016	0.586618	0.822877	0.389385	-0.12942	0.33536	0.232813	0.491032	0.455532
C3orf22	0.137019	-0.0492336	0.127757	-0.0637052	0.184925	0.173756	0.00436058	-0.0798666	0.531137	-0.450086	0.0119165	0.640751
C3orf33	1.07573e-06	-0.525214	2.71524e-10	-0.826954	2.83934e-06	1.12684e-09	0.00989921	-0.361355	0.000658323	-0.726882	0.0236834	0.00284834
C3orf38	0.0175913	0.297199	0.577857	0.0320214	0.0280141	0.648872	0.381635	0.112488	0.00239695	0.656973	0.48288	0.00824083
C3orf49	0.868669	-0.00434184	0.756247	-0.0271774	0.896824	0.807765	3.96331e-19	-0.00795625	1.48165e-05	-0.00715353	8.64165e-17	0.000134159
C3orf52	2.00288e-21	-1.15069	6.68674e-21	-1.25357	2.18072e-20	9.54263e-20	0.250686	-0.0815076	0.0129179	-0.365331	0.346213	0.0331311
C3orf62	7.98319e-08	-0.725946	9.25703e-09	-0.850587	2.36108e-07	3.23718e-08	0.263626	0.129687	0.688958	0.0186135	0.360885	0.774219
C3orf70	0.00596525	-0.171566	0.874003	-0.0150143	0.010186	0.900277	0.462176	-0.250246	0.205457	-0.161474	0.560819	0.313037
C3orf80	0.0252588	-0.252529	0.765409	0.0783959	0.03925	0.815213	0.190174	0.229405	0.145182	-0.185854	0.27652	0.239139
C3orf84	0.464013	0.436277	0.421771	0.435954	0.53791	0.496309	4.45288e-06	0.154638	0.291033	0.103214	3.82812e-05	0.407926
C3orf85	0.221238	-0.00568258	0.173328	-0.0620766	0.281899	0.226728	7.43549e-07	-0.00365907	0.00586651	-0.00414827	8.56916e-06	0.0172898
C3orf86P	0.932552	0.14727	0.0016534	0.435235	0.944886	0.00313538	0.00581386	0.3989	0.69476	0.2225	0.0151839	0.778853
C4A	3.27945e-35	-1.90545	1.24204e-16	-1.2213	2.32706e-33	1.02164e-15	0.00420718	0.356283	7.09858e-08	-1.123	0.0115614	1.66388e-06
C4B	6.06398e-35	-1.92104	1.58868e-16	-1.23711	4.12243e-33	1.29184e-15	0.0048632	0.350812	1.18316e-07	-1.12489	0.0130517	2.5619e-06
C4BPA	0.0373014	0.519911	3.64298e-08	0.812558	0.0562195	1.19442e-07	0.702501	0.243364	0.887048	0.131904	0.772641	0.925512
C4BPB	0.85523	0.127865	0.879977	-0.0547331	0.886518	0.905411	1	0.0232498	0.0913545	-0.300823	1	0.165139
C4orf17	0.774779	-0.00213028	0.851124	-0.00629531	0.823717	0.882288	4.15073e-19	-0.00595852	1.99754e-05	-0.000809332	8.64165e-17	0.000167117
C4orf19	0.0676949	0.167517	0.905358	-0.0704919	0.0971419	0.92614	0.0713457	-0.291409	0.680952	0.0906494	0.123192	0.767672
C4orf3	1.62568e-05	-0.607247	0.206275	-0.245378	3.78512e-05	0.264718	0.212544	-0.285109	2.71089e-06	-1.24039	0.302524	3.42834e-05
C4orf33	0.10413	-0.220325	0.0387684	-0.278502	0.144179	0.0587543	0.00545624	0.348032	0.0392792	-0.447276	0.0143754	0.0826261
C4orf36	1.02344e-21	-1.20447	1.96474e-10	-0.805758	1.14945e-20	8.30253e-10	0.398635	0.128401	0.941393	-0.0525204	0.499951	0.961241
C4orf45	0.904556	-0.0497507	0.930304	-0.0493888	0.923223	0.945953
C4orf46	2.95474e-08	0.829298	0.461116	0.232725	9.1202e-08	0.535268	0.000474035	-0.494107	0.00435961	0.62748	0.00184734	0.013576
C4orf47	0.00024847	-0.377972	0.000102842	-0.487959	0.000507304	0.000228758
C4orf48	0.828661	-0.00509063	0.0366249	-0.257502	0.865364	0.0557435	0.001192	-0.169877	0.194302	0.00284134	0.00401258	0.300531
C4orf50	0.0634321	0.064175	0.779991	-0.145417	0.0915438	0.827516	0.566023	0.0337988	0.0213014	-0.494422	0.654331	0.0498622
C4orf51	0.771619	0.575203	0.690659	0.544225	0.821037	0.750468	4.18271e-08	-1.08161	0.0661797	0.147187	7.48046e-07	0.12704
C4orf54	9.50964e-05	0.995359	8.39646e-07	0.984896	0.000203488	2.38377e-06	9.18938e-06	-0.736783	0.869523	0.525221	7.03099e-05	0.91258
C5	2.12057e-12	-0.856663	6.62167e-09	-0.807747	9.7346e-12	2.34806e-08	0.164025	0.124864	0.137811	0.189942	0.245008	0.22932
C5AR1	1.81262e-16	1.36314	7.60252e-09	1.05418	1.19633e-15	2.68054e-08	0.049246	0.600171	0.361675	0.500806	0.0905498	0.48209
C5AR2	2.72463e-36	-1.73822	3.31186e-34	-1.815	2.35064e-34	4.16103e-32	1.48338e-10	0.525784	0.0598989	0.219947	4.35108e-09	0.116989
C5orf15	3.71067e-13	-0.936249	4.17028e-13	-1.03109	1.83474e-12	2.30493e-12	0.404742	0.143502	0.0508986	0.365502	0.50567	0.102535
C5orf22	0.957761	-0.0475198	0.000328226	-0.553748	0.965641	0.000683659	0.0818939	-0.365703	0.146692	0.235829	0.137992	0.241104
C5orf24	0.0768	-0.142652	0.0338677	-0.192025	0.109061	0.0518879	0.817169	0.0452925	0.915429	0.0654306	0.86691	0.94369
C5orf34	6.35959e-11	0.858744	0.628361	0.00139021	2.5506e-10	0.695995	3.15013e-07	-0.97505	0.000266365	0.684712	4.22829e-06	0.00135554
C5orf46	0.00187755	0.55318	0.000670378	0.604587	0.00343497	0.00133693	3.05713e-09	-1.1496	0.340478	-0.209211	7.27041e-08	0.460937
C5orf47	0.811029	-0.110886	0.210843	-0.25059	0.852039	0.269986	1.60151e-13	-0.0301025	0.000661301	0.020846	6.86247e-12	0.00285993
C5orf52	0.203685	-0.0132172	0.257659	-0.0294035	0.262559	0.322124	0.264654	0.0299469	0.187197	0.102295	0.362162	0.292043
C5orf58	0.882885	0.0793634	0.582733	-0.063813	0.906491	0.653584	3.8606e-06	-0.174906	0.0322511	-0.267706	3.40764e-05	0.0704181
C5orf60	0.0319902	-0.221198	0.0215531	-0.234185	0.0487724	0.0342151	0.136339	-0.379168	0.0154135	-0.180257	0.210736	0.0382384
C5orf63	4.56554e-19	-1.12484	2.00553e-23	-1.4245	3.90038e-18	4.09694e-22	0.47329	-0.0749648	0.941393	0.00806196	0.571049	0.961241
[truncated: 17,259 more rows]

## Sheet: coreDEGs
NFE4
ART3
A2ML1
HORMAD1
IGF2BP3
AMY1C
AMY1B
OLAH
OCA2
CT83
AMY1A
MAGEB4
NKX1-2
RHCG
GABBR2
CHODL
FZD9
FAM240A
KLHL34
SRSF12
MATN4
SLC6A15
SLCO5A1
CCNE1
UGT8
TMEM171
C1QL2
DCHS2
MGAM2
PRSS33
PPP1R14C
CHST2
YBX1
CENPW
MMP20
PSAT1
UBASH3B
LCTL
LY6D
CR1L
BCL2A1
POU5F1
STAR
SLC22A16
RGR
CASP5
FLVCR2
IL22RA2
STRA8
TAFA3
IGF2BP2
IL12RB2
HK3
COL22A1
CYP27C1
CDCA7
GPR156
RASSF4
VXN
LEMD1
FUT4
VSTM5
CLEC6A
CAMKV
CLEC7A
KCNJ10
TNIP3
VGLL1
MPO
ODAM
CTSC
LPIN1
FOXG1
TMEM150B
B3GNT5
EPHX3
BCL11A
C11orf86
SFT2D2
AIM2
SPIB
TMPRSS5
MARCO
DAZL
EN1
PLA2G7
IDO1
TRIM15
PIK3AP1
PRKX
ARL9
CSTB
FABP7
TLR8
RAP2B
NPL
CARD17P
CXCL5
GBP1
SPIC
ADAMDEC1
KLHDC7B
SLC2A5
ZNF695
MMP12
CAGE1
CGAS
TTLL4
PGBD5
FBXW10
KIR2DL4
SKP2
TAP2
STAG3
CDX2
SLC43A3
CD38
FOXC1
CTSS
LBR
PGLYRP4
IFNG
PRSS3
CLEC4D
KCNQ4
SLAMF8
DLX6
MTHFD1L
RARRES1
CCL7
KBTBD12
ROPN1
BMAL2
BAIAP2L2
AMER1
GAL
SLCO1A2
IL2RA
AQP9
PLEK
CD72
KCNS1
PDSS1
WARS1
FMNL2
CCR1
GABRA5
MEP1A
IL4I1
THEMIS2
ZP4
ITGAE
LRP8
FERMT1
ANKLE1
IL23A
RASGEF1C
LAG3
DAPK1
CLDN16
C1QL4
IFI30
SOX14
GJB3
MAGEB1
CXorf49B
SIGLEC7
CTSL
PRDM13
BPI
HPDL
RGS20
GZMB
HTRA4
NPFFR1
TAF4B
PTPN22
HAPLN3
AMTN
YEATS2
CDC123
TNFSF13B
FGFBP1
TAP1
ZNF280B
TNFRSF8
CCL18
LDHB
RAB42
LAMP3
ME2
SLC7A7
GPR55
RASGEF1B
TRIML2
IL1R2
CD180
CCDC150
B3GNT7
H1-1
DEK
FPR2
OTULIN
DNAH17
LGMN
TFEC
APOBEC3A
EML4
ICOS
MPP1
FBXW10B
C2
TLX3
LYN
NCAPD2
SRGN
CORO1C
ZFP42
SLC16A10
COTL1
TSPAN33
MSLN
LCP1
CTSB
TAF5
CD86
LILRB2
RAP2A
COLGALT1
CD53
CCL20
IFRD1
UROC1
PDCD1LG2
PIWIL4
SOX11
ARL14
RNASE3
NLRC4
GBP5
LAPTM5
STAC3
PAX6
TMCC2
TNFRSF9
CD274
RRAGD
BRI3
TDO2
GM2A
SOX8
SLC2A6
SMCO4
ACOD1
BIN2
NCR1
SIRPA
LILRB3
DUSP9
FCER1G
EMILIN2
MLKL
CTSZ
LYZ
NCF2
LILRA6
NCKAP1L
IL18RAP
CD300LF
CD40
HTR3A
PILRA
IL18BP
HAVCR2
ENO1
PTAFR
SNX20
CD163
MSN
SUV39H2
USB1
NOL4
KARS1
ADA
GRAMD1B
GLT1D1
NFE2L3
KLRD1
CCDC88A
SIRPD
NFAM1
FPR3
BCL2L14
CBX2
HTR3E
SUCNR1
TRPV2
CD84
CCDC18
RNASE2
DMRT1
IL32
KRT83
KCNAB2
S100A8
LILRB4
UCHL1
DRAM1
LILRB1
RASGRP3
GRIN3A
GDI2
TLR1
PGPEP1L
KLHL6
ULBP3
ADGRE2
VCAM1
CD68
RUBCNL
PRF1
CCRL2
IL12RB1
EGFL6
IFNAR2
EPSTI1
ITGB2
SIGLEC1
PDIA6
ADGRE5
ANP32E
ATP1B3
TBX19
GNLY
NUP93
NR2E1
IMPA2
FAM171A1
DOK2
CR1
SIRPB1
SAMHD1
ACTR3
CCR5
UQCRH
TIFAB
ZBED2
ETV7
ARPC2
HCK
BATF2
CLLU1-AS1
CTLA4
SASH3
CD4
GPR65
APBA2
SH3BP1
ROS1
POPDC3
BCAT1
FGD2
FTL
STAC
VRTN
GPR84
PLIN2
SCIMP
NR1H3
CD300A
SH3GL3
ACSL6
FABP5
LPXN
SLC15A1
ITGB7
FYB1
HMSD
RCSD1
LGALS9
KLRC1
SEL1L3
PIK3R5
CCL13
PTPN7
HAO1
CSAG3
ITGAX
CD244
OR5AU1
PRG2
P2RX7
C11orf91
LCP2
PDX1
GNGT2
SLAMF7
FERMT3
NRTN
PLCG2
SH2D2A
ZC3H12D
PTCRA
TUBB
MFSD1
DCLRE1B
MRAS
CREG1
NT5C2
ETV3L
SH3BGRL3
ESYT3
CYBB
TRPM8
PSMB9
RUNX3
COL6A5
MFHAS1
GUCA1A
KCNN4
SAMSN1
L3MBTL4
NCF4
ARRB2
CHI3L1
BTG3
ABRACL
ARHGAP30
CARD16
IL15
GLIPR2
ELF4
IGSF23
LILRA5
SIGLEC14
IL10RA
CCL8
NLRC5
MMP8
RNF145
AGTPBP1
FASLG
HLA-A
LAIR1
NMI
UPP1
CARD9
CLEC12A
SLA2
RIOK1
NFKBIE
C1QC
C1QB
KCNK5
AOAH
DOCK2
MSL3
C9orf40
XPNPEP1
CSAG2
C19orf38
TIMD4
CCNYL1
HVCN1
ROPN1B
RNASEH1
GCSAM
SMC1B
CXorf49
IL2RG
IL10RB
FTHL17
AKIRIN2
FGR
DYSF
IL21
PLCB2
FAM78A
SP140
SLC36A2
TNFAIP8L2
RAET1L
FRMD4A
JAK3
RELT
B2M
RNF222
ARHGAP25
PNMA3
IRF8
FUT7
DNAJC5B
NABP1
ATP6V1C2
PLA2G2D
MAN2B1
CPA4
ODC1
DSC2
IL15RA
NPB
MT1H
HCST
CALHM6
DCSTAMP
PHGDH
TTC7A
ADPGK
CLCN5
SPHKAP
BID
CLEC4E
TEX30
EVI2B
OPTN
XKR3
IGSF6
SOWAHD
MS4A4A
NFKB2
PARP15
TASL
MCOLN2
NCF1
SLC25A53
SOAT1
RBM38
SIRPG
WAS
ACTL8
FDCSP
PABPC4
SCRG1
HLA-F
PXT1
TIGAR
LAP3
PSTPIP1
SLC26A9
GSDMC
FAM20A
CMKLR1
TYROBP
MNDA
PRR27
CCDC82
SIGLEC9
RNF130
TBX21
GZMH
ADCY7
MYO1G
S100A9
RCOR2
LIPA
CSF2RB
HLA-B
ST8SIA4
CEBPB
KCNG1
IL10
ARHGAP22
UTP4
CXCR6
GBP4
TLR6
PATL1
TCN2
FOXN2
SCLT1
CXCL16
PATL2
KCNE3
RAB33A
LCT
METTL7B
APBB1IP
RENBP
PTPRC
PARVG
C8G
BTN3A3
PIK3CD
GBP6
E2F3
DNMT3L
TLR2
POLR3G
HLA-DOB
SLAMF6
NKG7
HCLS1
SLC1A3
CRTAM
CYB5R4
PLEKHO1
INTS6L
FXYD2
PPARGC1B
SIRPB2
RSU1
PUM3
BTK
GPR150
CD7
PLA2G4A
MEFV
PDE7A
RASAL1
VNN2
ANKRD33B
DIPK2A
PRKCQ
SLFN12L
GFRA3
PTPN2
CD52
NR1I2
IL21R
TNFRSF1B
FBN3
KLRF2
CCL5
LANCL3
LRRC25
HMOX1
FNBP1
CYTH4
ZBTB32
ADAM17
MX2
PDCD1
MYO1F
CCKBR
AMN
GMFG
KCNJ5-AS1
OPRK1
GPR63
NPC1
NRBF2
VNN1
P2RY6
STX11
LY96
NUS1
RAC2
CFLAR
STK38
CDK8
TNFSF14
CASP1
HLA-DMB
CD300C
EPHB6
SPOCK2
CDH19
CETP
ARHGAP9
LTA
SLC36A4
AIF1
SLURP2
SNX3
C1orf162
NT5DC4
MSANTD3
DAPP1
PNMA6E
ICAM1
VASH2
SPATA12
TNNI2
PAK1IP1
DOK3
PI3
RAB7B
AMD1
CD48
MELTF
PCBP3
CLEC4A
CD83
CSNK2A2
IL18
SLC26A7
IVNS1ABP
CEACAM4
MS4A6A
SLA
SIGLEC10
SLC6A14
TRDV1
PRKCB
FCAR
NASP
NCK1
IGFLR1
FAM78B
TMEM158
OSBPL11
CYRIA
PALS2
MARCHF1
TMEM71
TNFRSF11A
TMSB10
APOBEC3H
WNT6
HLA-DMA
C5AR1
IGF2R
CBFB
TRPV3
CDKAL1
PYHIN1
CD28
HLA-E
SRD5A1
SAT1
ADPRH
C1QA
CD3G
GAB3
SYK
TMIGD2
KIR3DX1
PAG1
TNF
LSM6
MATK
PCP4L1
SPI1
DENND1C
ELF5
MMP7
TLR4
SOCS1
STARD4
KCP
IRF4
WDFY4
MS4A6E
PCDH8
TNFAIP2
RPIA
UBD
ERP44
SLC39A12
TEX10
LTB
FCN3
RELB
ULBP1
TRABD2A
S1PR2
CD101
SLC6A2
TNFRSF21
CXCL9
IL6R
SH2B3
GZMA
VAV1
MPEG1
NMT2
STK10
PFKP
UBASH3A
TRAF3IP3
CALCB
SGTB
SLC18B1
ABTB2
NRROS
PROKR2
OLIG2
PMFBP1
GLS
CRLF3
SH2B2
TTC24
COL4A4
ARRDC5
PPP1R18
ATP6V1B2
PDE6G
TRAF1
PRR18
MKNK1
IFI16
CPVL
HOXA1
CD96
CD226
ADGRG2
ARL4C
KIR3DL2
ZNF280A
CD247
SMPX
MYO9B
ADGRG6
GFI1
SH2D1B
SLC28A1
IKZF1
BTN3A1
IKBKE
PIK3R6
CLCN4
FSCN1
NCS1
SIGLEC11
CDK6
RPRM
TCL1A
IL20RB
GBP7
GALM
SLAMF1
ITGAM
SH3KBP1
ULBP2
CD14
EHBP1L1
SH2D1A
GPR171
TRIM43
TMEM74
OSTF1
SLC38A3
ARSB
TIGIT
CD33
EPHB1
MILR1
VAC14
PLCH1
LHFPL2
GPR132
ST8SIA1
ABCA13
DENND3
C11orf21
TTYH1
PLEKHO2
ABCC4
SHD
KCNA2
WNT10B
GPR18
C11orf16
TXK
HECA
CLEC4C
GDF5
CCNJ
RRAGC
TMEM266
PDXK
LCK
CD8A
TRAT1
SDCBP
XCL1
GMIP
CTRL
KYNU
SAMD3
MCEMP1
F5
SIT1
APOL6
RNF19B
ABI3
BTN1A1
MAPRE2
ACE2
SLCO2B1
COL11A2
ITK
DMRTA2
ITGAL
TMC1
GPNMB
FKBP1C
NLRC3
TRIM38
RASSF2
CD8B
C3AR1
SLC9A6
AKR1E2
FCRL5
SMIM43
SIGLEC12
LST1
HLA-DRB1
ETV6
BIRC3
SEMA7A
FMNL1
INSL3
LY9
PAQR8
NCOA7
FUOM
WNT10A
CXCL1
ADAM19
FOXL1
C10orf90
TMC8
ATP11C
FTMT
EFHD2
FOLH1
AIPL1
ADA2
GNPTAB
XIRP1
BTLA
LALBA
ASGR2
SLC9A9
SERPINB9
SEC14L4
IDO2
PLOD3
TSHR
RGL4
MEI1
ASAP1
CD2
ATP11A
PLEKHA2
LIN28B
PPARA
TAGAP
ARHGAP15
FAM151A
OSBPL3
DGKG
PTCHD1
MAP4K1
LAT
OXGR1
STAT4
ANKRD45
ITGAD
MID1
LIMD2
PSAP
HLA-DQA1
UNC13D
CEBPE
ASGR1
VSIG4
ITPRID1
CD3D
LGI2
CPA2
CD5
WIPF1
ST18
PHF24
SELL
FCN1
HPS5
NT5DC2
CASP4
TBC1D10C
CD300E
SPN
LPO
DESI2
XCL2
GPR174
GIMAP4
GTPBP8
ZAP70
QKI
CHST4
KLRK1
NCCRP1
PIK3CG
CHRNB4
C1orf54
THEMIS
WDR91
UNC93A
TXNDC5
SSTR3
REM1
GPR25
GJB4
CDIN1
KBTBD8
CXCR3
HLA-DRA
GPSM3
PLAC8
CIITA
NCR3
RGS18
STAP1
DEFA4
PLCXD2
SLC24A4
INSC
TLR9
MFSD12
TM4SF19
ACTRT3
LIMS1
POU4F1
CD37
FCRL3
FAM98A
CEACAM19
P2RY8
PARVB
CLC
BTN3A2
SMCO2
ALPK2
ZNF438
CCL4
C16orf54
RASD2
LRRC34
DPEP2
CD5L
KLRF1
CSTA
IL18R1
RDH10
CD6
TMEM123
TLX1
MGAT1
CCDC71L
LACC1
CASS4
MAP3K21
SNTB1
SERBP1
S1PR4
GNB4
APOBEC3G
TOX
ACSL4
CD3E
TMPRSS12
TSPAN32
GIMAP5
DOCK7
PLOD1
IKZF3
POMC
PSORS1C2
AIRE
HLA-DRB5
UBE2J1
PLEKHF1
AVEN
LAX1
SPINK6
IPCEF1
KRT6A
IL27RA
CSF2
AGO2
PLTP
PNOC
ZNF267
KCNE5
ACAP1
IRAG2
TNFAIP3
ATP10B
ADORA2B
CTSW
TOR4A
GABRP
CD300LB
NFATC3
TRIM22
ACOT9
CSF2RA
ANKS6
SCML4
TMEM140
GBP2
KRT84
LMO4
JAML
TRPV4
CHN1
RNF182
STK17B
PIM1
TMEM176B
TTL
KRT79
OPN3
CLDN23
CST7
ZNF831
TNNT2
UGT2B7
CYBA
TRIM47
PADI2
HSPBAP1
SLC16A1
GPR183
AKR1B1
FAM135A
KIAA1549L
CORO1A
DNER
EOMES
CARD6
MARCKS
LBP
TMSB4X
ADRA2B
CLNK
PAPSS1
SLCO4A1
SLC12A3
IL7R
GABRE
TTYH2
FOLR3
CEP170
IL7
FAS
ZNF883
CD58
E2F4
PML
TREML1
SLC36A1
RAB32
CPM
IFNA4
ZC3H12C
GLIPR1
JOSD1
LRRC8C
ICAM4
PNMA6F
ZNF454
CD209
CD1B
CCR7
HSD11B1
FCGR2B
ANKRD44
TREML2
CD74
KCNA3
RNASE6
MYLK4
C21orf91
FYN
KIF21B
MICALL1
SPATA21
PNRC1
HIF1A
IFNGR1
CCDC140
RHOG
CSN3
GALNT13
ESX1
DOCK11
ECEL1
ARSF
SPACDR
MAL
KLK6
SOX30
MTMR2
GALNS
PROX2
INPP5D
KRT16
PM20D2
EPHB2
PBX4
EVI2A
NLRP7
LGALS2
CEP85L
FNDC3B
TMSB15B
MTMR8
AGAP2
CD200R1
TBC1D1
KLF11
SIX3
RAPGEF1
TMEM176A
RNF150
PRKD3
SLC35C1
PGLYRP3
TNFRSF13C
SLC2A9
WIPF3
CYP27A1
DIAPH2
KATNA1
P2RY1
ENOX2
PLBD1
MRC1
OR52N2
SLC5A6
ZMYND15
ZNF462
NPC2
MFSD4A
PRSS12
NMB
SBSN
NUGGC
NUTM1
PIP4K2A
GIMAP2
CD160
DISC1
APOBEC3C
LIPG
CMTM7
RIN3
PLEKHG1
PTPRCAP
LILRB5
ERICH5
TRDMT1
BNIP2
VMO1
HRH2
KLHDC3
GNA15
GALNT12
POU2F2
GJB5
COL4A3
AKAP7
SPRR2A
PLD1
CPNE2
MUC16
PVRIG
GP1BA
RHOQ
SLC66A1L
CRABP1
NPM2
NHSL1
SERPINB4
SULT1B1
LMTK3
TANC2
ELP2
SYT7
AHCYL1
SMIM15
PDHB
RCOR3
TRUB2
FBXL7
LMF1
CNNM4
CTR9
GSS
IFT81
RNF14
PGRMC2
IPP
RPS6KA6
TMEM265
ASAH2B
ANKRD30B
LMLN
RNF25
ZCCHC4
TMEM41B
LRRC27
SLC25A38
BICDL2
H2AC6
ADCY1
SPOP
ZNF263
ELMO3
MRPS30
PIGG
SRSF6
YTHDC2
XRRA1
NDUFA2
ZNF239
RRN3
TMPRSS6
TIGD4
ARL1
TSPAN31
PRXL2B
CCNH
RGS11
BRF1
CCDC106
KCNE4
ZKSCAN2
NDUFS4
EPHA10
SCAMP1
CCDC87
PAFAH1B3
CYP4F11
CFAP92
CFAP91
ZNF92
SLC22A4
DHRS2
PIGX
SNRNP35
DCDC1
TM7SF2
CFAP44
ZMYND8
MTX3
RRAGB
CPLX1
MSH3
GOLGA2
PCBD2
TMED8
ATE1
HOMER2
FBXO15
TMEM241
RBM24
LMNTD2
UEVLD
STRBP
POLR3E
SLC25A21
TTC21A
RAB30
TTC26
MKS1
ATP6V1G1
CSNK1G3
DNAJB2
FLYWCH2
CNFN
METRN
POMGNT1
AKR7L
DNAJC22
BAG3
UMAD1
ODR4
DCAF8
HEMK1
SRMS
SEPSECS
DMAC2
NKAIN1
SLITRK6
CDKN2AIPNL
DNAL4
NUDT6
WDR54
PEX1
DNAJC30
SLC25A4
WDR5B
BAIAP3
SLX4IP
HAPSTR1
N6AMT1
QRICH1
CYB561D2
PIP4K2C
EOLA1
BAZ2A
CSRNP2
PHF7
AMFR
MDH1B
APEH
PTP4A2
GATAD1
H2BC21
FKBP4
ATP2C2
LMBRD2
DHRS4
MIPEP
BDH1
NEK4
ZNF839
MAPK9
FSCN2
CERS2
GKAP1
CAMSAP3
ZNF563
CHMP4B
FAM98C
ULK4
CBX4
JMJD8
BPIFB1
ZSCAN32
PREX1
PLCD4
HK1
FAF2
NPTN
FRAT1
DUSP5
CETN2
IK
PIGO
SORD
TEX264
BMPR1B
ZNF410
SPATA17
HIRIP3
KLHL11
ELF3
CCDC113
MRPS14
CCDC153
ACACA
NGRN
SPATA20
CAPN9
MMEL1
SOX13
ARNT2
IMPDH2
IPPK
MYH14
NOS1AP
C5orf63
GRAMD1C
SLC35F5
UGCG
SAXO2
RABL3
IER3
METTL15
KTN1
PTK6
GMPR2
DCXR
DCAF11
SERPINA5
COASY
TCEAL4
RNF208
KLHDC2
ZNF24
ZSWIM5
KCNS3
B4GAT1
RTF1
AP1AR
PDCD6IP
CERS5
GRIK3
PDIK1L
FLOT1
LANCL1
SPINT1
SFI1
NME3
SVIP
PKIB
RNF43
NHERF1
HOXB2
G6PC3
ZNF860
PDZK1
COPZ1
CLCN3
IKBKB
MRPS27
CFAP90
EEIG1
RETREG2
CAMLG
SLC46A1
RAB11FIP4
ZNF782
IDNK
ZNF721
DAZAP2
DCAF10
NRIP1
KCTD2
LCA5L
ZNF875
PLEKHA7
C3orf52
SETD3
FAM114A2
GRPR
WBP1
ORAI3
BCAT2
SLC7A2
SOGA1
TAB3
PTPA
RNF141
AFTPH
PHF20
REPS2
CFAP99
CYTH2
BCL2L1
ZNF625
MANBAL
CNST
CBLC
IFT74
CCDC157
FBXO3
ASB13
CDAN1
ABCC11
NXPH3
SMIM7
STN1
SOX12
FAN1
ZNF652
ELMOD2
DBNDD2
CSTF2T
NEIL1
PYGO2
ACOX2
PYM1
MAL2
HMGCL
DNAJC14
ZNF587
AKAP9
ZNF174
N4BP3
PTPRA
ODAD4
FBXO16
LURAP1L
DCAF16
ZXDB
ZNF768
EBF4
GREB1L
USP40
CNTD1
SHISA4
CFAP36
DENND6B
CFAP298
STX18
NOVA1
GLYR1
ERICH2
LRRC1
MTA3
CCDC183
DCTN4
ZNF30
SYTL1
HECTD4
HSD17B4
SMIM1
WASL
TKFC
FAH
CCDC127
TACC2
ITIH6
TPRG1
KIF5C
IRX5
ZNF587B
TMEM144
HDGFL3
CSAD
VPS37D
SKIC8
MED7
PIGM
TRIM41
TMEM67
RALGAPB
DAAM1
SIAH2
MAGEE1
F7
INTS12
NOXA1
COMMD10
UBTF
HEXIM2
TRAK1
DHX29
EPN3
ELOVL2
VPS37C
ABCD3
ZNF776
RAD50
PAWR
ATP6AP1L
PCLO
SHROOM2
PPM1J
ZNF799
MEAF6
SECISBP2
UBR7
ALCAM
TOX4
LEO1
CLDN12
GDE1
CD46
ARMT1
DPCD
ZNF740
SEC22C
ESRP2
SYTL5
EPM2AIP1
BCAS4
C17orf113
DNAJA4
SFXN2
FRS2
AUH
DYNC2I1
DCP1B
XPA
HSD17B7
TMEM116
ASB8
MAP7
SULT2B1
SEMA3B
ALKBH1
SAMD12
PIGH
PHLDB3
C1orf226
NUDCD3
EPN2
FBXO38
PMVK
ZNF823
GOLT1A
ANKMY1
WDR35
STMND1
C17orf58
TMEM128
DZANK1
SREK1
GJC3
RAB26
RETREG3
CISH
SFMBT1
VPS52
ARID2
TP53BP1
SIPA1L3
SLC19A2
GEMIN8
SDR16C5
ZNF497
CRNKL1
LRRFIP1
TMEM50B
ZNF737
ZXDA
UGDH
ZFP62
SPR
HPX
GOLPH3L
CHMP2A
CFAP70
SLC16A6
JMJD7
ZNF620
SH3D21
SIN3A
SLC38A1
MYEF2
RSPH3
CORO2A
MACO1
DDR1
PLPP6
TMEM184A
PNMA1
POLI
PLEKHF2
STAM2
RETREG1
HINT2
PEX19
KDM3B
SPG11
PPP1R37
KCTD6
SLC25A16
PLS1
TBC1D19
KCNK15
MYG1
PPIP5K1
MTERF2
KBTBD4
CCDC74B
MYCBP
TTC9
ZNF680
DCAKD
CLGN
CHD6
PRKAB1
ACOT2
C16orf46
BBS1
PIGV
DUSP28
SLC4A8
CCND1
QDPR
TMCO3
NAPA
UBR1
SLC35A3
CCDC148
WDFY3
PANK3
SERINC2
SLC22A23
POFUT1
RAB11FIP3
ANG
PBLD
PBX1
GLRB
EVL
METTL25B
ZNF609
IQCC
MIER3
SREBF1
CFAP43
ZNF19
ZKSCAN1
JUP
WWC1
CTSF
CGRRF1
AK7
SNX25
MZF1
RETSAT
FUZ
COA3
ATG16L1
MRTFB
ACOT1
BRD8
PLAAT3
MB
MFAP1
C6orf132
EFHC1
TMEM8B
PRSS8
PRPF40B
IRX3
COQ4
IGBP1
ERG28
DNAAF11
TLE6
CRB3
ADGRL1
KIF3A
GPR39
BTBD9
ZNF425
CPLANE2
CASD1
TMEM87B
GPR27
PCSK6
UBE3B
PARD6B
GPRC5C
ERMP1
IQCK
UBIAD1
DNAJC17
ERBB2
ZNF446
TRPM4
ENTPD5
ZNF747
VPS39
MATCAP2
IRF6
ADGRB2
TMEM141
C16orf74
C1orf56
FBXL17
ETFBKMT
PIGQ
LGALS8
ARFIP1
DYNC1I2
DYRK1B
LRG1
RAP1GAP
PGGT1B
FAM120A
EXD2
CBR4
MREG
BTF3
OVOL1
RAB19
SPATA6L
CHDH
FAM187A
FAM241A
NSMCE1
TRAM1L1
PAF1
TUSC2
PIFO
PEX7
PCSK4
CSTPP1
NECAB3
RGL3
DUSP16
KCND3
ATP5MC2
PEX11G
MED13L
SHANK2
GSTZ1
PTPN3
PCP2
HNRNPH2
SLC25A35
APH1B
EEF1A2
ABCA3
RND1
AFF4
PLPPR2
TRIM62
PHOSPHO2
CHCHD5
TMEM205
PLEKHH3
KANSL3
KRT10-AS1
PPP1R26
SLC24A1
RAB5B
SMARCC2
CCDC74A
WDR73
TNRC6C
NEK5
DNAH7
CYB5A
TRIM23
CDYL2
NBR1
ABCC8
WFS1
ACBD4
ANO1
SLC25A23
DNAAF8
CTNNA1
CPEB3
SUMF1
NEK9
TEX9
AAGAB
MTARC2
RPH3AL
RAB6C
YIPF1
CAP2
DDAH1
GIGYF2
ZNF311
COG7
C1orf210
DMKN
MPV17L
NUBPL
ZNF429
PGPEP1
CIRBP
CLDN7
GLS2
DGKD
MKRN2OS
OCLN
DTWD2
HIP1
LMAN2L
SYT9
TMEM62
PKP4
RTN2
PIERCE2
SOWAHB
BMERB1
BECN1
STK16
ST6GALNAC2
ENPP5
CFAP53
NPDC1
PCGF2
GSTCD
TESMIN
KATNIP
AKR7A3
SPINT2
PTGR2
RGL2
PREPL
C2orf81
PXMP4
CYB5R1
TP53INP1
OCEL1
SPEF1
ZDHHC11
GOLGA1
MEIS3
MIGA1
WWP1
CDK20
ADCY6
GLUD1
DNAAF3
KIF9
GOLGB1
ILDR1
MDP1
DNAI4
TOX3
ABLIM3
CCDC159
TC2N
ZNF433
TPRN
FBXL16
GALNT6
SYDE2
NPRL2
PLAT
ASTN2
[truncated: 487 more rows]
