# Supplementary material for: Molecular profiling of the Basal-like intrinsic molecular subtype in primary ER-positive HER2-negative breast cancer
Source: Genome Med. 2025 Dec 1;17:146. doi: 10.1186/s13073-025-01576-9 (PMC12667147; doi:10.1186/s13073-025-01576-9)
Supplement: Supplementary file 4 — Additional file 4. ERpHER2n Basal-like copy number data and alteration frequencies. This Excel file provides gene-level copy number gain and loss frequencies per subgroup. It also provides the results of statistical tests comparing these frequencies in ERpHER2n Basal-like cases to other subgroups and the genes found to be significantly differing in these comparisons. [file 13073_2025_1576_MOESM4_ESM.xlsx]

## Sheet: CNA_frequencies
gene	chr	start	end	freqloss.Basal	freqgain.Basal	freqloss.LumA	freqgain.LumA	freqloss.LumB	freqgain.LumB	freqloss.tnbc.Basal	freqgain.tnbc.Basal	freqloss.tnbc.NonBasal	freqgain.tnbc.NonBasal
A1BG	19	58345178	58362751	-31.25	5.88235	-6.94444	12.3288	-14.2857	10.3774	-30.4348	22.7027	-9.09091	13.3333
A1BG-AS1	19	58347718	58355455	-31.25	5.88235	-6.94444	12.3288	-14.2857	10.3774	-30.4348	22.7027	-9.09091	13.3333
A1CF	10	50799409	50885675	-31.25	5.88235	-11.1111	0	-18.0952	10.3774	-27.1739	21.6216	-11.3636	8.88889
A2M	12	9067664	9116229	-31.25	17.6471	-15.2778	2.73973	-22.8571	10.3774
A2M-AS1	12	9065163	9068689	-31.25	17.6471	-15.2778	2.73973	-22.8571	10.3774
A2ML1	12	8822621	8887001	-31.25	17.6471	-15.2778	2.73973	-21.9048	10.3774
A2MP1	12	9228533	9275817	-31.25	17.6471	-15.2778	2.73973	-22.8571	10.3774
A3GALT2	1	33306766	33321098	-18.75	23.5294	-15.2778	1.36986	-22.8571	7.54717	-27.7174	17.8378	-6.81818	8.88889
A4GALT	22	42692121	42721298	-31.25	5.88235	-36.1111	4.10959	-52.381	1.88679	-31.5217	23.2432	-20.4545	11.1111
A4GNT	3	138123713	138132390	-6.25	29.4118	-9.72222	12.3288	-10.4762	16.9811	-9.78261	37.8378	-6.81818	17.7778
AA06	17	33529787	33533760	-37.5	5.88235	-16.6667	13.6986	-19.0476	25.4717	-55.4348	8.64865	-52.2727	2.22222
AAAS	12	53701240	53715412							-66.3043	2.7027	-15.9091	8.88889
AACS	12	125065434	125143333	-31.25	5.88235	-15.2778	10.9589	-13.3333	13.2075	-46.1957	10.8108	-22.7273	6.66667
AACSP1	5	178764861	178818435	-50	5.88235	-1.38889	12.3288	-11.4286	17.9245	-58.1522	9.72973	-9.09091	20
AADAC	3	151814073	151828488	0	47.0588	-6.94444	13.6986	-9.52381	19.8113	-5.43478	55.1351	-4.54545	24.4444
AADACL2	3	151451704	151475556							-5.43478	55.1351	-6.81818	24.4444
AADACL3	1	12716110	12728760	-31.25	17.6471	-22.2222	1.36986	-33.3333	2.83019	-48.913	9.18919	-11.3636	8.88889
AADACL4	1	12644085	12667076	-31.25	17.6471	-22.2222	1.36986	-33.3333	2.83019	-48.913	9.18919	-11.3636	8.88889
AADACP1	3	151770396	151784945	0	47.0588	-6.94444	13.6986	-9.52381	19.8113	-5.43478	55.1351	-4.54545	24.4444
AADAT	4	170060222	170091699	-50	11.7647	-18.0556	1.36986	-13.3333	9.43396	-61.9565	6.48649	-20.4545	2.22222
AAGAB	15	67200667	67255195	-25	0	-11.1111	5.47945	-17.1429	5.66038	-48.3696	13.5135	-20.4545	2.22222
AAK1	2	69457997	69674349	0	29.4118	-13.8889	0	-20.9524	2.83019	-8.69565	25.4054	-4.54545	13.3333
AAMDC	11	77821109	77918432	-31.25	23.5294	-16.6667	5.47945	-27.619	21.6981	-14.6739	30.8108	-20.4545	2.22222
AAMP	2	219128852	219134893							-24.4565	16.7568	-18.1818	8.88889
AANAT	17	76453351	76470117	-18.75	17.6471	-6.94444	20.5479	-6.66667	39.6226	-16.3043	44.3243	-18.1818	15.5556
AAR2	20	36236131	36270918	-18.75	11.7647	-5.55556	19.1781	-2.85714	32.0755	-20.6522	25.9459	-4.54545	24.4444
AARD	8	116938207	116944487	-6.25	52.9412	-4.16667	36.9863	-3.80952	54.717	-2.17391	80	-4.54545	51.1111
AARS1	16	70251983	70289707	-43.75	5.88235	-87.5	0	-67.619	3.77358	-38.0435	20	-31.8182	8.88889
AARS2	6	44298731	44313347	0	35.2941	-8.33333	5.47945	-23.8095	8.49057	-5.43478	51.3514	-4.54545	20
AARSD1	17	42950526	42964498	-43.75	0	-16.6667	12.3288	-26.6667	23.5849	-50.5435	9.72973	-47.7273	4.44444
AASDH	4	56338287	56387508	-37.5	11.7647	-20.8333	0	-13.3333	9.43396	-40.7609	16.2162	-22.7273	4.44444
AASDHPPT	11	106075501	106098699	-43.75	17.6471	-31.9444	1.36986	-55.2381	4.71698	-39.6739	15.1351	-27.2727	2.22222
AASS	7	122064583	122144308	-18.75	23.5294	-6.94444	12.3288	-18.0952	15.0943	-14.6739	35.1351	-6.81818	22.2222
AATBC	21	43805758	43812567	-31.25	17.6471	-4.16667	6.84932	-16.1905	16.9811	-22.8261	29.1892	-4.54545	26.6667
AATF	17	35306175	35414171							-52.7174	9.18919	-47.7273	4.44444
AATK	17	81110487	81166221	-18.75	23.5294	-6.94444	24.6575	-10.4762	44.3396	-15.7609	45.9459	-20.4545	13.3333
ABAT	16	8674596	8784575	-18.75	29.4118	0	45.2055	-3.80952	40.566	-30.4348	18.9189	-6.81818	13.3333
ABCA1	9	104781006	104928155	-43.75	0	-15.2778	4.10959	-24.7619	3.77358	-40.2174	7.56757	-31.8182	6.66667
ABCA10	17	69147214	69244846	-25	11.7647	-11.1111	19.1781	-9.52381	36.7925	-19.5652	41.6216	-15.9091	17.7778
ABCA11P	4	425435	474142	-62.5	5.88235	-16.6667	2.73973	-17.1429	10.3774	-67.3913	7.02703	-29.5455	2.22222
ABCA12	2	214931542	215138626	-31.25	0	-11.1111	0	-26.6667	2.83019	-26.6304	15.6757	-18.1818	6.66667
ABCA13	7	48171458	48647497	-12.5	23.5294	-2.77778	13.6986	-6.66667	18.8679	-20.6522	28.1081	-2.27273	37.7778
ABCA17P	16	2339150	2426699	-12.5	35.2941	0	52.0548	-4.7619	55.6604	-29.8913	20	-11.3636	13.3333
ABCA2	9	137007234	137028915	-43.75	5.88235	-8.33333	13.6986	-25.7143	15.0943	-48.3696	8.64865	-22.7273	13.3333
ABCA3	16	2275881	2340746	-12.5	35.2941	0	52.0548	-4.7619	55.6604	-29.8913	20	-9.09091	13.3333
ABCA4	1	93992834	94121148	-12.5	5.88235	-20.8333	0	-32.381	2.83019	-16.8478	32.973	-22.7273	4.44444
ABCA5	17	69244311	69327244	-25	11.7647	-11.1111	19.1781	-9.52381	36.7925	-19.5652	42.1622	-15.9091	17.7778
ABCA6	17	69078702	69141895	-25	11.7647	-11.1111	19.1781	-10.4762	37.7358	-19.5652	41.6216	-15.9091	20
ABCA7	19	1039997	1065572	-37.5	11.7647	-22.2222	16.4384	-27.619	12.2642	-58.1522	6.48649	-13.6364	11.1111
ABCA8	17	68867289	68955392	-25	11.7647	-11.1111	19.1781	-8.57143	38.6792	-19.5652	41.6216	-15.9091	20
ABCA9	17	68974488	69060949	-25	11.7647	-11.1111	19.1781	-9.52381	37.7358	-19.5652	41.6216	-15.9091	20
ABCB1	7	87503017	87713323	-6.25	29.4118	-6.94444	12.3288	-15.2381	16.0377	-14.1304	35.6757	-2.27273	33.3333
ABCB10	1	229516582	229558707	0	70.5882	-2.77778	61.6438	-6.66667	53.7736	-2.71739	74.0541	-4.54545	53.3333
ABCB11	2	169779449	169887833							-23.3696	18.9189	-6.81818	17.7778
ABCB4	7	87401696	87480435	-6.25	29.4118	-6.94444	12.3288	-15.2381	16.0377	-14.1304	35.1351	-2.27273	33.3333
ABCB5	7	20615667	20777038	-6.25	47.0588	-4.16667	16.4384	-3.80952	23.5849	-28.8043	28.6486	-2.27273	35.5556
ABCB6	2	219209772	219222738	-31.25	0	-9.72222	1.36986	-27.619	4.71698	-25.5435	16.2162	-18.1818	6.66667
ABCB7	23	75051048	75156732	-18.75	11.7647	-1.38889	76.7123	-15.2381	60.3774	-45.1087	14.5946	-29.5455	15.5556
ABCB8	7	151028422	151047782	-25	23.5294	-5.55556	15.0685	-16.1905	16.0377	-21.1957	34.5946	-22.7273	13.3333
ABCB9	12	122920951	122981649	-25	5.88235	-25	6.84932	-16.1905	16.0377	-48.3696	8.10811	-18.1818	8.88889
ABCC1	16	16043434	16236930							-27.7174	19.4595	-9.09091	11.1111
ABCC10	6	43427366	43450427	0	35.2941	-15.2778	4.10959	-25.7143	7.54717	-6.52174	52.973	-6.81818	17.7778
ABCC11	16	48164952	48247568	-25	11.7647	-66.6667	6.84932	-57.1429	11.3208	-43.4783	15.1351	-25	11.1111
ABCC12	16	48080882	48156018	-25	11.7647	-66.6667	6.84932	-57.1429	11.3208	-43.4783	15.1351	-25	11.1111
ABCC13	21	14236206	14362754	-18.75	17.6471	-9.72222	4.10959	-20.9524	11.3208	-27.1739	26.4865	-9.09091	20
ABCC2	10	99782640	99852594	-31.25	5.88235	-20.8333	0	-23.8095	6.60377	-46.1957	7.56757	-20.4545	6.66667
ABCC3	17	50634777	50692253	-43.75	5.88235	-9.72222	17.8082	-8.57143	36.7925	-38.0435	16.2162	-22.7273	15.5556
ABCC4	13	95019835	95301475	-18.75	17.6471	-25	6.84932	-33.3333	7.54717	-35.3261	26.4865	-27.2727	8.88889
ABCC5	3	183919934	184017939	-6.25	41.1765	-9.72222	13.6986	-13.3333	20.7547	-11.9565	45.9459	-6.81818	26.6667
ABCC5-AS1	3	184006338	184011419	-6.25	41.1765	-9.72222	13.6986	-13.3333	20.7547	-12.5	45.9459	-6.81818	26.6667
ABCC6	16	16243422	16317328							-27.7174	20	-9.09091	11.1111
ABCC6P1	16	18582570	18609607							-29.3478	19.4595	-11.3636	8.88889
ABCC6P2	16	14916289	14918559							-28.2609	20	-9.09091	11.1111
ABCC8	11	17392498	17476894	-25	11.7647	-12.5	8.21918	-16.1905	13.2075	-33.6957	18.9189	-15.9091	11.1111
ABCC9	12	21797389	21942543	-31.25	11.7647	-9.72222	5.47945	-18.0952	12.2642	-32.6087	34.5946	-20.4545	8.88889
ABCD1	23	153724856	153744755	-12.5	17.6471	-4.16667	69.863	-13.3333	65.0943	-40.7609	18.9189	-31.8182	17.7778
ABCD2	12	39550033	39619803	-31.25	11.7647	-9.72222	4.10959	-5.71429	14.1509	-44.5652	14.5946	-9.09091	8.88889
ABCD3	1	94418389	94518666	-12.5	5.88235	-20.8333	0	-32.381	2.83019	-16.8478	32.973	-22.7273	4.44444
ABCD4	14	74285269	74303055	-68.75	0	-19.4444	4.10959	-32.381	8.49057	-65.2174	4.32432	-9.09091	15.5556
ABCE1	4	145098288	145129524	-43.75	11.7647	-13.8889	0	-12.381	9.43396	-50	8.64865	-18.1818	2.22222
ABCF2	7	151211484	151227205	-25	23.5294	-5.55556	15.0685	-16.1905	16.0377	-21.1957	35.1351	-22.7273	13.3333
ABCF3	3	184186095	184194012	-6.25	41.1765	-9.72222	13.6986	-13.3333	19.8113	-11.9565	44.8649	-6.81818	26.6667
ABCG1	21	42199689	42297244	-25	17.6471	-5.55556	4.10959	-17.1429	12.2642	-24.4565	30.8108	-6.81818	24.4444
ABCG2	4	88090150	88231628	-43.75	5.88235	-15.2778	0	-15.2381	8.49057	-48.913	8.64865	-18.1818	6.66667
ABCG4	11	119149052	119162653	-50	5.88235	-33.3333	1.36986	-56.1905	3.77358	-42.9348	12.973	-20.4545	6.66667
ABCG5	2	43812472	43838865	-12.5	23.5294	-8.33333	0	-22.8571	4.71698	-10.3261	29.1892	-2.27273	15.5556
ABCG8	2	43831942	43882988	-12.5	23.5294	-8.33333	0	-22.8571	4.71698	-10.3261	29.1892	-2.27273	15.5556
ABHD1	2	27123789	27130812	-6.25	29.4118	-13.8889	1.36986	-22.8571	2.83019	-11.9565	32.973	-2.27273	22.2222
ABHD10	3	111979010	111993368	-12.5	29.4118	-11.1111	9.58904	-8.57143	17.9245	-19.5652	24.8649	-4.54545	17.7778
ABHD11	7	73736094	73738852	0	29.4118	-16.6667	10.9589	-12.381	17.9245	-15.7609	31.3514	-4.54545	33.3333
ABHD11-AS1	7	73734994	73736161	0	29.4118	-16.6667	10.9589	-12.381	17.9245	-16.3043	31.3514	-4.54545	33.3333
ABHD12	20	25294742	25390835	0	17.6471	-2.77778	23.2877	-9.52381	27.3585	-20.1087	30.8108	-9.09091	17.7778
ABHD12B	14	50872053	50904970	-50	11.7647	-12.5	6.84932	-20.9524	14.1509	-59.2391	6.48649	-13.6364	15.5556
ABHD13	13	108218392	108234243	-18.75	17.6471	-22.2222	9.58904	-35.2381	6.60377	-35.3261	31.8919	-27.2727	4.44444
ABHD14A	3	52009042	52015216							-63.587	3.78378	-25	2.22222
ABHD14A-ACY1	3	52009042	52023218							-63.587	3.78378	-25	2.22222
ABHD14B	3	51961212	51983409	-56.25	0	-29.1667	2.73973	-32.381	3.77358	-63.587	3.78378	-25	2.22222
ABHD15	17	29560547	29567037	-25	11.7647	-12.5	10.9589	-20.9524	25.4717	-54.3478	12.4324	-50	4.44444
ABHD16B	20	63861498	63862988	0	23.5294	-4.16667	30.137	-2.85714	48.1132	-16.8478	40	-6.81818	24.4444
ABHD17A	19	1876810	1885496	-37.5	5.88235	-22.2222	16.4384	-26.6667	14.1509	-59.7826	5.94595	-15.9091	2.22222
ABHD17B	9	71862452	71911193	-37.5	11.7647	-18.0556	1.36986	-28.5714	3.77358	-39.1304	10.2703	-40.9091	2.22222
ABHD17C	15	80679684	80755621	-37.5	5.88235	-11.1111	4.10959	-15.2381	9.43396	-44.0217	15.6757	-22.7273	2.22222
ABHD18	4	127965315	128039953	-50	17.6471	-16.6667	1.36986	-15.2381	10.3774	-50	8.10811	-20.4545	2.22222
ABHD2	15	89087459	89202355	-37.5	5.88235	-15.2778	4.10959	-15.2381	11.3208	-39.1304	20.5405	-20.4545	4.44444
ABHD3	18	21650901	21704780	-37.5	29.4118	-18.0556	5.47945	-20.9524	9.43396	-21.1957	26.4865	-40.9091	4.44444
ABHD4	14	22598290	22612963	-37.5	35.2941	-19.4444	2.73973	-26.6667	11.3208	-48.913	12.973	-11.3636	11.1111
ABHD5	3	43690108	43734371	-56.25	0	-19.4444	4.10959	-27.619	9.43396	-53.2609	8.10811	-25	2.22222
ABHD6	3	58237532	58294734	-56.25	0	-27.7778	1.36986	-32.381	4.71698	-62.5	3.78378	-20.4545	4.44444
ABHD8	19	17292131	17310236	-6.25	17.6471	-16.6667	16.4384	-16.1905	16.0377	-21.1957	32.4324	-2.27273	20
ABI1	10	26746593	26861087	-6.25	64.7059	-16.6667	1.36986	-20.9524	10.3774	-10.8696	45.4054	-6.81818	17.7778
ABI2	2	203328280	203447728	-25	5.88235	-15.2778	0	-30.4762	2.83019	-23.3696	18.3784	-11.3636	13.3333
ABI3	17	49210411	49223225	-43.75	0	-12.5	15.0685	-12.381	32.0755	-38.587	16.7568	-27.2727	13.3333
ABI3BP	3	100749156	100993515	-12.5	23.5294	-11.1111	6.84932	-9.52381	14.1509	-18.4783	28.1081	-4.54545	11.1111
ABITRAM	9	108934400	108950744	-43.75	0	-15.2778	4.10959	-27.619	2.83019	-43.4783	8.64865	-31.8182	6.66667
ABL1	9	130713043	130887675	-31.25	11.7647	-16.6667	6.84932	-26.6667	4.71698	-52.1739	8.64865	-22.7273	11.1111
ABL2	1	179099330	179229684	0	88.2353	-4.16667	57.5342	-5.71429	54.717	-3.80435	66.4865	0	51.1111
ABLIM1	10	114431112	114768061	-37.5	5.88235	-16.6667	0	-21.9048	9.43396	-44.0217	10.8108	-27.2727	0
ABLIM2	4	7965310	8158832	-56.25	5.88235	-12.5	5.47945	-17.1429	12.2642	-69.5652	4.86486	-29.5455	4.44444
ABLIM3	5	149141483	149260542	-56.25	5.88235	-4.16667	15.0685	-11.4286	16.9811	-68.4783	4.32432	-13.6364	13.3333
ABO	9	136130563	136150630							-49.4565	10.8108	-20.4545	11.1111
ABR	17	906758	1090616							-47.2826	10.8108	-68.1818	0
ABRA	8	106759483	106770244	-6.25	47.0588	-2.77778	35.6164	-4.7619	51.8868	-2.17391	75.6757	-4.54545	53.3333
ABRACL	6	139028745	139043302	-12.5	41.1765	-23.6111	0	-40.9524	5.66038	-23.913	27.027	-38.6364	13.3333
ABRAXAS1	4	83459517	83523348	-43.75	5.88235	-18.0556	0	-19.0476	9.43396	-47.2826	9.72973	-20.4545	4.44444
ABRAXAS2	10	124801819	124836667	-25	17.6471	-12.5	2.73973	-20.9524	10.3774	-41.3043	14.0541	-27.2727	2.22222
ABT1	6	26597171	26600277							-8.15217	48.1081	-11.3636	15.5556
ABTB1	3	127672935	127680926	-12.5	23.5294	-8.33333	13.6986	-13.3333	16.9811	-17.3913	28.6486	-6.81818	15.5556
ABTB2	11	34150987	34358010	-18.75	17.6471	-6.94444	9.58904	-18.0952	15.0943	-20.6522	30.8108	-18.1818	11.1111
ABTB3	12	107318421	107659642	-18.75	0	-11.1111	5.47945	-8.57143	15.0943	-56.5217	3.24324	-18.1818	6.66667
ACAA1	3	38122710	38137242	-56.25	0	-20.8333	2.73973	-26.6667	9.43396	-46.1957	13.5135	-20.4545	6.66667
ACAA2	18	49782164	49813953	-56.25	23.5294	-15.2778	8.21918	-26.6667	13.2075	-42.9348	16.2162	-54.5455	2.22222
ACACA	17	35441927	35766902							-52.1739	9.72973	-47.7273	4.44444
ACACB	12	109111218	109268226	-18.75	0	-15.2778	5.47945	-11.4286	12.2642	-54.3478	3.78378	-18.1818	6.66667
ACAD10	12	111686053	111757107	-25	0	-18.0556	4.10959	-13.3333	13.2075	-52.7174	7.02703	-15.9091	8.88889
ACAD11	3	132558138	132660082	-6.25	29.4118	-8.33333	12.3288	-13.3333	14.1509	-13.587	32.973	-6.81818	17.7778
ACAD8	11	134253548	134265855	-50	0	-29.1667	4.10959	-52.381	6.60377	-42.3913	13.5135	-27.2727	4.44444
ACAD9	3	128879596	128924003	-6.25	29.4118	-9.72222	12.3288	-13.3333	17.9245	-16.3043	28.6486	-6.81818	17.7778
ACADL	2	210187126	210225447	-31.25	0	-11.1111	1.36986	-26.6667	2.83019	-27.1739	16.7568	-11.3636	13.3333
ACADM	1	75724431	75763720	-6.25	11.7647	-20.8333	1.36986	-30.4762	2.83019	-14.6739	31.3514	-20.4545	8.88889
ACADS	12	120725774	120740008	-25	5.88235	-22.2222	6.84932	-13.3333	15.0943	-48.913	8.64865	-18.1818	8.88889
ACADSB	10	123008979	123058290	-25	17.6471	-11.1111	2.73973	-20.9524	10.3774	-40.7609	12.973	-27.2727	4.44444
ACADVL	17	7217125	7225266	-56.25	5.88235	-54.1667	2.73973	-53.3333	2.83019	-57.6087	5.40541	-72.7273	0
ACAN	15	88803436	88875353	-37.5	5.88235	-13.8889	5.47945	-15.2381	11.3208	-39.1304	20.5405	-20.4545	4.44444
ACAP1	17	7239848	7254793							-57.6087	5.40541	-75	0
ACAP2	3	195274745	195443044	-6.25	35.2941	-12.5	12.3288	-13.3333	22.6415	-15.7609	46.4865	-6.81818	26.6667
ACAP3	1	1292390	1309609	-31.25	17.6471	-9.72222	13.6986	-29.5238	14.1509	-37.5	17.2973	-11.3636	8.88889
ACAT1	11	108116695	108147603	-50	11.7647	-40.2778	1.36986	-57.1429	2.83019	-41.8478	14.0541	-27.2727	4.44444
ACAT2	6	159762045	159779112	-12.5	23.5294	-22.2222	1.36986	-42.8571	2.83019	-40.2174	17.8378	-45.4545	6.66667
ACBD3	1	226144679	226186741	0	70.5882	-1.38889	63.0137	-6.66667	55.6604	-2.17391	73.5135	-2.27273	53.3333
ACBD4	17	45132600	45144181	-43.75	0	-19.4444	10.9589	-23.8095	24.5283	-47.2826	9.18919	-45.4545	2.22222
ACBD5	10	27168135	27243046	-6.25	64.7059	-16.6667	1.36986	-20.9524	11.3208	-10.8696	45.9459	-6.81818	17.7778
ACBD6	1	180269653	180502954	0	88.2353	-2.77778	57.5342	-5.71429	56.6038	-3.26087	67.027	0	53.3333
ACBD7	10	15075475	15088776	-6.25	64.7059	-12.5	1.36986	-17.1429	15.0943	-10.3261	54.5946	-4.54545	20
ACCS	11	44065925	44084237	-37.5	11.7647	-8.33333	8.21918	-14.2857	11.3208	-22.8261	22.1622	-18.1818	11.1111
ACCSL	11	43921059	44059977	-37.5	11.7647	-8.33333	8.21918	-14.2857	11.3208	-22.8261	22.1622	-18.1818	11.1111
ACD	16	67657512	67660810	-50	0	-84.7222	0	-69.5238	1.88679	-41.8478	17.2973	-31.8182	6.66667
ACE	17	63477061	63521848	-43.75	5.88235	-9.72222	20.5479	-6.66667	41.5094	-22.2826	36.2162	-15.9091	17.7778
ACE2	23	15494566	15675608	-31.25	17.6471	-5.55556	73.9726	-10.4762	63.2075	-50.5435	9.72973	-29.5455	15.5556
ACER1	19	6306142	6362149	-12.5	11.7647	-22.2222	12.3288	-17.1429	15.0943	-36.413	20.5405	-6.81818	8.88889
ACER2	9	19409009	19452505	-31.25	5.88235	-19.4444	2.73973	-32.381	4.71698	-29.3478	31.3514	-50	8.88889
ACER3	11	76860859	77026797	-31.25	23.5294	-11.1111	4.10959	-23.8095	23.5849	-15.2174	28.6486	-20.4545	2.22222
ACHE	7	100889994	100896974	-6.25	29.4118	-13.8889	13.6986	-20	14.1509	-12.5	38.3784	-2.27273	40
ACIN1	14	23058564	23095614	-43.75	29.4118	-12.5	6.84932	-20	15.0943	-49.4565	12.973	-11.3636	11.1111
ACKR1	1	159204875	159206500	0	88.2353	-1.38889	60.274	-3.80952	55.6604	-1.08696	79.4595	0	51.1111
ACKR2	3	42804752	42908105	-56.25	0	-20.8333	2.73973	-28.5714	9.43396	-50.5435	10.2703	-25	2.22222
ACKR3	2	236567787	236582354	-37.5	0	-11.1111	5.47945	-30.4762	1.88679	-31.5217	13.5135	-22.7273	6.66667
ACKR4	3	132597270	132602644	-6.25	29.4118	-8.33333	12.3288	-13.3333	14.1509	-13.587	32.973	-6.81818	17.7778
ACLY	17	41866917	41930542	-43.75	0	-13.8889	10.9589	-26.6667	24.5283	-48.3696	11.3514	-45.4545	2.22222
ACMSD	2	134838616	134902034	-18.75	0	-16.6667	4.10959	-28.5714	1.88679	-28.8043	13.5135	-11.3636	11.1111
ACO1	9	32384603	32454769	-37.5	5.88235	-23.6111	1.36986	-32.381	1.88679	-28.8043	25.9459	-52.2727	8.88889
ACO2	22	41447830	41529273	-31.25	5.88235	-36.1111	4.10959	-49.5238	1.88679	-32.6087	21.6216	-18.1818	17.7778
ACOD1	13	76948511	76958638	-18.75	17.6471	-27.7778	4.10959	-40	3.77358	-42.9348	17.8378	-31.8182	4.44444
ACOT1	14	73537143	73543796	-68.75	0	-20.8333	4.10959	-32.381	8.49057	-65.7609	3.78378	-9.09091	13.3333
ACOT11	1	54542257	54639192	-6.25	5.88235	-15.2778	2.73973	-23.8095	3.77358	-12.5	37.2973	-11.3636	8.88889
ACOT12	5	81329996	81394179	-62.5	0	-4.16667	12.3288	-15.2381	13.2075	-83.6957	1.08108	-34.0909	6.66667
ACOT13	6	24667035	24705065	0	52.9412	-8.33333	8.21918	-17.1429	10.3774	-7.6087	49.1892	-11.3636	15.5556
ACOT2	14	73567620	73575658	-68.75	0	-20.8333	4.10959	-32.381	8.49057	-65.2174	4.32432	-9.09091	13.3333
ACOT4	14	73591873	73595766	-68.75	0	-20.8333	4.10959	-32.381	8.49057	-65.2174	4.32432	-9.09091	13.3333
ACOT6	14	73610945	73619888	-68.75	0	-20.8333	4.10959	-32.381	8.49057	-65.2174	4.86486	-9.09091	13.3333
ACOT7	1	6264269	6393767	-31.25	17.6471	-16.6667	4.10959	-33.3333	4.71698	-48.913	11.3514	-9.09091	11.1111
ACOT8	20	45841721	45857405	-6.25	17.6471	-2.77778	19.1781	-3.80952	38.6792	-20.6522	29.7297	-4.54545	26.6667
ACOT9	23	23701055	23766475	-31.25	17.6471	-8.33333	68.4932	-10.4762	65.0943	-51.6304	9.18919	-31.8182	15.5556
ACOX1	17	75941507	75979177	-18.75	17.6471	-6.94444	19.1781	-7.61905	39.6226	-15.2174	44.8649	-18.1818	20
ACOX2	3	58505136	58537283	-56.25	0	-27.7778	2.73973	-33.3333	5.66038	-61.413	4.32432	-22.7273	6.66667
ACOX3	4	8366282	8440723	-56.25	5.88235	-13.8889	4.10959	-16.1905	11.3208	-70.1087	4.32432	-29.5455	4.44444
ACOXL	2	110732539	111118548	-12.5	0	-12.5	4.10959	-22.8571	2.83019	-26.087	16.2162	-4.54545	13.3333
ACP1	2	264893	278283	-12.5	23.5294	-6.94444	8.21918	-26.6667	5.66038	-20.6522	30.8108	-2.27273	20
ACP2	11	47239302	47248906	-37.5	11.7647	-20.8333	4.10959	-23.8095	5.66038	-21.7391	17.2973	-20.4545	11.1111
ACP3	3	132317369	132368302	-6.25	29.4118	-8.33333	12.3288	-13.3333	14.1509	-13.587	32.973	-6.81818	17.7778
ACP4	19	50790415	50795219	-18.75	11.7647	-8.33333	15.0685	-13.3333	11.3208	-27.1739	24.3243	-9.09091	11.1111
ACP5	19	11574653	11579993	-6.25	29.4118	-19.4444	10.9589	-20.9524	11.3208	-25	28.6486	-4.54545	15.5556
ACP6	1	147629652	147670524	0	82.3529	-2.77778	49.3151	-1.90476	53.7736	-1.08696	75.1351	-2.27273	40
ACP7	19	39083913	39111493	-12.5	11.7647	-13.8889	12.3288	-11.4286	10.3774	-14.6739	42.7027	-6.81818	8.88889
ACR	22	51176652	51183727							-34.2391	22.7027	-25	11.1111
ACRBP	12	6638075	6647433	-31.25	23.5294	-12.5	4.10959	-19.0476	10.3774	-32.0652	40	-25	8.88889
ACRV1	11	125671522	125680874	-50	5.88235	-30.5556	2.73973	-53.3333	5.66038	-38.0435	12.4324	-22.7273	6.66667
ACSBG1	15	78167468	78245688	-31.25	0	-11.1111	4.10959	-15.2381	11.3208	-44.5652	14.5946	-20.4545	6.66667
ACSBG2	19	6135247	6193094	-12.5	11.7647	-20.8333	13.6986	-17.1429	15.0943	-36.413	20.5405	-6.81818	8.88889
ACSF2	17	50426158	50474845	-43.75	5.88235	-9.72222	17.8082	-9.52381	34.9057	-37.5	17.2973	-25	20
ACSF3	16	89088375	89164121	-43.75	11.7647	-81.9444	0	-69.5238	4.71698	-40.2174	21.0811	-36.3636	11.1111
ACSL1	4	184755595	184826818	-50	11.7647	-16.6667	1.36986	-14.2857	9.43396	-67.9348	4.86486	-18.1818	4.44444
ACSL3	2	222860942	222944639	-37.5	0	-11.1111	0	-27.619	4.71698	-28.2609	14.0541	-20.4545	6.66667
ACSL4	23	109629350	109733403	-18.75	11.7647	-5.55556	76.7123	-13.3333	68.8679	-48.913	14.0541	-29.5455	15.5556
ACSL5	10	112374116	112428379	-37.5	5.88235	-19.4444	0	-20	9.43396	-45.6522	8.64865	-27.2727	0
ACSL6	5	131807143	132012243	-56.25	5.88235	-11.1111	15.0685	-17.1429	16.0377	-74.4565	2.7027	-25	13.3333
ACSM1	16	20623235	20698890	-18.75	29.4118	-1.38889	39.726	-5.71429	37.7358	-27.7174	17.2973	-11.3636	11.1111
ACSM2A	16	20451461	20487669	-18.75	29.4118	-1.38889	39.726	-5.71429	37.7358	-28.2609	17.8378	-11.3636	8.88889
ACSM2B	16	20536226	20576427	-18.75	29.4118	-1.38889	39.726	-5.71429	37.7358	-28.2609	17.2973	-11.3636	8.88889
ACSM3	16	20610243	20797581	-18.75	29.4118	-1.38889	39.726	-5.71429	37.7358	-28.2609	16.7568	-11.3636	8.88889
ACSM4	12	7304072	7328719	-31.25	23.5294	-12.5	2.73973	-19.0476	12.2642
ACSM5	16	20409534	20441336	-18.75	29.4118	-1.38889	39.726	-4.7619	37.7358	-28.2609	18.3784	-11.3636	8.88889
ACSM6	10	95194200	95228929	-43.75	5.88235	-16.6667	1.36986	-21.9048	5.66038	-46.1957	7.56757	-20.4545	6.66667
ACSS1	20	25006230	25058980	0	17.6471	-2.77778	23.2877	-9.52381	26.4151	-20.1087	31.3514	-11.3636	17.7778
ACSS2	20	34872146	34927962	-12.5	11.7647	-8.33333	19.1781	-2.85714	30.1887	-19.5652	29.1892	-4.54545	24.4444
ACSS3	12	80937815	81261210	-25	5.88235	-4.16667	6.84932	-9.52381	20.7547	-53.2609	5.94595	-11.3636	8.88889
ACTA1	1	229566993	229569843							-2.71739	73.5135	-4.54545	51.1111
ACTA2	10	88935074	88991339	-43.75	5.88235	-27.7778	0	-29.5238	5.66038	-45.6522	8.64865	-25	4.44444
ACTB	7	5526409	5563902	-6.25	58.8235	-11.1111	23.2877	-14.2857	23.5849	-25.5435	30.2703	-4.54545	35.5556
ACTBL2	5	57480018	57482811	-68.75	0	-6.94444	13.6986	-17.1429	10.3774	-77.1739	3.78378	-34.0909	6.66667
ACTC1	15	34790107	34795589	-37.5	0	-12.5	1.36986	-19.0476	1.88679	-76.6304	3.24324	-18.1818	0
ACTE1P	11	71405746	71423354	-31.25	17.6471	-11.1111	9.58904	-20.9524	27.3585	-17.9348	28.1081	-20.4545	4.44444
ACTG1	17	79476997	79479892							-15.7609	45.9459	-22.7273	15.5556
ACTG1P17	15	82725873	82738904	-37.5	5.88235	-11.1111	1.36986	-15.2381	8.49057	-42.9348	17.2973	-22.7273	6.66667
ACTG1P20	1	27325219	27325796	-18.75	11.7647	-25	1.36986	-34.2857	2.83019	-41.3043	7.56757	-13.6364	6.66667
ACTG1P25	1	202861754	202875241	0	76.4706	-2.77778	64.3836	-0.952381	63.2075	-2.17391	66.4865	-2.27273	55.5556
ACTG1P4	1	103569553	103570674	-12.5	5.88235	-19.4444	1.36986	-28.5714	3.77358	-19.5652	28.6486	-25	8.88889
ACTG2	2	73892314	73919865	0	23.5294	-16.6667	0	-20.9524	2.83019	-11.9565	23.7838	-4.54545	13.3333
ACTL10	20	33666943	33668525	-12.5	17.6471	-9.72222	17.8082	-5.71429	25.4717	-17.9348	31.8919	-4.54545	22.2222
ACTL6A	3	179562886	179588407	0	47.0588	-8.33333	15.0685	-13.3333	21.6981	-7.6087	52.973	-6.81818	26.6667
ACTL6B	7	100643097	100656448	-6.25	29.4118	-13.8889	13.6986	-20	14.1509	-11.9565	38.9189	-2.27273	37.7778
ACTL7A	9	108862266	108863756	-43.75	0	-13.8889	4.10959	-27.619	2.83019	-43.4783	8.64865	-31.8182	6.66667
ACTL7B	9	108854588	108855986	-43.75	0	-13.8889	4.10959	-27.619	2.83019	-43.4783	8.64865	-31.8182	6.66667
ACTL8	1	17755333	17827063	-31.25	17.6471	-16.6667	5.47945	-36.1905	3.77358	-46.7391	6.48649	-13.6364	8.88889
ACTL9	19	8697400	8698795	-6.25	23.5294	-22.2222	9.58904	-19.0476	11.3208	-28.8043	25.9459	-9.09091	6.66667
ACTMAP	19	40740856	40751553	-18.75	5.88235	-13.8889	12.3288	-12.381	8.49057	-21.7391	32.4324	-9.09091	8.88889
ACTN1	14	68874128	68979440	-62.5	0	-16.6667	8.21918	-29.5238	9.43396	-69.5652	3.78378	-15.9091	11.1111
ACTN1-DT	14	68979682	68987463	-62.5	0	-16.6667	8.21918	-29.5238	9.43396	-69.0217	3.78378	-15.9091	11.1111
ACTN2	1	236664141	236764631	0	64.7059	-5.55556	58.9041	-5.71429	58.4906	-2.71739	74.0541	-4.54545	51.1111
ACTN3	11	66546395	66563334	-18.75	23.5294	-9.72222	8.21918	-14.2857	22.6415	-14.6739	25.4054	-15.9091	4.44444
ACTN4	19	39138267	39221171							-14.1304	44.3243	-4.54545	13.3333
ACTR10	14	58200080	58235636	-56.25	0	-9.72222	8.21918	-24.7619	12.2642	-65.7609	5.40541	-13.6364	15.5556
ACTR1A	10	102461881	102502712	-31.25	5.88235	-22.2222	0	-23.8095	6.60377	-46.7391	7.02703	-27.2727	0
ACTR1B	2	98272402	98280561							-22.2826	18.3784	-2.27273	15.5556
ACTR2	2	65227788	65271253	0	29.4118	-12.5	0	-19.0476	3.77358	-7.06522	32.973	-4.54545	13.3333
ACTR3	2	113890063	113962596	-12.5	0	-15.2778	4.10959	-20.9524	2.83019	-24.4565	16.7568	-4.54545	11.1111
ACTR3B	7	152759749	152855378	-25	23.5294	-6.94444	13.6986	-16.1905	16.9811	-23.913	36.2162	-22.7273	13.3333
ACTR3BP2	2	91940668	91942040	0	17.6471	-13.8889	0	-18.0952	4.71698	-12.5	24.8649	-4.54545	13.3333
ACTR3BP5	10	38989727	38991371							-10.8696	40	-13.6364	15.5556
ACTR3C	7	149891191	150323725	-25	23.5294	-8.33333	16.4384	-17.1429	15.0943	-20.6522	34.0541	-22.7273	13.3333
ACTR5	20	38748460	38772520	-18.75	11.7647	-6.94444	16.4384	-3.80952	37.7358	-22.8261	25.9459	-6.81818	24.4444
ACTR6	12	100199122	100241865	-18.75	5.88235	-8.33333	2.73973	-5.71429	15.0943	-55.9783	5.40541	-20.4545	4.44444
ACTR8	3	53867066	53882152	-56.25	0	-23.6111	4.10959	-32.381	4.71698	-64.1304	3.78378	-22.7273	2.22222
ACTRT1	23	128050962	128052403	-25	17.6471	-2.77778	78.0822	-11.4286	66.0377	-45.6522	13.5135	-31.8182	15.5556
ACTRT2	1	3021467	3022903	-31.25	17.6471	-11.1111	12.3288	-27.619	15.0943	-40.7609	15.6757	-11.3636	11.1111
ACTRT3	3	169766921	169769561	0	47.0588	-8.33333	15.0685	-9.52381	22.6415	-4.8913	57.8378	-4.54545	24.4444
ACVR1	2	157736251	157876330	-25	0	-9.72222	1.36986	-26.6667	1.88679	-25.5435	20	-9.09091	15.5556
ACVR1B	12	51951699	51997078	-43.75	5.88235	-9.72222	6.84932	-8.57143	15.0943	-64.1304	5.40541	-15.9091	6.66667
ACVR1C	2	157526767	157628864	-25	0	-9.72222	1.36986	-26.6667	1.88679	-25.5435	20	-9.09091	15.5556
ACVR2A	2	147844517	147930826	-25	0	-12.5	1.36986	-30.4762	0.943396	-28.2609	14.0541	-9.09091	13.3333
ACVR2B	3	38453890	38493142	-56.25	0	-20.8333	2.73973	-25.7143	9.43396	-46.7391	12.4324	-20.4545	6.66667
ACVR2B-AS1	3	38451027	38454820	-56.25	0	-20.8333	2.73973	-25.7143	9.43396	-46.7391	12.4324	-20.4545	6.66667
ACVRL1	12	51906908	51923361	-43.75	5.88235	-8.33333	6.84932	-8.57143	15.0943	-63.587	5.40541	-15.9091	6.66667
ACY1	3	52017300	52023218							-63.587	3.78378	-25	2.22222
ACY3	11	67642555	67650730	-12.5	29.4118	-6.94444	12.3288	-12.381	27.3585	-15.2174	24.8649	-18.1818	4.44444
ACYP1	14	75053237	75069483	-50	5.88235	-18.0556	4.10959	-33.3333	8.49057	-64.6739	4.86486	-9.09091	15.5556
ACYP2	2	53970838	54305300	-6.25	29.4118	-12.5	0	-18.0952	5.66038	-8.15217	33.5135	-2.27273	15.5556
ADA	20	44584896	44652252	-12.5	11.7647	-4.16667	16.4384	-3.80952	38.6792	-21.1957	28.1081	-4.54545	26.6667
ADA2	22	17178790	17258235	-31.25	5.88235	-29.1667	9.58904	-41.9048	3.77358	-36.9565	16.7568	-18.1818	11.1111
ADAD1	4	122378966	122429802	-43.75	17.6471	-13.8889	1.36986	-15.2381	10.3774	-46.7391	11.3514	-20.4545	2.22222
ADAD2	16	84191138	84197168	-50	5.88235	-81.9444	0	-69.5238	2.83019	-41.8478	19.4595	-36.3636	8.88889
ADAL	15	43330672	43354569	-37.5	0	-26.3889	2.73973	-28.5714	1.88679	-76.6304	1.62162	-18.1818	4.44444
ADAM10	15	58588809	58749791	-37.5	0	-23.6111	1.36986	-23.8095	3.77358	-61.413	8.10811	-22.7273	0
ADAM11	17	44758988	44781846	-43.75	0	-18.0556	10.9589	-22.8571	24.5283	-48.913	9.18919	-45.4545	2.22222
ADAM12	10	126012381	126388477	-25	17.6471	-11.1111	2.73973	-21.9048	10.3774	-40.7609	12.973	-31.8182	2.22222
ADAM15	1	155050566	155062775	0	88.2353	-2.77778	61.6438	-4.7619	55.6604	-0.543478	78.9189	0	48.8889
ADAM17	2	9488486	9556732	-12.5	23.5294	-11.1111	1.36986	-24.7619	2.83019	-17.9348	27.027	-2.27273	22.2222
ADAM18	8	39442087	39587583							-32.6087	29.1892	-27.2727	20
ADAM19	5	157395534	157575775	-56.25	5.88235	-1.38889	12.3288	-11.4286	16.0377	-69.0217	2.7027	-15.9091	15.5556
ADAM1A	12	112336867	112339706							-52.7174	7.02703	-15.9091	8.88889
ADAM2	8	39601255	39695808							-32.6087	29.1892	-27.2727	22.2222
ADAM20	14	70522358	70535015	-56.25	11.7647	-18.0556	5.47945	-30.4762	7.54717	-67.9348	4.32432	-15.9091	11.1111
ADAM20P1	14	70453541	70483775	-56.25	11.7647	-18.0556	5.47945	-30.4762	7.54717	-68.4783	3.24324	-15.9091	11.1111
ADAM21	14	70417107	70460427	-56.25	11.7647	-18.0556	5.47945	-30.4762	7.54717	-68.4783	3.24324	-15.9091	11.1111
ADAM21P1	14	70245491	70247801	-56.25	5.88235	-18.0556	5.47945	-30.4762	7.54717	-68.4783	3.24324	-15.9091	11.1111
ADAM22	7	87934143	88202889	-6.25	29.4118	-6.94444	12.3288	-15.2381	16.0377	-13.587	36.2162	-2.27273	33.3333
ADAM23	2	206443532	206621127	-31.25	5.88235	-12.5	0	-28.5714	1.88679	-27.1739	16.7568	-9.09091	17.7778
ADAM28	8	24294069	24359014	-81.25	0	-37.5	9.58904	-48.5714	10.3774	-70.6522	9.72973	-40.9091	6.66667
ADAM29	4	174829689	174978180	-50	11.7647	-16.6667	1.36986	-12.381	9.43396	-64.6739	5.40541	-20.4545	4.44444
ADAM30	1	119893533	119896515	-6.25	29.4118	-11.1111	4.10959	-15.2381	14.1509	-8.15217	35.1351	-15.9091	11.1111
ADAM32	8	38965050	39142436							-32.6087	30.2703	-31.8182	17.7778
ADAM33	20	3667965	3682246	-6.25	29.4118	-8.33333	16.4384	-14.2857	25.4717	-31.5217	23.7838	-13.6364	11.1111
ADAM3A	8	39308564	39380508							-29.8913	30.2703	-25	22.2222
ADAM5	8	39172182	39274897							-32.6087	30.2703	-25	22.2222
ADAM6	14	106435819	106438358							-61.413	12.4324	-13.6364	20
ADAM7	8	24440930	24526970	-81.25	0	-37.5	9.58904	-48.5714	10.3774	-70.1087	10.2703	-40.9091	8.88889
ADAM8	10	133262420	133276868	-31.25	11.7647	-9.72222	6.84932	-20	18.8679	-40.7609	16.2162	-29.5455	2.22222
ADAM9	8	38854505	38962779							-33.6957	30.8108	-31.8182	17.7778
ADAMDEC1	8	24384285	24406013	-81.25	0	-37.5	9.58904	-48.5714	10.3774	-70.6522	9.72973	-40.9091	8.88889
ADAMTS1	21	26835755	26845409	-18.75	11.7647	-9.72222	5.47945	-19.0476	8.49057	-28.2609	23.7838	-9.09091	20
ADAMTS10	19	8580240	8610735	-6.25	23.5294	-20.8333	10.9589	-19.0476	13.2075	-28.8043	25.9459	-9.09091	8.88889
ADAMTS12	5	33527287	33892124							-22.2826	30.8108	-15.9091	20
ADAMTS13	9	136279459	136324508							-49.4565	9.72973	-20.4545	11.1111
ADAMTS14	10	70672506	70762441	-37.5	5.88235	-8.33333	2.73973	-20.9524	11.3208	-36.413	20	-13.6364	13.3333
ADAMTS15	11	130448645	130476645	-50	5.88235	-29.1667	4.10959	-53.3333	5.66038	-42.3913	14.0541	-25	4.44444
ADAMTS16	5	5140330	5320304	-25	29.4118	-2.77778	20.5479	-8.57143	23.5849	-19.5652	41.0811	-11.3636	24.4444
ADAMTS17	15	99971437	100342005	-37.5	0	-12.5	4.10959	-13.3333	10.3774	-35.8696	25.4054	-18.1818	4.44444
ADAMTS18	16	77247813	77435034	-56.25	0	-83.3333	0	-70.4762	4.71698	-46.1957	17.2973	-34.0909	6.66667
ADAMTS19	5	129460281	129738683	-56.25	5.88235	-8.33333	13.6986	-12.381	16.9811	-73.913	2.7027	-25	15.5556
ADAMTS2	5	179110853	179345461	-50	0	-1.38889	13.6986	-11.4286	17.9245	-57.6087	10.2703	-9.09091	20
ADAMTS20	12	43353866	43552203	-31.25	11.7647	-8.33333	4.10959	-3.80952	16.0377	-50.5435	12.973	-9.09091	13.3333
ADAMTS3	4	72280969	72569221	-37.5	5.88235	-16.6667	0	-12.381	13.2075	-41.8478	15.1351	-22.7273	8.88889
ADAMTS4	1	161184302	161199054	0	88.2353	-2.77778	61.6438	-4.7619	55.6604	0	82.1622	0	48.8889
ADAMTS5	21	26917922	26967088	-18.75	11.7647	-9.72222	5.47945	-17.1429	9.43396	-28.8043	23.7838	-9.09091	20
ADAMTS6	5	65148738	65481920	-68.75	0	-4.16667	10.9589	-15.2381	10.3774	-85.8696	0	-29.5455	6.66667
ADAMTS7	15	78759206	78811464	-31.25	0	-12.5	2.73973	-15.2381	10.3774	-45.6522	14.0541	-20.4545	4.44444
ADAMTS7P1	15	82585621	82924242							-43.4783	16.7568	-22.7273	6.66667
ADAMTS8	11	130404923	130428609	-50	5.88235	-29.1667	4.10959	-54.2857	5.66038	-42.3913	14.0541	-25	4.44444
ADAMTS9	3	64515654	64688000	-50	0	-22.2222	2.73973	-30.4762	5.66038	-57.6087	5.94595	-18.1818	8.88889
ADAMTS9-AS2	3	64684909	65053439	-56.25	0	-22.2222	2.73973	-30.4762	5.66038	-57.6087	7.02703	-20.4545	8.88889
ADAMTSL1	9	17906563	18910950	-31.25	5.88235	-18.0556	2.73973	-34.2857	3.77358	-28.8043	31.8919	-50	8.88889
ADAMTSL2	9	133532164	133575519	-37.5	11.7647	-9.72222	10.9589	-24.7619	14.1509	-48.913	9.18919	-20.4545	11.1111
ADAMTSL3	15	84322838	84708593							-42.3913	17.2973	-22.7273	6.66667
ADAMTSL4	1	150549369	150560937	0	82.3529	-12.5	57.5342	-4.7619	53.7736	0	82.7027	0	46.6667
ADAMTSL5	19	1505022	1513604	-37.5	5.88235	-22.2222	16.4384	-28.5714	12.2642	-60.8696	5.40541	-13.6364	4.44444
ADAP1	7	897900	975549	-6.25	58.8235	-6.94444	24.6575	-10.4762	28.3019	-28.2609	31.3514	-4.54545	37.7778
ADAP2	17	30921680	30959322	-25	11.7647	-16.6667	8.21918	-21.9048	25.4717	-55.4348	7.56757	-54.5455	0
ADAR	1	154581695	154628013	0	88.2353	-2.77778	61.6438	-5.71429	52.8302	0	79.4595	0	48.8889
ADARB1	21	45073853	45226560	-25	17.6471	-4.16667	8.21918	-15.2381	16.9811	-19.5652	31.3514	-4.54545	26.6667
ADARB2	10	1177313	1737525	-12.5	52.9412	-6.94444	2.73973	-20.9524	12.2642	-9.78261	60.5405	-4.54545	22.2222
ADARB2-AS1	10	1526637	1556988	-12.5	52.9412	-6.94444	2.73973	-20.9524	12.2642	-9.78261	60.5405	-4.54545	22.2222
ADAT1	16	75596868	75623300	-56.25	0	-84.7222	0	-70.4762	3.77358	-43.4783	20	-31.8182	6.66667
ADAT2	6	143422832	143450695	-12.5	41.1765	-22.2222	0	-39.0476	5.66038	-26.6304	27.5676	-36.3636	11.1111
ADAT3	19	1905399	1913447	-37.5	5.88235	-22.2222	16.4384	-26.6667	14.1509	-59.7826	5.94595	-15.9091	2.22222
ADCK1	14	77800109	77935014	-56.25	0	-13.8889	2.73973	-31.4286	8.49057	-63.587	3.24324	-9.09091	13.3333
ADCK2	7	140672945	140696261	-18.75	23.5294	-9.72222	12.3288	-17.1429	18.8679	-12.5	41.0811	-11.3636	17.7778
ADCK5	8	145597731	145618453							-5.43478	72.4324	-9.09091	44.4444
ADCY1	7	45574140	45723116	-12.5	29.4118	-4.16667	15.0685	-6.66667	20.7547	-23.3696	26.4865	-2.27273	37.7778
ADCY10	1	167809386	167914215	0	82.3529	0	57.5342	-3.80952	56.6038	-2.17391	74.0541	0	48.8889
ADCY10P1	6	41101022	41140835	-6.25	41.1765	-8.33333	6.84932	-25.7143	8.49057	-7.06522	51.3514	-6.81818	17.7778
ADCY2	5	7396138	7830081	-25	29.4118	-4.16667	20.5479	-7.61905	23.5849	-20.6522	42.1622	-18.1818	22.2222
ADCY3	2	24819169	24920237	-6.25	29.4118	-19.4444	1.36986	-24.7619	2.83019	-14.6739	30.2703	-2.27273	22.2222
ADCY4	14	24787555	24804277							-52.1739	10.8108	-13.6364	8.88889
ADCY5	3	123282296	123449090	-6.25	23.5294	-9.72222	9.58904	-13.3333	15.0943	-20.6522	25.9459	-6.81818	15.5556
ADCY6	12	48766194	48789089	-37.5	0	-13.8889	2.73973	-9.52381	15.0943	-59.2391	6.48649	-15.9091	6.66667
ADCY7	16	50246137	50318135	-50	5.88235	-69.4444	4.10959	-63.8095	7.54717	-41.3043	15.6757	-31.8182	6.66667
ADCY8	8	130780301	131040909	0	64.7059	-2.77778	35.6164	-5.71429	50	-3.26087	80	-6.81818	46.6667
ADCY9	16	3953387	4116442	-18.75	29.4118	-2.77778	42.4658	-6.66667	45.283	-31.5217	21.0811	-11.3636	11.1111
ADCYAP1	18	904871	912172	-43.75	29.4118	-26.3889	5.47945	-26.6667	8.49057	-20.1087	32.4324	-40.9091	11.1111
ADCYAP1R1	7	31052308	31111474	-12.5	47.0588	-4.16667	15.0685	-4.7619	24.5283	-22.8261	28.6486	0	42.2222
ADD1	4	2843844	2930076	-62.5	5.88235	-15.2778	2.73973	-19.0476	9.43396	-66.8478	6.48649	-31.8182	2.22222
ADD2	2	70607618	70768225	0	29.4118	-12.5	0	-20	3.77358	-10.8696	25.9459	-4.54545	15.5556
ADD3	10	109996368	110135565	-37.5	5.88235	-18.0556	0	-20.9524	8.49057	-47.2826	8.64865	-27.2727	0
ADD3-AS1	10	109940104	110008381	-37.5	5.88235	-18.0556	0	-20.9524	8.49057	-47.2826	8.64865	-27.2727	0
ADGB	6	146598967	146815462	-12.5	41.1765	-23.6111	0	-38.0952	5.66038	-30.4348	22.7027	-38.6364	8.88889
ADGRA1	10	133087924	133131675	-31.25	11.7647	-11.1111	5.47945	-20	17.9245	-41.3043	15.6757	-29.5455	2.22222
ADGRA2	8	37784191	37844896	-43.75	29.4118	-12.5	27.3973	-12.381	36.7925	-37.5	27.5676	-34.0909	15.5556
ADGRA3	4	22345071	22516066	-62.5	0	-16.6667	1.36986	-15.2381	7.54717	-72.2826	2.16216	-31.8182	4.44444
ADGRB1	8	142449430	142545009	0	58.8235	-2.77778	38.3562	-8.57143	58.4906	-5.43478	73.5135	-9.09091	44.4444
ADGRB2	1	31727117	31764893	-18.75	23.5294	-16.6667	1.36986	-24.7619	6.60377	-30.4348	14.5946	-4.54545	8.88889
ADGRB3	6	68635282	69390571	0	29.4118	-15.2778	1.36986	-34.2857	7.54717	-9.78261	41.6216	-36.3636	4.44444
ADGRD1	12	130953907	131141469	-37.5	5.88235	-11.1111	12.3288	-12.381	15.0943	-46.1957	10.2703	-22.7273	8.88889
ADGRD2	9	124450451	124478589	-43.75	0	-18.0556	4.10959	-21.9048	6.60377	-44.0217	11.8919	-22.7273	11.1111
ADGRE1	19	6887566	6940459	-12.5	11.7647	-22.2222	10.9589	-18.0952	16.0377	-34.2391	23.7838	-9.09091	6.66667
ADGRE2	19	14732392	14778560	-6.25	23.5294	-18.0556	12.3288	-20	10.3774	-22.2826	31.3514	-2.27273	15.5556
ADGRE3	19	14619117	14690027	-6.25	23.5294	-18.0556	12.3288	-20	10.3774	-21.7391	30.8108	-2.27273	15.5556
ADGRE4P	19	6952500	6997872	-12.5	11.7647	-20.8333	12.3288	-18.0952	16.0377	-33.1522	23.7838	-9.09091	6.66667
ADGRE5	19	14380501	14408725	-6.25	23.5294	-18.0556	12.3288	-20.9524	9.43396	-21.7391	30.2703	-2.27273	13.3333
ADGRF1	6	46997708	47042350	0	35.2941	-8.33333	4.10959	-23.8095	7.54717	-5.43478	47.027	-4.54545	17.7778
ADGRF2	6	47656487	47695192	0	35.2941	-6.94444	5.47945	-23.8095	8.49057	-5.43478	46.4865	-4.54545	15.5556
ADGRF3	2	26308173	26346817	-6.25	29.4118	-18.0556	1.36986	-23.8095	1.88679	-12.5	30.8108	-2.27273	22.2222
ADGRF4	6	47685864	47722021	0	35.2941	-6.94444	5.47945	-23.8095	8.49057	-4.8913	47.027	-4.54545	15.5556
ADGRF5	6	46852522	46954943	0	35.2941	-8.33333	4.10959	-23.8095	7.54717	-5.43478	47.027	-4.54545	17.7778
ADGRG1	16	57610652	57665580	-50	5.88235	-81.9444	1.36986	-70.4762	2.83019	-42.3913	15.1351	-29.5455	8.88889
ADGRG2	23	18989307	19122637	-31.25	17.6471	-4.16667	75.3425	-9.52381	70.7547	-48.913	10.8108	-31.8182	15.5556
ADGRG3	16	57668277	57689378	-50	5.88235	-81.9444	1.36986	-70.4762	2.83019	-42.3913	15.1351	-29.5455	8.88889
ADGRG4	23	136300963	136416890	-18.75	23.5294	-4.16667	80.8219	-13.3333	66.9811	-45.6522	16.7568	-31.8182	15.5556
ADGRG5	16	57542643	57591681	-50	5.88235	-83.3333	0	-70.4762	2.83019	-42.3913	15.1351	-29.5455	8.88889
ADGRG6	6	142301854	142446266	-12.5	41.1765	-22.2222	0	-39.0476	5.66038	-26.087	25.4054	-38.6364	13.3333
ADGRG7	3	100609601	100695479	-12.5	23.5294	-11.1111	6.84932	-9.52381	14.1509	-18.4783	28.6486	-4.54545	11.1111
ADGRL1	19	14258549	14316997							-20.6522	31.3514	-2.27273	13.3333
ADGRL1-AS1	19	14247964	14282075							-20.6522	31.8919	-2.27273	13.3333
ADGRL2	1	81306147	81993932	-12.5	5.88235	-19.4444	1.36986	-32.381	2.83019	-17.3913	29.7297	-15.9091	8.88889
ADGRL3	4	61200326	62078335	-37.5	5.88235	-15.2778	0	-14.2857	11.3208	-42.9348	11.8919	-20.4545	4.44444
ADGRL4	1	78889764	79282124	-12.5	5.88235	-19.4444	1.36986	-29.5238	3.77358	-15.2174	32.973	-18.1818	8.88889
ADGRV1	5	90529344	91164437	-62.5	0	-6.94444	13.6986	-15.2381	15.0943	-82.6087	1.62162	-31.8182	8.88889
ADH1A	4	99276369	99291003	-37.5	11.7647	-13.8889	0	-16.1905	9.43396	-52.1739	5.40541	-20.4545	2.22222
ADH1B	4	99304971	99321401	-37.5	11.7647	-13.8889	0	-16.1905	9.43396	-52.1739	5.40541	-20.4545	2.22222
ADH1C	4	99336497	99352746	-37.5	11.7647	-13.8889	0	-16.1905	9.43396	-52.7174	4.86486	-20.4545	2.22222
ADH4	4	99123657	99157792	-37.5	11.7647	-13.8889	0	-16.1905	9.43396	-52.1739	5.40541	-20.4545	2.22222
ADH5	4	99070978	99088801	-37.5	11.7647	-13.8889	0	-16.1905	9.43396	-52.1739	5.40541	-20.4545	2.22222
ADH6	4	99202638	99219537	-37.5	11.7647	-13.8889	0	-16.1905	9.43396	-52.1739	5.40541	-20.4545	2.22222
ADH7	4	99412261	99435510	-37.5	11.7647	-13.8889	0	-16.1905	9.43396	-52.7174	4.86486	-20.4545	2.22222
ADHFE1	8	66430185	66471601	-6.25	41.1765	-2.77778	28.7671	-3.80952	46.2264	-7.06522	56.2162	-6.81818	42.2222
ADI1	2	3501690	3523350							-19.5652	29.7297	-2.27273	17.7778
ADIG	20	38581195	38623493	-18.75	11.7647	-6.94444	16.4384	-4.7619	35.8491	-22.2826	26.4865	-6.81818	24.4444
ADIPOQ	3	186842704	186858463	-6.25	41.1765	-9.72222	13.6986	-14.2857	18.8679	-14.6739	42.1622	-6.81818	26.6667
ADIPOQ-AS1	3	186851886	186856123	-6.25	41.1765	-9.72222	13.6986	-14.2857	18.8679	-14.6739	42.1622	-6.81818	26.6667
ADIPOR1	1	202940826	202958572	0	76.4706	-2.77778	64.3836	-0.952381	63.2075	-2.17391	66.4865	-2.27273	55.5556
ADIPOR2	12	1800247	1897845							-27.1739	43.7838	-22.7273	13.3333
ADIRF	10	86968432	86983934	-43.75	5.88235	-18.0556	1.36986	-25.7143	10.3774	-43.4783	10.8108	-25	4.44444
ADISSP	20	3753508	3767781	-6.25	29.4118	-8.33333	16.4384	-13.3333	25.4717	-31.5217	23.7838	-13.6364	11.1111
ADK	10	74151202	74709963	-31.25	5.88235	-13.8889	2.73973	-21.9048	11.3208	-31.5217	17.8378	-18.1818	13.3333
ADM	11	10305073	10307397	-37.5	0	-12.5	8.21918	-20.9524	7.54717	-49.4565	9.72973	-20.4545	4.44444
ADM2	22	50481543	50486440	-18.75	17.6471	-27.7778	9.58904	-49.5238	3.77358	-33.6957	23.2432	-25	11.1111
ADM5	19	49689594	49690575	-18.75	11.7647	-9.72222	15.0685	-13.3333	13.2075	-28.2609	21.0811	-6.81818	8.88889
ADNP	20	50888916	50931437	-12.5	17.6471	-5.55556	17.8082	-3.80952	43.3962	-14.1304	38.9189	-4.54545	26.6667
ADNP2	18	80109262	80147523	-50	23.5294	-15.2778	5.47945	-30.4762	12.2642	-44.0217	21.0811	-52.2727	4.44444
ADO	10	62804720	62808479	-37.5	5.88235	-11.1111	1.36986	-18.0952	12.2642	-31.5217	20.5405	-15.9091	13.3333
ADORA1	1	203090654	203167405	0	76.4706	-2.77778	64.3836	-0.952381	63.2075	-2.17391	66.4865	-2.27273	55.5556
ADORA2A	22	24417879	24442357	-25	5.88235	-29.1667	6.84932	-41.9048	1.88679	-32.6087	20.5405	-20.4545	8.88889
ADORA2A-AS1	22	24429206	24495074	-25	5.88235	-29.1667	6.84932	-41.9048	1.88679	-32.6087	20.5405	-20.4545	8.88889
ADORA2B	17	15829369	15975746	-50	5.88235	-45.8333	2.73973	-53.3333	3.77358	-57.0652	5.40541	-70.4545	2.22222
ADORA3	1	111499429	111503633	-25	11.7647	-16.6667	4.10959	-24.7619	6.60377	-19.5652	24.8649	-22.7273	6.66667
ADPGK	15	72751294	72785846	-18.75	11.7647	-12.5	2.73973	-17.1429	6.60377	-44.5652	12.4324	-18.1818	4.44444
ADPGK-AS1	15	72782835	72798199	-18.75	11.7647	-12.5	2.73973	-17.1429	6.60377	-44.5652	12.4324	-18.1818	4.44444
ADPRH	3	119579268	119589945	-12.5	17.6471	-11.1111	8.21918	-14.2857	14.1509	-21.1957	24.3243	-6.81818	15.5556
ADPRHL1	13	113399611	113453488	-18.75	17.6471	-22.2222	8.21918	-36.1905	7.54717	-34.7826	35.1351	-27.2727	6.66667
ADPRM	17	10697594	10711558	-56.25	5.88235	-48.6111	5.47945	-53.3333	1.88679	-60.8696	3.24324	-72.7273	2.22222
ADPRS	1	36088892	36093932	-12.5	17.6471	-15.2778	2.73973	-25.7143	8.49057	-20.6522	24.8649	-6.81818	11.1111
ADRA1A	8	26748150	26867278	-81.25	0	-37.5	8.21918	-45.7143	10.3774	-67.9348	10.2703	-40.9091	8.88889
ADRA1B	5	159865080	159973012	-56.25	5.88235	-1.38889	12.3288	-11.4286	16.9811	-69.0217	2.7027	-13.6364	15.5556
ADRA1D	20	4220630	4249287	-6.25	29.4118	-8.33333	16.4384	-12.381	26.4151	-30.4348	23.2432	-13.6364	11.1111
ADRA2A	10	111077029	111080907	-37.5	5.88235	-18.0556	0	-21.9048	8.49057	-46.7391	9.18919	-27.2727	0
ADRA2B	2	96112876	96116571	-12.5	5.88235	-9.72222	2.73973	-17.1429	2.83019	-19.0217	19.4595	-2.27273	15.5556
ADRA2C	4	3766385	3768526	-62.5	5.88235	-13.8889	2.73973	-18.0952	9.43396	-68.4783	4.32432	-29.5455	4.44444
ADRB1	10	114043866	114046904	-37.5	5.88235	-18.0556	0	-21.9048	9.43396	-44.5652	9.18919	-27.2727	0
ADRB2	5	148826611	148828623	-56.25	5.88235	-4.16667	13.6986	-11.4286	16.9811	-69.0217	4.86486	-13.6364	15.5556
ADRB3	8	37934340	37966599	-43.75	29.4118	-12.5	27.3973	-12.381	36.7925	-36.9565	28.1081	-31.8182	15.5556
ADRM1	20	62302093	62308862	0	29.4118	-2.77778	30.137	-3.80952	46.2264	-15.7609	40	-6.81818	22.2222
ADSL	22	40346461	40390463	-25	5.88235	-34.7222	4.10959	-48.5714	1.88679	-34.2391	22.1622	-18.1818	15.5556
ADSS1	14	104724174	104747325	-56.25	0	-9.72222	8.21918	-30.4762	11.3208	-57.0652	14.5946	-6.81818	31.1111
ADSS2	1	244408494	244451909	0	64.7059	-2.77778	60.274	-7.61905	57.5472	-2.17391	76.2162	-4.54545	51.1111
ADTRP	6	11712054	11807046	-6.25	41.1765	-6.94444	4.10959	-14.2857	12.2642	-13.587	48.1081	-6.81818	15.5556
AEBP1	7	44104345	44114562	-12.5	29.4118	-4.16667	15.0685	-6.66667	21.6981	-22.8261	26.4865	0	40
AEBP2	12	19404045	19720801	-37.5	11.7647	-11.1111	6.84932	-18.0952	13.2075	-33.6957	34.5946	-18.1818	13.3333
AEN	15	88621337	88632281	-37.5	5.88235	-13.8889	5.47945	-15.2381	11.3208	-39.1304	20	-20.4545	4.44444
AFAP1	4	7758714	7939926	-62.5	5.88235	-12.5	5.47945	-18.0952	11.3208	-70.1087	4.32432	-29.5455	4.44444
AFAP1-AS1	4	7754077	7778928	-62.5	5.88235	-12.5	6.84932	-19.0476	11.3208	-70.1087	4.32432	-29.5455	4.44444
AFAP1L1	5	149271859	149343637	-56.25	5.88235	-4.16667	15.0685	-11.4286	16.9811	-68.4783	4.32432	-13.6364	13.3333
AFAP1L2	10	114294824	114404756	-37.5	5.88235	-18.0556	0	-21.9048	9.43396	-44.5652	10.2703	-27.2727	0
AFDN	6	167826893	167972023	-18.75	23.5294	-22.2222	0	-41.9048	2.83019	-39.6739	19.4595	-43.1818	6.66667
AFDN-DT	6	167822103	167826833	-18.75	23.5294	-22.2222	0	-41.9048	2.83019	-40.2174	18.9189	-43.1818	6.66667
AFF1	4	86935002	87141039	-43.75	5.88235	-15.2778	0	-15.2381	8.49057	-47.8261	9.18919	-20.4545	4.44444
AFF1-AS1	4	86924630	86936202	-43.75	5.88235	-15.2778	0	-15.2381	8.49057	-47.8261	9.18919	-20.4545	4.44444
AFF2	23	148500617	149000663	-12.5	17.6471	-4.16667	83.5616	-14.2857	68.8679	-44.0217	14.0541	-29.5455	15.5556
AFF3	2	99545419	100192428	-12.5	0	-11.1111	4.10959	-18.0952	2.83019	-23.3696	17.2973	-2.27273	13.3333
AFF4	5	132875395	132963634	-56.25	5.88235	-5.55556	15.0685	-12.381	16.9811	-73.3696	3.24324	-27.2727	11.1111
AFG1L	6	108294991	108526001	-6.25	41.1765	-19.4444	0	-46.6667	3.77358	-16.3043	36.7568	-43.1818	6.66667
AFG2A	4	122923070	123319433	-50	17.6471	-13.8889	1.36986	-15.2381	10.3774	-47.2826	10.2703	-20.4545	2.22222
AFG2B	15	45402336	45421415	-37.5	0	-26.3889	2.73973	-26.6667	0.943396	-75	2.7027	-20.4545	6.66667
AFG3L1P	16	89972581	90002161	-43.75	11.7647	-81.9444	0	-69.5238	4.71698	-41.8478	22.1622	-34.0909	11.1111
AFG3L2	18	12328944	12377227	-37.5	17.6471	-16.6667	5.47945	-25.7143	7.54717	-20.1087	28.6486	-31.8182	15.5556
AFM	4	73481745	73504001	-37.5	5.88235	-16.6667	0	-14.2857	13.2075	-41.8478	16.2162	-22.7273	8.88889
AFMID	17	78187358	78207702	-18.75	23.5294	-6.94444	23.2877	-7.61905	43.3962	-15.7609	45.4054	-15.9091	15.5556
AFP	4	73431138	73456174	-37.5	5.88235	-16.6667	0	-14.2857	13.2075	-41.8478	16.2162	-22.7273	8.88889
AFTPH	2	64524299	64593005	0	29.4118	-12.5	0	-20	3.77358	-7.06522	35.6757	-2.27273	13.3333
AGA	4	177430774	177442437	-50	11.7647	-15.2778	1.36986	-12.381	10.3774	-65.2174	5.94595	-20.4545	4.44444
AGAP1	2	235494043	236131793	-37.5	0	-9.72222	5.47945	-31.4286	1.88679	-31.5217	12.973	-20.4545	6.66667
AGAP11	10	86970741	87024732	-43.75	5.88235	-18.0556	0	-25.7143	8.49057	-43.4783	10.8108	-25	4.44444
AGAP2	12	57723761	57742157	-25	5.88235	-8.33333	2.73973	-5.71429	16.0377	-58.1522	5.94595	-13.6364	6.66667
AGAP2-AS1	12	57719093	57728356	-25	5.88235	-8.33333	2.73973	-5.71429	16.0377	-58.1522	5.94595	-13.6364	6.66667
AGAP3	7	151085831	151144436	-25	23.5294	-5.55556	15.0685	-16.1905	16.0377	-21.1957	34.5946	-22.7273	13.3333
AGAP4	10	46321050	46349325							-26.6304	21.6216	-9.09091	11.1111
AGAP5	10	73674287	73698109	-31.25	5.88235	-18.0556	4.10959	-23.8095	9.43396	-32.0652	17.2973	-18.1818	13.3333
AGAP6	10	49988318	50010589	-31.25	5.88235	-9.72222	0	-19.0476	9.43396	-28.2609	21.0811	-11.3636	8.88889
AGAP7P	10	46109621	46131358	-25	11.7647	-9.72222	0	-20	9.43396	-28.2609	20.5405	-9.09091	11.1111
AGBL1	15	86079871	87049169	-37.5	0	-11.1111	4.10959	-13.3333	10.3774	-40.2174	18.9189	-20.4545	4.44444
AGBL1-AS1	15	86295649	86317173	-37.5	0	-11.1111	4.10959	-13.3333	9.43396	-40.7609	18.9189	-20.4545	4.44444
AGBL2	11	47681143	47736928							-20.6522	17.2973	-20.4545	11.1111
AGBL3	7	134986508	135147963	-18.75	23.5294	-6.94444	10.9589	-16.1905	16.9811	-9.78261	40.5405	-13.6364	17.7778
AGBL4	1	48532854	50023954	-6.25	5.88235	-13.8889	4.10959	-23.8095	2.83019	-12.5	36.2162	-11.3636	8.88889
AGBL5	2	27042364	27070622	-6.25	29.4118	-13.8889	1.36986	-22.8571	2.83019	-11.9565	32.4324	-2.27273	24.4444
AGFG1	2	227472152	227561217	-37.5	0	-9.72222	1.36986	-27.619	1.88679	-29.8913	12.4324	-20.4545	6.66667
AGFG2	7	100539203	100568220	-6.25	29.4118	-13.8889	13.6986	-20	14.1509	-11.413	39.4595	-2.27273	37.7778
AGGF1	5	77029251	77152155	-62.5	0	-9.72222	12.3288	-18.0952	9.43396	-84.2391	1.62162	-34.0909	6.66667
AGK	7	141251078	141354209							-14.6739	38.9189	-11.3636	17.7778
AGL	1	99850361	99924023	-12.5	5.88235	-33.3333	0	-30.4762	1.88679	-19.0217	30.2703	-25	4.44444
AGMAT	1	15571699	15585051	-31.25	23.5294	-18.0556	2.73973	-32.381	3.77358	-50.5435	9.72973	-11.3636	8.88889
AGMO	7	15200317	15562015	-6.25	52.9412	-4.16667	16.4384	-5.71429	21.6981	-30.4348	25.4054	-2.27273	35.5556
AGO1	1	35869808	35930532	-12.5	17.6471	-15.2778	2.73973	-26.6667	7.54717	-21.7391	23.2432	-9.09091	8.88889
AGO2	8	140520156	140635633	0	64.7059	-4.16667	36.9863	-8.57143	51.8868	-5.43478	73.5135	-6.81818	46.6667
AGO3	1	35930718	36072500	-12.5	17.6471	-15.2778	2.73973	-25.7143	8.49057	-21.1957	23.7838	-6.81818	11.1111
AGO4	1	35808016	35857890	-12.5	17.6471	-15.2778	2.73973	-26.6667	7.54717	-21.7391	23.2432	-9.09091	8.88889
AGPAT2	9	136673143	136687457	-43.75	5.88235	-8.33333	13.6986	-24.7619	16.0377	-47.2826	10.2703	-22.7273	13.3333
AGPAT3	21	43865223	43987592	-31.25	17.6471	-4.16667	8.21918	-17.1429	16.9811	-22.2826	29.1892	-4.54545	26.6667
AGPAT4	6	161129967	161274061	-12.5	23.5294	-23.6111	0	-43.8095	2.83019	-40.7609	18.3784	-45.4545	6.66667
AGPAT4-IT1	6	161581164	161583014							-40.7609	18.3784	-45.4545	6.66667
AGPAT5	8	6565878	6619021							-61.9565	14.0541	-43.1818	4.44444
AGPS	2	177392746	177567024	-18.75	0	-12.5	0	-27.619	2.83019	-19.0217	20	-6.81818	17.7778
AGR2	7	16791811	16833433	-6.25	47.0588	-4.16667	16.4384	-4.7619	23.5849	-30.9783	25.9459	-2.27273	33.3333
AGR3	7	16859412	16881987	-6.25	47.0588	-4.16667	16.4384	-4.7619	23.5849	-30.9783	25.9459	-2.27273	33.3333
AGRN	1	1020120	1056118	-31.25	17.6471	-9.72222	13.6986	-28.5714	15.0943	-36.413	17.8378	-11.3636	8.88889
AGRP	16	67482571	67483547	-50	0	-84.7222	0	-70.4762	1.88679	-41.8478	16.7568	-31.8182	6.66667
AGT	1	230690776	230795492	0	64.7059	-2.77778	61.6438	-5.71429	55.6604	-2.17391	74.5946	-4.54545	51.1111
AGTPBP1	9	85546539	85805154	-43.75	5.88235	-15.2778	2.73973	-25.7143	3.77358	-33.6957	10.2703	-34.0909	4.44444
AGTR1	3	148697784	148743008	-6.25	47.0588	-8.33333	15.0685	-10.4762	20.7547	-7.06522	50.8108	-6.81818	22.2222
AGTR2	23	116170744	116174974	-25	17.6471	-5.55556	78.0822	-13.3333	66.0377	-46.7391	14.0541	-29.5455	15.5556
AGTRAP	1	11736084	11754802	-31.25	17.6471	-20.8333	2.73973	-35.2381	2.83019	-49.4565	8.10811	-11.3636	8.88889
AGXT	2	240868824	240880502	-43.75	0	-9.72222	5.47945	-33.3333	1.88679	-38.0435	14.0541	-22.7273	8.88889
AGXT2	5	34998101	35048135	-18.75	23.5294	0	17.8082	-9.52381	19.8113	-21.1957	30.8108	-13.6364	24.4444
AHCTF1	1	246839098	246931948	0	64.7059	-4.16667	58.9041	-6.66667	58.4906	-2.71739	76.2162	-4.54545	53.3333
AHCTF1P1	2	161500885	161507705	-25	0	-11.1111	0	-25.7143	2.83019	-27.1739	20.5405	-11.3636	15.5556
AHCY	20	34234840	34311802	-12.5	11.7647	-8.33333	19.1781	-3.80952	29.2453	-20.1087	29.1892	-4.54545	22.2222
AHCYL1	1	109984765	110023742	-18.75	17.6471	-13.8889	5.47945	-26.6667	7.54717	-17.9348	28.6486	-20.4545	6.66667
AHCYL2	7	129225030	129430211	-18.75	23.5294	-15.2778	13.6986	-20.9524	16.0377	-10.3261	37.8378	-9.09091	20
AHDC1	1	27534035	27604431	-18.75	11.7647	-25	1.36986	-34.2857	2.83019	-39.6739	8.10811	-13.6364	6.66667
AHI1	6	135283407	135498434	-12.5	41.1765	-22.2222	0	-43.8095	4.71698	-19.5652	36.2162	-38.6364	13.3333
AHI1-DT	6	135497422	135828703	-12.5	41.1765	-22.2222	0	-43.8095	4.71698	-21.1957	34.5946	-38.6364	13.3333
AHNAK	11	62433542	62556235	-31.25	17.6471	-9.72222	5.47945	-26.6667	10.3774	-19.5652	21.0811	-13.6364	11.1111
AHNAK2	14	104937244	104978374	-56.25	0	-9.72222	8.21918	-30.4762	12.2642	-56.5217	15.1351	-6.81818	28.8889
AHR	7	17132190	17467234	-6.25	47.0588	-4.16667	16.4384	-5.71429	23.5849	-30.4348	27.027	-2.27273	35.5556
AHRR	5	321714	438291	-25	29.4118	-5.55556	20.5479	-11.4286	26.4151	-20.1087	41.6216	-11.3636	26.6667
AHSA1	14	77457870	77469472	-56.25	0	-13.8889	2.73973	-32.381	8.49057	-63.0435	4.32432	-9.09091	13.3333
AHSA2P	2	61177418	61191203	0	29.4118	-16.6667	0	-22.8571	3.77358	-6.52174	37.8378	-2.27273	13.3333
AHSG	3	186613060	186621318	-6.25	41.1765	-9.72222	13.6986	-14.2857	18.8679	-14.6739	43.2432	-6.81818	26.6667
AHSP	16	31527900	31528803	-6.25	29.4118	-1.38889	36.9863	-6.66667	39.6226	-23.3696	19.4595	-11.3636	6.66667
AICDA	12	8602155	8613242	-31.25	17.6471	-15.2778	2.73973	-21.9048	10.3774
AIDA	1	222668013	222713210	0	70.5882	-1.38889	61.6438	-6.66667	55.6604	-3.80435	71.3514	-6.81818	53.3333
AIF1L	9	131096476	131123152	-31.25	11.7647	-16.6667	6.84932	-25.7143	4.71698	-50.5435	9.72973	-22.7273	11.1111
AIFM1	23	130124666	130165879	-18.75	23.5294	-4.16667	79.4521	-14.2857	65.0943	-45.1087	14.5946	-31.8182	15.5556
AIFM2	10	70098223	70132934	-37.5	5.88235	-9.72222	1.36986	-19.0476	12.2642	-36.9565	18.9189	-13.6364	13.3333
AIFM3	22	20965108	20981360	-31.25	5.88235	-27.7778	8.21918	-41.9048	3.77358	-34.2391	18.9189	-15.9091	13.3333
AIG1	6	143060496	143341058	-12.5	41.1765	-22.2222	0	-39.0476	5.66038	-26.6304	27.027	-38.6364	11.1111
AIM2	1	159061599	159187843	0	88.2353	-1.38889	60.274	-3.80952	55.6604	-1.08696	78.3784	0	48.8889
AIMP1	4	106315544	106349456	-43.75	17.6471	-13.8889	0	-17.1429	8.49057	-50.5435	7.02703	-20.4545	2.22222
AIMP2	7	6009255	6023834	-6.25	64.7059	-11.1111	23.2877	-12.381	25.4717	-25.5435	28.6486	-4.54545	35.5556
AIP	11	67468174	67491154	-12.5	29.4118	-6.94444	12.3288	-12.381	27.3585	-14.6739	25.4054	-15.9091	4.44444
AIPL1	17	6393693	6435199	-50	5.88235	-51.3889	2.73973	-53.3333	2.83019	-55.9783	6.48649	-75	0
AIRE	21	44285838	44298648	-31.25	11.7647	-4.16667	8.21918	-17.1429	16.9811	-20.1087	31.3514	-2.27273	28.8889
AIRIM	1	37681570	37692249	-12.5	17.6471	-15.2778	4.10959	-24.7619	4.71698	-15.2174	28.1081	-9.09091	8.88889
AIRN	6	160003291	160007664	-12.5	23.5294	-22.2222	1.36986	-42.8571	2.83019	-39.1304	17.8378	-45.4545	6.66667
AJAP1	1	4654609	4792534	-31.25	17.6471	-15.2778	6.84932	-30.4762	5.66038	-46.1957	12.4324	-11.3636	8.88889
AJM1	9	136842478	136848801	-43.75	5.88235	-8.33333	13.6986	-24.7619	16.0377	-48.3696	9.18919	-22.7273	13.3333
AJUBA	14	22971177	22982551	-43.75	29.4118	-12.5	5.47945	-20	15.0943	-49.4565	12.4324	-11.3636	11.1111
AK1	9	127866486	127877675	-37.5	11.7647	-16.6667	6.84932	-24.7619	6.60377	-47.8261	8.10811	-22.7273	11.1111
AK2	1	33007986	33080996	-18.75	23.5294	-13.8889	2.73973	-24.7619	7.54717	-28.8043	17.2973	-6.81818	8.88889
AK3	9	4709556	4742043	-25	17.6471	-30.5556	1.36986	-39.0476	3.77358	-26.087	38.9189	-50	11.1111
AK4	1	65147549	65232145	-6.25	5.88235	-18.0556	2.73973	-26.6667	2.83019	-13.587	34.0541	-15.9091	8.88889
AK5	1	77282019	77559966	-6.25	11.7647	-19.4444	1.36986	-29.5238	3.77358	-14.1304	32.4324	-20.4545	8.88889
AK7	14	96392128	96489427	-50	0	-11.1111	5.47945	-26.6667	11.3208	-64.1304	5.94595	-9.09091	22.2222
AK8	9	132725578	132878777	-37.5	11.7647	-13.8889	5.47945	-26.6667	5.66038	-49.4565	9.18919	-20.4545	13.3333
AK9	6	109492855	109691217	-6.25	41.1765	-20.8333	0	-48.5714	4.71698	-17.9348	35.1351	-43.1818	6.66667
AKAIN1	18	5142911	5197503	-43.75	23.5294	-18.0556	6.84932	-24.7619	8.49057	-21.1957	28.6486	-36.3636	11.1111
AKAP1	17	57085092	57121346	-50	5.88235	-6.94444	20.5479	-7.61905	40.566	-35.3261	26.4865	-22.7273	8.88889
AKAP10	17	19904302	19978343	-50	5.88235	-30.5556	6.84932	-39.0476	9.43396	-58.1522	7.56757	-63.6364	6.66667
AKAP11	13	42272152	42323261	-43.75	0	-33.3333	5.47945	-44.7619	2.83019	-55.9783	12.4324	-29.5455	6.66667
AKAP12	6	151239967	151358559	-12.5	35.2941	-23.6111	0	-34.2857	4.71698	-33.6957	20.5405	-43.1818	6.66667
AKAP13	15	85380571	85749358	-37.5	0	-12.5	2.73973	-15.2381	9.43396	-41.8478	18.3784	-20.4545	4.44444
AKAP14	23	119895837	119920716	-25	17.6471	-8.33333	69.863	-13.3333	65.0943	-47.2826	13.5135	-31.8182	15.5556
AKAP3	12	4615508	4649051	-31.25	23.5294	-12.5	5.47945	-16.1905	10.3774	-30.4348	41.0811	-22.7273	8.88889
AKAP4	23	50190777	50201007	-25	11.7647	-5.55556	76.7123	-11.4286	67.9245	-44.5652	14.0541	-27.2727	13.3333
AKAP5	14	64465499	64474503	-56.25	5.88235	-15.2778	5.47945	-28.5714	10.3774	-67.9348	5.40541	-15.9091	11.1111
AKAP6	14	32329298	32837684	-50	11.7647	-5.55556	8.21918	-15.2381	16.9811	-57.6087	7.02703	-11.3636	8.88889
AKAP7	6	131135467	131283535	-12.5	41.1765	-18.0556	1.36986	-42.8571	5.66038	-21.7391	33.5135	-43.1818	11.1111
AKAP8	19	15353385	15379815	-6.25	23.5294	-16.6667	15.0685	-18.0952	12.2642	-22.8261	28.6486	-2.27273	17.7778
AKAP8L	19	15380050	15419141	-6.25	23.5294	-16.6667	15.0685	-18.0952	12.2642	-22.2826	28.6486	-2.27273	17.7778
AKAP9	7	91940840	92110673	-6.25	29.4118	-6.94444	10.9589	-16.1905	15.0943	-12.5	37.2973	-2.27273	35.5556
AKIP1	11	8911139	8920084	-37.5	0	-13.8889	8.21918	-21.9048	9.43396	-51.087	9.72973	-20.4545	4.44444
AKIRIN1	1	38991276	39006059	-12.5	11.7647	-15.2778	2.73973	-26.6667	5.66038	-13.0435	34.0541	-9.09091	11.1111
AKIRIN2	6	87674860	87702233	-6.25	35.2941	-20.8333	2.73973	-46.6667	3.77358	-16.3043	34.5946	-45.4545	4.44444
AKNA	9	114334156	114398503	-43.75	0	-13.8889	9.58904	-22.8571	7.54717	-45.6522	7.56757	-22.7273	8.88889
AKNAD1	1	108815898	108963484	-18.75	5.88235	-15.2778	4.10959	-26.6667	7.54717	-17.9348	26.4865	-20.4545	11.1111
AKR1A1	1	45550543	45570049	-18.75	5.88235	-15.2778	1.36986	-26.6667	4.71698	-10.8696	37.8378	-9.09091	13.3333
AKR1B1	7	134442356	134459284	-18.75	23.5294	-6.94444	10.9589	-17.1429	16.9811	-8.69565	42.1622	-11.3636	20
AKR1B10	7	134527567	134541412	-18.75	23.5294	-6.94444	10.9589	-16.1905	16.9811	-8.69565	41.6216	-11.3636	20
AKR1B15	7	134549110	134579875	-18.75	23.5294	-6.94444	10.9589	-16.1905	16.9811	-8.69565	41.6216	-11.3636	20
AKR1C1	10	4963253	4983283	-6.25	64.7059	-8.33333	2.73973	-19.0476	12.2642	-7.06522	61.6216	-2.27273	24.4444
AKR1C2	10	4987775	5018031	-6.25	64.7059	-8.33333	2.73973	-19.0476	12.2642	-6.52174	62.1622	-2.27273	26.6667
AKR1C3	10	5035354	5107686	-6.25	64.7059	-8.33333	2.73973	-19.0476	12.2642	-6.52174	62.1622	-2.27273	26.6667
AKR1C4	10	5195463	5218949	-6.25	64.7059	-8.33333	2.73973	-19.0476	12.2642	-6.52174	61.6216	-2.27273	22.2222
AKR1C6P	10	4871901	4891975	-6.25	64.7059	-8.33333	2.73973	-19.0476	12.2642	-6.52174	62.1622	-2.27273	24.4444
AKR1C8	10	5122087	5185187	-6.25	64.7059	-8.33333	2.73973	-19.0476	12.2642	-6.52174	61.6216	-2.27273	22.2222
AKR1D1	7	138002324	138118305	-18.75	23.5294	-11.1111	10.9589	-18.0952	16.9811	-10.3261	42.1622	-13.6364	17.7778
AKR1E2	10	4786629	4848062	-6.25	64.7059	-8.33333	2.73973	-19.0476	12.2642	-6.52174	62.1622	-2.27273	24.4444
AKR7A2	1	19303965	19312144	-25	17.6471	-19.4444	2.73973	-35.2381	3.77358	-45.6522	8.10811	-11.3636	8.88889
AKR7A2P1	1	113465972	113467295							-19.0217	23.2432	-20.4545	8.88889
AKR7A3	1	19609057	19615280							-45.6522	8.64865	-11.3636	8.88889
AKR7L	1	19265982	19274194	-25	17.6471	-19.4444	2.73973	-36.1905	3.77358	-45.6522	8.64865	-11.3636	8.88889
AKT1	14	104769349	104795751	-56.25	0	-9.72222	8.21918	-30.4762	11.3208	-56.5217	15.6757	-6.81818	31.1111
AKT1S1	19	49869033	49878459	-18.75	11.7647	-9.72222	16.4384	-13.3333	15.0943	-27.7174	21.0811	-9.09091	8.88889
AKT2	19	40230317	40285536	-18.75	11.7647	-13.8889	12.3288	-11.4286	8.49057	-17.9348	37.2973	-9.09091	8.88889
AKT3	1	243651535	244006886							-2.17391	75.6757	-4.54545	51.1111
AKTIP	16	53491040	53504411	-50	5.88235	-72.2222	2.73973	-62.8571	9.43396	-43.4783	15.1351	-29.5455	8.88889
ALAD	9	113386312	113401290	-43.75	0	-22.2222	2.73973	-27.619	4.71698	-45.1087	8.64865	-22.7273	8.88889
ALAS1	3	52198086	52214327	-56.25	0	-29.1667	2.73973	-32.381	3.77358	-62.5	4.86486	-22.7273	2.22222
ALAS2	23	55009055	55030977	-18.75	17.6471	-5.55556	73.9726	-11.4286	64.1509	-40.2174	14.0541	-25	15.5556
ALB	4	73397114	73421482	-37.5	5.88235	-16.6667	0	-14.2857	13.2075	-41.8478	16.2162	-22.7273	8.88889
ALCAM	3	105366909	105576900	-12.5	23.5294	-12.5	8.21918	-9.52381	15.0943	-18.4783	27.5676	-6.81818	20
ALDH16A1	19	49453225	49471050	-18.75	11.7647	-9.72222	15.0685	-14.2857	12.2642	-27.7174	21.0811	-6.81818	8.88889
ALDH18A1	10	95605941	95656711	-43.75	5.88235	-16.6667	0	-20.9524	5.66038	-46.1957	8.10811	-20.4545	6.66667
ALDH1A1	9	72900671	73080442	-37.5	11.7647	-18.0556	1.36986	-27.619	3.77358	-38.0435	10.8108	-40.9091	2.22222
ALDH1A2	15	57953424	58473913	-37.5	0	-13.8889	4.10959	-20.9524	4.71698	-61.413	8.10811	-22.7273	0
ALDH1A3	15	100877714	100916626	-37.5	0	-13.8889	4.10959	-15.2381	10.3774	-36.413	23.7838	-18.1818	4.44444
ALDH1B1	9	38392702	38398661	-43.75	5.88235	-23.6111	2.73973	-30.4762	3.77358	-25.5435	23.7838	-47.7273	6.66667
ALDH1L1	3	126103562	126197994	-12.5	23.5294	-6.94444	15.0685	-13.3333	16.9811	-21.7391	28.1081	-6.81818	15.5556
ALDH1L1-AS1	3	126103640	126108069	-12.5	23.5294	-6.94444	15.0685	-13.3333	16.9811	-21.7391	28.1081	-6.81818	15.5556
ALDH1L1-AS2	3	126180012	126210169	-12.5	23.5294	-6.94444	13.6986	-13.3333	17.9245	-21.1957	28.6486	-6.81818	15.5556
ALDH1L2	12	105019784	105107643	-18.75	0	-11.1111	2.73973	-7.61905	14.1509	-54.8913	4.86486	-18.1818	6.66667
ALDH2	12	111753890	111817532	-25	0	-16.6667	4.10959	-13.3333	13.2075	-52.7174	6.48649	-15.9091	8.88889
ALDH3A1	17	19737984	19748943	-50	5.88235	-30.5556	6.84932	-38.0952	10.3774	-58.6957	6.48649	-63.6364	6.66667
ALDH3A2	17	19648136	19685760	-50	5.88235	-31.9444	8.21918	-41.9048	7.54717	-58.6957	6.48649	-63.6364	6.66667
ALDH3B1	11	68008578	68029282	-12.5	29.4118	-8.33333	12.3288	-13.3333	25.4717	-15.7609	24.8649	-20.4545	4.44444
ALDH3B2	11	67662155	67681224	-12.5	29.4118	-6.94444	12.3288	-12.381	26.4151	-15.2174	24.8649	-18.1818	4.44444
ALDH4A1	1	18871430	18902724	-25	17.6471	-16.6667	5.47945	-36.1905	3.77358	-44.5652	8.64865	-11.3636	8.88889
ALDH5A1	6	24494867	24537207	0	52.9412	-8.33333	8.21918	-17.1429	10.3774	-8.69565	49.1892	-11.3636	15.5556
ALDH6A1	14	74056847	74084492	-68.75	0	-20.8333	4.10959	-33.3333	8.49057	-65.2174	4.32432	-9.09091	15.5556
ALDH7A1	5	126531200	126595362	-56.25	11.7647	-11.1111	10.9589	-17.1429	13.2075	-73.3696	2.7027	-25	11.1111
ALDH8A1	6	134917393	134950115	-12.5	41.1765	-22.2222	0	-42.8571	4.71698	-19.0217	35.1351	-38.6364	15.5556
ALDH9A1	1	165662216	165698562	0	82.3529	0	61.6438	-3.80952	55.6604	-1.63043	75.1351	0	48.8889
ALDOA	16	30064274	30070457	-6.25	29.4118	-1.38889	35.6164	-5.71429	40.566	-22.8261	21.0811	-15.9091	6.66667
ALDOB	9	101420560	101449664	-43.75	0	-12.5	4.10959	-28.5714	3.77358	-41.3043	7.02703	-29.5455	6.66667
ALDOC	17	28573115	28576948	-25	11.7647	-11.1111	10.9589	-18.0952	28.3019	-52.7174	12.973	-50	4.44444
ALG1	16	5033923	5087379	-18.75	29.4118	0	42.4658	-6.66667	44.3396	-28.8043	22.1622	-11.3636	13.3333
ALG10	12	34022468	34029694	-25	11.7647	-9.72222	2.73973	-13.3333	16.9811	-26.087	30.2703	-9.09091	11.1111
ALG10B	12	38710557	38723528							-41.3043	15.1351	-9.09091	11.1111
ALG11	13	52012391	52079232	-50	0	-33.3333	5.47945	-41.9048	4.71698	-61.413	8.64865	-29.5455	8.88889
ALG12	22	49900229	49918438	-25	17.6471	-27.7778	10.9589	-49.5238	3.77358	-35.3261	22.7027	-22.7273	11.1111
ALG13	23	111665811	111760649	-25	11.7647	-4.16667	73.9726	-13.3333	64.1509	-49.4565	12.973	-29.5455	15.5556
ALG14	1	94974405	95072951	-12.5	5.88235	-20.8333	0	-32.381	2.83019	-16.8478	32.973	-25	4.44444
ALG1L1P	3	125928689	125990580	-12.5	23.5294	-6.94444	13.6986	-13.3333	16.9811	-21.7391	27.5676	-6.81818	15.5556
ALG1L2	3	130081831	130113227	-6.25	29.4118	-8.33333	12.3288	-15.2381	16.0377	-14.6739	31.3514	-6.81818	17.7778
ALG1L9P	11	71673885	71813859	-31.25	17.6471	-12.5	6.84932	-22.8571	25.4717	-18.4783	27.027	-20.4545	4.44444
ALG2	9	99216425	99221942	-43.75	0	-15.2778	4.10959	-27.619	4.71698	-40.7609	9.72973	-29.5455	6.66667
ALG3	3	184242301	184249548	-6.25	41.1765	-9.72222	13.6986	-13.3333	19.8113	-11.9565	44.8649	-9.09091	26.6667
ALG5	13	36949738	37000763	-43.75	0	-33.3333	4.10959	-41.9048	3.77358	-54.3478	12.973	-31.8182	6.66667
ALG6	1	63367575	63438553	-6.25	5.88235	-18.0556	1.36986	-27.619	1.88679	-14.1304	34.0541	-15.9091	8.88889
ALG8	11	78095244	78139660	-31.25	23.5294	-15.2778	5.47945	-29.5238	20.7547	-16.3043	30.8108	-20.4545	2.22222
ALG9	11	111768668	111879425	-50	5.88235	-33.3333	2.73973	-58.0952	3.77358	-40.2174	14.5946	-22.7273	6.66667
ALK	2	29192774	29921586	-6.25	35.2941	-6.94444	2.73973	-19.0476	4.71698	-11.413	29.7297	-2.27273	17.7778
ALKAL1	8	52534037	52565430	-12.5	35.2941	-4.16667	26.0274	-8.57143	39.6226	-13.0435	43.2432	-11.3636	37.7778
ALKAL2	2	279558	288851	-12.5	23.5294	-6.94444	8.21918	-26.6667	5.66038	-20.6522	30.8108	-2.27273	20
ALKBH1	14	77672404	77708023	-56.25	0	-13.8889	2.73973	-31.4286	8.49057	-63.0435	3.78378	-9.09091	13.3333
ALKBH2	12	109088188	109093631	-18.75	0	-15.2778	5.47945	-11.4286	12.2642	-54.3478	3.78378	-18.1818	6.66667
ALKBH3	11	43880811	43920274	-37.5	11.7647	-8.33333	5.47945	-14.2857	9.43396	-22.2826	22.1622	-18.1818	11.1111
ALKBH3-AS1	11	43909289	43920944	-37.5	11.7647	-8.33333	5.47945	-14.2857	10.3774	-22.2826	22.1622	-18.1818	11.1111
ALKBH4	7	102456238	102464863	-6.25	29.4118	-15.2778	10.9589	-19.0476	14.1509	-11.9565	36.2162	-4.54545	33.3333
ALKBH5	17	18183078	18209954	-50	5.88235	-36.1111	4.10959	-49.5238	6.60377	-57.6087	6.48649	-68.1818	4.44444
ALKBH6	19	36008638	36014239	-18.75	17.6471	-12.5	12.3288	-11.4286	9.43396	-14.1304	45.9459	-9.09091	13.3333
ALKBH7	19	6372444	6375261							-36.413	20.5405	-6.81818	8.88889
ALKBH8	11	107502727	107565742	-50	11.7647	-34.7222	1.36986	-56.1905	3.77358	-41.8478	15.1351	-27.2727	4.44444
ALLC	2	3658200	3702671	-12.5	23.5294	-6.94444	4.10959	-24.7619	3.77358	-19.5652	29.7297	-2.27273	17.7778
ALMS1	2	73385758	73625166	0	23.5294	-16.6667	0	-20.9524	2.83019	-11.413	25.9459	-4.54545	13.3333
ALMS1P1	2	73872046	73912694							-11.413	24.8649	-4.54545	13.3333
ALOX12	17	6996049	7010754	-56.25	5.88235	-52.7778	2.73973	-52.381	2.83019	-57.0652	5.94595	-75	0
ALOX12-AS1	17	6876788	7012474	-56.25	5.88235	-52.7778	2.73973	-52.381	2.83019	-57.0652	5.94595	-75	0
ALOX12B	17	8072636	8087716	-56.25	5.88235	-52.7778	4.10959	-54.2857	1.88679	-58.6957	5.40541	-75	0
ALOX12P2	17	6853861	6902192	-50	5.88235	-52.7778	2.73973	-52.381	2.83019	-56.5217	5.94595	-75	0
ALOX15	17	4630919	4642294	-50	5.88235	-52.7778	2.73973	-52.381	3.77358	-53.2609	7.02703	-70.4545	0
ALOX15B	17	8039034	8049134	-56.25	5.88235	-52.7778	4.10959	-54.2857	1.88679	-59.2391	5.40541	-75	0
ALOX15P1	17	6657034	6693577	-50	5.88235	-52.7778	2.73973	-53.3333	2.83019	-55.9783	7.02703	-75	0
ALOX5	10	45869624	45941567							-26.6304	20	-9.09091	11.1111
ALOX5AP	13	30713478	30764426	-37.5	5.88235	-23.6111	4.10959	-40	3.77358	-51.6304	12.4324	-29.5455	4.44444
ALOXE3	17	8095900	8119047	-56.25	5.88235	-52.7778	4.10959	-54.2857	1.88679	-58.6957	5.40541	-75	0
ALPG	2	232406844	232410714	-37.5	0	-15.2778	2.73973	-30.4762	1.88679	-31.5217	12.973	-20.4545	6.66667
ALPI	2	232456125	232460753	-37.5	0	-15.2778	2.73973	-30.4762	1.88679	-31.5217	12.973	-18.1818	8.88889
ALPK1	4	112285509	112442621	-43.75	17.6471	-13.8889	1.36986	-16.1905	10.3774	-48.3696	9.72973	-20.4545	2.22222
ALPK2	18	58481247	58629091	-56.25	29.4118	-16.6667	8.21918	-26.6667	10.3774	-45.6522	17.8378	-52.2727	2.22222
ALPK3	15	84817356	84873479	-31.25	5.88235	-11.1111	2.73973	-15.2381	9.43396	-41.8478	18.9189	-20.4545	4.44444
ALPL	1	21509397	21578410	-25	11.7647	-18.0556	4.10959	-36.1905	3.77358	-42.9348	8.10811	-9.09091	11.1111
ALPP	2	232378724	232382889	-37.5	0	-15.2778	2.73973	-30.4762	1.88679	-31.5217	12.973	-20.4545	6.66667
ALS2	2	201700267	201782112	-25	0	-13.8889	0	-32.381	1.88679	-23.913	18.3784	-9.09091	13.3333
ALS2CL	3	46668995	46693704	-56.25	0	-23.6111	2.73973	-29.5238	6.60377	-59.2391	2.7027	-25	2.22222
ALX1	12	85280220	85301784	-25	0	-5.55556	6.84932	-7.61905	20.7547	-54.8913	5.94595	-18.1818	4.44444
ALX3	1	110059870	110070672	-18.75	17.6471	-13.8889	5.47945	-26.6667	7.54717	-17.9348	28.6486	-20.4545	6.66667
ALX4	11	44260440	44310139	-37.5	11.7647	-8.33333	8.21918	-14.2857	11.3208	-21.7391	22.7027	-18.1818	11.1111
ALYREF	17	81887835	81891586	-12.5	23.5294	-9.72222	23.2877	-10.4762	42.4528	-15.7609	46.4865	-22.7273	17.7778
AMACR	5	33986165	34008104	-18.75	29.4118	0	19.1781	-10.4762	17.9245	-22.2826	31.8919	-15.9091	20
AMBN	4	70592256	70607288	-37.5	5.88235	-18.0556	0	-13.3333	12.2642	-41.8478	14.5946	-20.4545	8.88889
AMBP	9	114060127	114078328	-43.75	0	-13.8889	10.9589	-22.8571	6.60377	-45.1087	7.56757	-25	8.88889
AMBRA1	11	46396414	46594125	-37.5	11.7647	-18.0556	4.10959	-23.8095	5.66038	-22.2826	20	-20.4545	11.1111
AMD1	6	110874770	110898879	-6.25	41.1765	-22.2222	0	-51.4286	3.77358	-16.8478	35.6757	-45.4545	4.44444
AMDHD1	12	95943331	95968720	-25	5.88235	-15.2778	2.73973	-9.52381	15.0943	-55.4348	5.94595	-18.1818	6.66667
AMDHD2	16	2513965	2531422	-12.5	35.2941	0	52.0548	-4.7619	55.6604	-29.8913	20.5405	-11.3636	13.3333
AMELX	23	11293413	11300761	-31.25	17.6471	-5.55556	72.6027	-10.4762	64.1509	-51.6304	11.3514	-25	15.5556
AMER1	23	64185117	64205708	-18.75	11.7647	-4.16667	67.1233	-13.3333	60.3774	-39.1304	14.0541	-27.2727	20
AMER2	13	25161679	25172288	-37.5	11.7647	-22.2222	2.73973	-38.0952	3.77358	-54.3478	9.18919	-34.0909	6.66667
AMER3	2	130755540	130768134	-18.75	0	-11.1111	2.73973	-24.7619	1.88679	-29.3478	14.5946	-4.54545	13.3333
AMFR	16	56361452	56425545	-50	5.88235	-76.3889	0	-66.6667	3.77358	-41.8478	14.5946	-29.5455	8.88889
AMH	19	2249309	2252073	-25	11.7647	-22.2222	16.4384	-23.8095	15.0943	-57.6087	7.56757	-13.6364	6.66667
AMHR2	12	53423855	53431672	-43.75	5.88235	-6.94444	2.73973	-8.57143	16.0377	-66.3043	2.7027	-15.9091	8.88889
AMIGO1	1	110049446	110052336							-17.9348	28.6486	-22.7273	6.66667
AMIGO2	12	47075707	47079959	-31.25	5.88235	-8.33333	2.73973	-6.66667	15.0943	-53.8043	10.8108	-13.6364	8.88889
AMIGO3	3	49716829	49719684	-56.25	0	-27.7778	2.73973	-34.2857	3.77358	-61.413	3.78378	-22.7273	2.22222
AMMECR1	23	110194186	110440372	-18.75	11.7647	-5.55556	73.9726	-14.2857	67.9245	-48.913	14.0541	-29.5455	15.5556
AMMECR1L	2	127861630	127885967	-18.75	0	-13.8889	4.10959	-22.8571	0.943396	-28.8043	13.5135	-6.81818	11.1111
AMN	14	102922663	102933596	-56.25	5.88235	-13.8889	5.47945	-30.4762	10.3774	-59.2391	10.8108	-6.81818	24.4444
AMN1	12	31671142	31729121	-31.25	11.7647	-19.4444	1.36986	-17.1429	14.1509	-28.2609	31.8919	-13.6364	8.88889
AMOT	23	112774503	112840831	-25	11.7647	-4.16667	78.0822	-12.381	66.0377	-48.913	13.5135	-27.2727	15.5556
AMOTL1	11	94706431	94876748	-43.75	23.5294	-23.6111	2.73973	-54.2857	5.66038	-28.8043	21.6216	-25	2.22222
AMOTL2	3	134355347	134375479	-6.25	29.4118	-8.33333	12.3288	-14.2857	14.1509	-10.8696	36.7568	-6.81818	17.7778
AMPD1	1	114673090	114695618	-25	5.88235	-11.1111	4.10959	-22.8571	10.3774	-15.2174	24.8649	-18.1818	8.88889
AMPD2	1	109616104	109632051	-18.75	11.7647	-13.8889	5.47945	-27.619	7.54717	-18.4783	28.1081	-20.4545	6.66667
AMPD3	11	10317671	10507579	-37.5	0	-12.5	9.58904	-21.9048	7.54717	-49.4565	9.72973	-20.4545	4.44444
AMPH	7	38383704	38631420	-6.25	41.1765	-4.16667	15.0685	-7.61905	21.6981	-22.8261	26.4865	0	42.2222
AMT	3	49416778	49429310	-56.25	0	-27.7778	2.73973	-34.2857	3.77358	-61.413	3.78378	-27.2727	0
AMTN	4	70518569	70532743	-37.5	5.88235	-19.4444	0	-13.3333	12.2642	-41.8478	14.5946	-20.4545	8.88889
AMY2A	1	103617427	103625780	-12.5	5.88235	-19.4444	1.36986	-28.5714	3.77358	-19.5652	28.1081	-22.7273	11.1111
AMY2B	1	103553815	103579534	-12.5	5.88235	-19.4444	1.36986	-28.5714	3.77358	-19.5652	28.6486	-25	8.88889
AMZ1	7	2679522	2765125	-6.25	52.9412	-6.94444	28.7671	-8.57143	30.1887	-26.6304	30.8108	-4.54545	35.5556
AMZ2	17	68205481	68257712	-25	11.7647	-8.33333	20.5479	-7.61905	39.6226	-19.5652	42.1622	-15.9091	17.7778
AMZ2P1	17	64966550	64975630	-43.75	5.88235	-6.94444	20.5479	-7.61905	40.566	-20.6522	36.7568	-18.1818	17.7778
ANAPC1	2	111611639	111884690	-12.5	5.88235	-13.8889	4.10959	-22.8571	2.83019	-25.5435	16.2162	-4.54545	13.3333
ANAPC10	4	144210701	145098541	-43.75	11.7647	-13.8889	0	-11.4286	10.3774	-50	8.64865	-18.1818	2.22222
ANAPC11	17	81890790	81900991	-12.5	23.5294	-9.72222	23.2877	-10.4762	42.4528	-15.7609	46.4865	-22.7273	17.7778
ANAPC13	3	134477706	134486716	-6.25	29.4118	-8.33333	12.3288	-14.2857	14.1509	-10.8696	36.7568	-6.81818	17.7778
ANAPC15	11	72106378	72112780	-31.25	17.6471	-11.1111	4.10959	-25.7143	23.5849	-18.4783	27.027	-20.4545	4.44444
ANAPC16	10	72216000	72235860	-37.5	5.88235	-16.6667	4.10959	-23.8095	8.49057	-34.7826	21.0811	-15.9091	13.3333
ANAPC1P1	2	86861825	86912978	0	23.5294	-13.8889	0	-19.0476	2.83019	-15.2174	24.3243	-6.81818	11.1111
ANAPC1P2	2	87030675	87076429	0	23.5294	-13.8889	0	-19.0476	2.83019	-15.7609	25.9459	-9.09091	13.3333
ANAPC2	9	137174784	137188560	-43.75	5.88235	-8.33333	13.6986	-25.7143	15.0943	-48.3696	9.18919	-22.7273	13.3333
ANAPC4	4	25377263	25418498	-62.5	0	-22.2222	0	-19.0476	5.66038	-73.3696	1.62162	-31.8182	2.22222
ANAPC5	12	121308245	121399896	-25	5.88235	-23.6111	6.84932	-15.2381	16.0377	-47.8261	9.18919	-18.1818	8.88889
ANAPC7	12	110372900	110445548	-18.75	0	-16.6667	4.10959	-12.381	13.2075	-53.2609	5.40541	-20.4545	6.66667
ANG	14	20684177	20698971	-31.25	29.4118	-12.5	4.10959	-22.8571	8.49057	-49.4565	13.5135	-15.9091	11.1111
ANGEL1	14	76786009	76826246	-56.25	0	-15.2778	2.73973	-33.3333	8.49057	-63.587	4.32432	-9.09091	15.5556
ANGEL2	1	212992182	213015867	0	70.5882	-5.55556	60.274	-7.61905	54.717	-3.80435	67.027	-2.27273	53.3333
ANGPT1	8	107249482	107498055	-6.25	47.0588	-2.77778	35.6164	-5.71429	50.9434	-2.17391	76.7568	-4.54545	51.1111
ANGPT2	8	6499632	6563409	-81.25	5.88235	-43.0556	6.84932	-44.7619	10.3774	-62.5	13.5135	-43.1818	4.44444
ANGPT4	20	869900	916334	-6.25	23.5294	-8.33333	17.8082	-13.3333	24.5283	-35.3261	22.7027	-11.3636	15.5556
ANGPTL1	1	178849535	178871077	0	88.2353	-4.16667	57.5342	-4.7619	53.7736	-4.34783	66.4865	0	51.1111
ANGPTL2	9	127087348	127122635	-37.5	11.7647	-16.6667	6.84932	-24.7619	6.60377	-47.2826	10.8108	-22.7273	8.88889
ANGPTL3	1	62597520	62606313	-6.25	5.88235	-16.6667	1.36986	-28.5714	2.83019	-13.587	36.2162	-15.9091	8.88889
ANGPTL4	19	8429011	8439257							-29.8913	27.027	-9.09091	8.88889
ANGPTL5	11	101890674	101916522	-43.75	23.5294	-31.9444	1.36986	-53.3333	4.71698	-34.2391	18.9189	-27.2727	2.22222
ANGPTL6	19	10092338	10102678	-6.25	29.4118	-19.4444	12.3288	-20	14.1509	-26.6304	29.1892	-9.09091	13.3333
ANGPTL7	1	11189355	11195981	-31.25	17.6471	-19.4444	2.73973	-34.2857	3.77358	-49.4565	8.10811	-9.09091	8.88889
ANGPTL8	19	11237502	11241943	-6.25	29.4118	-19.4444	12.3288	-19.0476	13.2075	-25.5435	28.1081	-4.54545	15.5556
ANHX	12	133794898	133812422							-43.4783	13.5135	-22.7273	8.88889
ANK1	8	41653220	41896741	-25	29.4118	-11.1111	21.9178	-11.4286	35.8491	-25.5435	31.3514	-20.4545	24.4444
ANK2	4	112818032	113384221	-43.75	17.6471	-13.8889	0	-14.2857	10.3774	-47.8261	9.18919	-20.4545	2.22222
ANK3	10	60026298	60733490	-37.5	5.88235	-9.72222	1.36986	-17.1429	13.2075	-28.8043	22.1622	-11.3636	13.3333
ANKAR	2	189674290	189761193	-25	0	-9.72222	0	-27.619	2.83019	-18.4783	22.1622	-4.54545	17.7778
ANKDD1A	15	64911902	64958691	-31.25	0	-16.6667	2.73973	-20.9524	3.77358	-52.7174	10.8108	-22.7273	4.44444
ANKDD1B	5	75611182	75681773	-62.5	0	-6.94444	12.3288	-15.2381	9.43396	-84.2391	0.540541	-34.0909	6.66667
ANKEF1	20	10034987	10058303	0	23.5294	-4.16667	19.1781	-11.4286	24.5283	-27.1739	27.5676	-13.6364	11.1111
ANKFN1	17	55882301	56517016	-50	5.88235	-5.55556	21.9178	-8.57143	38.6792	-36.413	23.2432	-22.7273	6.66667
ANKFY1	17	4163821	4263995	-50	5.88235	-54.1667	2.73973	-54.2857	3.77358	-51.6304	7.02703	-70.4545	0
ANKH	5	14704800	14871778	-25	29.4118	-1.38889	19.1781	-10.4762	20.7547	-17.3913	42.1622	-18.1818	22.2222
ANKHD1	5	140401814	140539856	-56.25	5.88235	-4.16667	12.3288	-12.381	14.1509	-69.0217	3.78378	-20.4545	13.3333
ANKHD1-EIF4EBP3	5	140401908	140549569	-56.25	5.88235	-4.16667	12.3288	-12.381	14.1509	-69.0217	3.78378	-20.4545	13.3333
ANKIB1	7	92245974	92401383	-6.25	29.4118	-8.33333	9.58904	-16.1905	15.0943	-11.9565	37.8378	-2.27273	35.5556
ANKK1	11	113387779	113400416	-50	5.88235	-31.9444	4.10959	-57.1429	3.77358	-40.7609	14.5946	-22.7273	4.44444
ANKLE1	19	17281645	17287646	-6.25	17.6471	-16.6667	16.4384	-16.1905	16.0377	-21.1957	32.4324	-2.27273	20
ANKLE2	12	132725503	132761832	-37.5	5.88235	-11.1111	13.6986	-13.3333	15.0943	-43.4783	14.5946	-22.7273	8.88889
ANKMY1	2	240479422	240569209	-37.5	0	-9.72222	5.47945	-33.3333	1.88679	-36.9565	14.0541	-22.7273	8.88889
ANKMY2	7	16599779	16645817	-6.25	47.0588	-4.16667	16.4384	-4.7619	22.6415	-30.9783	24.8649	-2.27273	35.5556
ANKRA2	5	73552190	73565667	-62.5	0	-5.55556	13.6986	-14.2857	12.2642	-83.1522	1.08108	-34.0909	6.66667
ANKRD1	10	90912096	90921087	-43.75	5.88235	-20.8333	0	-25.7143	5.66038	-48.913	7.56757	-25	4.44444
ANKRD10	13	110878540	110915069	-18.75	17.6471	-22.2222	9.58904	-34.2857	8.49057	-33.6957	33.5135	-27.2727	4.44444
ANKRD11	16	89267630	89490561	-43.75	11.7647	-81.9444	0	-70.4762	3.77358	-42.3913	21.0811	-36.3636	11.1111
ANKRD12	18	9102736	9285985	-37.5	17.6471	-18.0556	6.84932	-26.6667	7.54717	-22.2826	30.2703	-31.8182	15.5556
ANKRD13A	12	109999186	110039763	-18.75	0	-16.6667	4.10959	-12.381	13.2075	-54.8913	4.32432	-20.4545	6.66667
ANKRD13B	17	29589769	29614761	-25	11.7647	-13.8889	9.58904	-20.9524	25.4717	-54.3478	12.4324	-50	4.44444
ANKRD13C	1	70258999	70354734	-6.25	11.7647	-18.0556	1.36986	-25.7143	2.83019	-16.8478	30.8108	-18.1818	8.88889
ANKRD13C-DT	1	70354786	70385339	-6.25	11.7647	-18.0556	1.36986	-25.7143	2.83019	-16.8478	30.8108	-18.1818	8.88889
ANKRD13D	11	67289300	67302485	-12.5	29.4118	-6.94444	12.3288	-11.4286	26.4151	-14.6739	24.8649	-15.9091	4.44444
ANKRD16	10	5861616	5889906	-6.25	64.7059	-12.5	1.36986	-20.9524	12.2642	-8.15217	61.6216	-4.54545	17.7778
ANKRD17	4	73073376	73258798	-37.5	5.88235	-16.6667	0	-14.2857	14.1509	-42.3913	15.6757	-22.7273	8.88889
ANKRD18A	9	38543253	38620596	-43.75	5.88235	-23.6111	2.73973	-30.4762	3.77358	-26.087	23.7838	-47.7273	6.66667
ANKRD18B	9	33524251	33608848	-37.5	5.88235	-23.6111	2.73973	-33.3333	1.88679	-26.087	27.027	-45.4545	13.3333
ANKRD18DP	3	197784404	197807542							-16.3043	47.027	-9.09091	28.8889
ANKRD19P	9	92809388	92888693	-43.75	5.88235	-13.8889	4.10959	-28.5714	2.83019	-35.3261	10.2703	-31.8182	4.44444
ANKRD2	10	97572499	97583884	-37.5	5.88235	-16.6667	0	-21.9048	7.54717	-46.1957	7.02703	-22.7273	4.44444
ANKRD20A11P	21	13937946	13980437	-18.75	17.6471	-9.72222	4.10959	-20	11.3208	-28.2609	25.9459	-9.09091	20
ANKRD20A12P	1	142697421	142713605							-35.8696	16.7568	-11.3636	13.3333
ANKRD20A19P	13	23939557	23946782	-37.5	11.7647	-22.2222	2.73973	-39.0476	4.71698	-52.7174	10.2703	-34.0909	4.44444
ANKRD20A4P	9	69381981	69425109							-26.087	23.7838	-31.8182	11.1111
ANKRD20A5P	18	14179097	14244811	-25	23.5294	-18.0556	5.47945	-21.9048	8.49057	-19.5652	29.1892	-29.5455	17.7778
ANKRD20A8P	2	94755326	94857282	-12.5	5.88235	-9.72222	2.73973	-17.1429	2.83019	-16.8478	19.4595	-2.27273	20
ANKRD20A9P	13	19408543	19446109							-50	8.10811	-31.8182	8.88889
ANKRD22	10	88819896	88851844	-43.75	5.88235	-26.3889	0	-30.4762	5.66038	-45.6522	8.64865	-25	4.44444
ANKRD23	2	96824526	96858014	-12.5	0	-9.72222	2.73973	-17.1429	2.83019	-20.6522	18.3784	-2.27273	15.5556
ANKRD24	19	4182689	4224814	-18.75	11.7647	-20.8333	15.0685	-23.8095	16.9811	-45.1087	12.973	-11.3636	11.1111
ANKRD26	10	26973793	27100494	-6.25	64.7059	-16.6667	1.36986	-20.9524	11.3208	-10.8696	45.4054	-6.81818	17.7778
ANKRD26P1	16	46469341	46569097	-25	11.7647	-66.6667	6.84932	-58.0952	10.3774	-41.3043	15.6757	-29.5455	8.88889
ANKRD26P3	13	19262797	19344973	-37.5	11.7647	-23.6111	2.73973	-40	6.60377	-49.4565	8.10811	-29.5455	8.88889
ANKRD27	19	32597006	32676597	-18.75	11.7647	-11.1111	13.6986	-13.3333	8.49057	-13.587	43.7838	-9.09091	20
ANKRD28	3	15667236	15859771	-50	11.7647	-15.2778	1.36986	-13.3333	10.3774	-36.9565	19.4595	-18.1818	8.88889
ANKRD29	18	23598926	23662911	-37.5	17.6471	-16.6667	5.47945	-20	9.43396	-21.1957	27.5676	-50	6.66667
ANKRD30A	10	37125598	37315801	-18.75	35.2941	-11.1111	1.36986	-20	8.49057	-9.78261	39.4595	-9.09091	15.5556
ANKRD30B	18	14728272	14915628	-25	23.5294	-18.0556	5.47945	-21.9048	7.54717	-19.5652	27.027	-29.5455	17.7778
ANKRD30BL	2	132147591	132257969	-18.75	0	-11.1111	2.73973	-25.7143	1.88679	-29.3478	16.2162	-4.54545	15.5556
ANKRD30BP2	21	14410487	14490571							-25.5435	26.4865	-11.3636	17.7778
ANKRD30BP3	10	45147394	45176925	-25	11.7647	-8.33333	1.36986	-19.0476	10.3774	-25	21.0811	-6.81818	11.1111
ANKRD31	5	75068275	75236911	-62.5	0	-6.94444	12.3288	-14.2857	10.3774	-84.2391	0.540541	-34.0909	6.66667
ANKRD33	12	51888009	51891727	-43.75	5.88235	-8.33333	6.84932	-8.57143	15.0943	-63.587	5.40541	-15.9091	6.66667
ANKRD33B	5	10564070	10657816	-25	35.2941	-2.77778	20.5479	-10.4762	20.7547	-19.5652	40	-15.9091	26.6667
ANKRD34A	1	145959441	145964575	0	82.3529	-2.77778	49.3151	-2.85714	51.8868	-2.17391	69.7297	-2.27273	40
ANKRD34B	5	80556755	80570280	-62.5	0	-8.33333	12.3288	-18.0952	12.2642	-84.2391	1.08108	-34.0909	6.66667
ANKRD34C	15	79282722	79298239	-37.5	0	-11.1111	4.10959	-16.1905	9.43396	-45.6522	14.0541	-22.7273	4.44444
ANKRD34C-AS1	15	79123939	79283964	-31.25	0	-11.1111	4.10959	-15.2381	9.43396	-45.6522	14.0541	-22.7273	4.44444
ANKRD35	1	145866560	145885866	0	82.3529	-2.77778	49.3151	-2.85714	51.8868	-1.63043	69.7297	-2.27273	40
ANKRD36	2	97779233	97930257							-21.7391	18.3784	-2.27273	15.5556
ANKRD36B	2	98109130	98206428							-22.2826	17.8378	-2.27273	15.5556
ANKRD36BP1	1	168245565	168247343	0	82.3529	0	57.5342	-4.7619	56.6038	-3.26087	72.4324	0	48.8889
ANKRD36BP2	2	88765807	88806612	0	17.6471	-13.8889	0	-19.0476	3.77358	-15.2174	20	-6.81818	11.1111
ANKRD37	4	185396021	185400628	-50	11.7647	-16.6667	1.36986	-14.2857	9.43396	-67.3913	5.40541	-18.1818	4.44444
ANKRD39	2	96847990	96858016	-12.5	0	-9.72222	2.73973	-17.1429	2.83019	-20.6522	18.3784	-2.27273	15.5556
ANKRD40	17	50693198	50707914	-43.75	5.88235	-11.1111	16.4384	-8.57143	36.7925	-37.5	16.2162	-22.7273	15.5556
ANKRD40CL	17	50761029	50767557	-43.75	5.88235	-11.1111	16.4384	-8.57143	36.7925	-38.0435	16.7568	-22.7273	15.5556
ANKRD42	11	83193712	83260694	-43.75	17.6471	-22.2222	2.73973	-46.6667	9.43396	-21.1957	26.4865	-22.7273	2.22222
ANKRD44	2	196967017	197311173	-25	0	-13.8889	0	-26.6667	3.77358	-19.5652	21.6216	-4.54545	17.7778
ANKRD45	1	173596060	173669851	0	82.3529	-2.77778	58.9041	-7.61905	54.717	-4.8913	67.027	0	53.3333
ANKRD46	8	100509752	100559784	-6.25	47.0588	-4.16667	32.8767	-4.7619	49.0566	-2.17391	77.2973	-4.54545	51.1111
ANKRD49	11	94493979	94499578	-43.75	23.5294	-23.6111	2.73973	-52.381	5.66038	-28.2609	22.1622	-25	2.22222
ANKRD50	4	124664048	124712732	-50	17.6471	-13.8889	1.36986	-15.2381	10.3774	-47.8261	8.10811	-20.4545	2.22222
ANKRD52	12	56237807	56258384	-31.25	5.88235	-12.5	1.36986	-7.61905	14.1509	-61.413	5.40541	-13.6364	6.66667
ANKRD53	2	70978380	70985499	0	29.4118	-12.5	0	-20	3.77358	-10.8696	25.4054	-4.54545	13.3333
ANKRD54	22	37830855	37849327	-25	11.7647	-34.7222	4.10959	-49.5238	1.88679	-33.6957	23.7838	-20.4545	11.1111
ANKRD55	5	56099680	56233330	-62.5	0	-5.55556	15.0685	-20	9.43396	-72.2826	5.94595	-31.8182	13.3333
ANKRD6	6	89433152	89633834	-6.25	35.2941	-19.4444	1.36986	-46.6667	3.77358	-17.9348	34.0541	-45.4545	4.44444
ANKRD61	7	6031376	6036552	-6.25	64.7059	-11.1111	23.2877	-13.3333	25.4717	-25.5435	28.6486	-4.54545	35.5556
ANKRD62	18	12093843	12129764	-37.5	17.6471	-16.6667	5.47945	-25.7143	7.54717	-20.6522	28.1081	-31.8182	15.5556
ANKRD62P1-PARP4P3	22	16653892	16679493	-31.25	5.88235	-29.1667	9.58904	-40.9524	6.60377	-36.413	17.2973	-18.1818	13.3333
ANKRD63	15	40278372	40283064	-37.5	0	-22.2222	2.73973	-22.8571	2.83019	-79.3478	1.08108	-18.1818	0
ANKRD65	1	1418420	1421769	-31.25	17.6471	-9.72222	13.6986	-29.5238	14.1509	-38.587	16.7568	-11.3636	8.88889
ANKRD66	6	46746933	46759506	0	35.2941	-9.72222	4.10959	-23.8095	7.54717	-5.97826	46.4865	-4.54545	17.7778
ANKRD7	7	118214669	118496075	-18.75	23.5294	-6.94444	12.3288	-17.1429	16.0377	-15.2174	35.6757	-6.81818	24.4444
ANKRD9	14	102501767	102509799	-56.25	5.88235	-13.8889	5.47945	-30.4762	11.3208	-58.6957	11.3514	-6.81818	20
ANKS1A	6	34889255	35091406	-6.25	41.1765	-8.33333	5.47945	-19.0476	7.54717	-10.8696	48.6486	-6.81818	20
ANKS1B	12	98726457	99984936	-18.75	5.88235	-6.94444	4.10959	-5.71429	16.0377	-55.9783	4.86486	-20.4545	4.44444
ANKS3	16	4696510	4734378	-18.75	29.4118	0	43.8356	-7.61905	44.3396	-28.2609	24.8649	-11.3636	13.3333
ANKS4B	16	21245016	21263750							-27.1739	16.7568	-11.3636	8.88889
ANKS6	9	98731329	98796965	-43.75	0	-13.8889	4.10959	-28.5714	3.77358	-40.7609	9.18919	-29.5455	6.66667
ANKUB1	3	149761100	149968385	0	47.0588	-6.94444	15.0685	-9.52381	20.7547	-6.52174	52.4324	-6.81818	24.4444
ANKZF1	2	219229783	219236679	-31.25	0	-9.72222	1.36986	-27.619	4.71698	-25.5435	16.2162	-18.1818	6.66667
ANLN	7	36389821	36453791	-6.25	35.2941	-4.16667	15.0685	-3.80952	22.6415	-23.913	28.1081	0	40
ANO1	11	69985876	70189530	-6.25	41.1765	-8.33333	13.6986	-9.52381	44.3396	-15.7609	30.8108	-18.1818	8.88889
ANO10	3	43365848	43691594	-56.25	0	-19.4444	4.10959	-27.619	9.43396	-52.1739	8.64865	-25	2.22222
ANO2	12	5562651	5946232	-31.25	23.5294	-11.1111	5.47945	-19.0476	11.3208	-32.6087	38.9189	-22.7273	8.88889
ANO3	11	26188842	26663289	-18.75	11.7647	-9.72222	6.84932	-13.3333	14.1509	-29.3478	26.4865	-18.1818	8.88889
ANO4	12	101111304	101522419							-57.6087	4.86486	-20.4545	6.66667
ANO5	11	21799934	22283567	-18.75	11.7647	-11.1111	6.84932	-15.2381	12.2642	-29.8913	24.3243	-18.1818	6.66667
ANO6	12	45215987	45482280	-31.25	5.88235	-8.33333	4.10959	-7.61905	13.2075	-52.1739	12.4324	-11.3636	11.1111
ANO7	2	241188509	241225976	-43.75	0	-9.72222	5.47945	-33.3333	1.88679	-38.587	13.5135	-22.7273	8.88889
ANO8	19	17323223	17334855	-6.25	17.6471	-16.6667	16.4384	-16.1905	16.0377	-21.1957	31.8919	-2.27273	20
ANO9	11	417933	442011	-37.5	5.88235	-13.8889	24.6575	-24.7619	18.8679	-49.4565	10.8108	-25	0
ANOS1	23	8528874	8732137	-31.25	17.6471	-5.55556	75.3425	-12.381	68.8679	-53.2609	12.4324	-25	15.5556
ANP32A	15	68778535	68820897	-25	5.88235	-12.5	5.47945	-17.1429	5.66038	-46.7391	12.973	-22.7273	2.22222
ANP32A-IT1	15	69096160	69099440							-46.7391	12.973	-22.7273	2.22222
ANP32AP1	15	35237326	35238062	-37.5	0	-12.5	1.36986	-20.9524	1.88679	-76.6304	3.78378	-18.1818	0
ANP32B	9	97983341	98015943	-43.75	0	-13.8889	4.10959	-28.5714	3.77358	-40.2174	8.10811	-29.5455	6.66667
ANP32CP	4	165118159	165118863							-64.1304	3.78378	-20.4545	2.22222
ANP32D	12	48472559	48473622	-37.5	0	-13.8889	2.73973	-9.52381	14.1509	-58.1522	5.94595	-15.9091	6.66667
ANP32E	1	150218417	150236156	0	82.3529	-12.5	57.5342	-4.7619	53.7736	0	82.1622	0	46.6667
ANPEP	15	89784895	89815401	-37.5	5.88235	-15.2778	4.10959	-17.1429	10.3774	-38.587	22.1622	-20.4545	4.44444
ANTKMT	16	720581	722590	-18.75	29.4118	0	53.4247	-5.71429	54.717	-30.9783	20.5405	-9.09091	13.3333
ANTXR1	2	69013176	69249327	0	29.4118	-13.8889	0	-20	3.77358	-7.6087	27.5676	-4.54545	13.3333
ANTXR2	4	79901146	80079600	-43.75	5.88235	-15.2778	2.73973	-15.2381	9.43396	-48.3696	9.72973	-25	4.44444
ANXA1	9	73151865	73170393	-37.5	11.7647	-18.0556	1.36986	-27.619	3.77358	-38.0435	10.2703	-40.9091	2.22222
ANXA10	4	168092537	168187736	-50	11.7647	-16.6667	2.73973	-14.2857	8.49057	-63.0435	4.86486	-20.4545	6.66667
ANXA11	10	80150889	80205572	-31.25	5.88235	-11.1111	4.10959	-21.9048	11.3208	-33.6957	16.2162	-18.1818	13.3333
ANXA13	8	123680794	123737402	0	58.8235	-2.77778	35.6164	-4.7619	50	-1.63043	83.7838	-4.54545	48.8889
ANXA2	15	60347134	60402883	-37.5	0	-13.8889	2.73973	-21.9048	7.54717	-57.0652	8.64865	-22.7273	4.44444
ANXA2P1	4	153307792	153308717	-50	11.7647	-16.6667	0	-13.3333	10.3774	-59.7826	6.48649	-18.1818	4.44444
ANXA2P2	9	33624274	33625293	-37.5	5.88235	-23.6111	2.73973	-33.3333	1.88679	-26.087	27.027	-45.4545	13.3333
ANXA2P3	10	64825572	64826579	-37.5	5.88235	-11.1111	2.73973	-20.9524	12.2642	-33.1522	18.9189	-15.9091	11.1111
ANXA2R	5	43039233	43043170	-25	5.88235	-2.77778	15.0685	-10.4762	17.9245	-23.913	30.2703	-11.3636	33.3333
ANXA2R-AS1	5	43041572	43064272	-25	5.88235	-2.77778	15.0685	-10.4762	17.9245	-23.913	30.2703	-11.3636	33.3333
ANXA2R-OT1	5	43013060	43067452	-25	5.88235	-2.77778	15.0685	-10.4762	17.9245	-23.913	30.2703	-11.3636	33.3333
ANXA3	4	78551747	78610451	-43.75	5.88235	-16.6667	1.36986	-17.1429	9.43396	-46.1957	10.8108	-22.7273	6.66667
ANXA4	2	69644425	69827112	0	29.4118	-12.5	0	-20	2.83019	-8.69565	25.9459	-4.54545	13.3333
ANXA5	4	121667946	121696995	-43.75	17.6471	-13.8889	1.36986	-15.2381	10.3774	-46.1957	10.8108	-20.4545	2.22222
ANXA6	5	151100706	151157815	-56.25	5.88235	-2.77778	15.0685	-11.4286	16.9811	-68.4783	3.78378	-13.6364	13.3333
ANXA7	10	73375101	73414076	-31.25	5.88235	-20.8333	2.73973	-24.7619	9.43396	-32.0652	17.2973	-18.1818	13.3333
ANXA9	1	150982249	150995634	0	82.3529	-11.1111	57.5342	-4.7619	52.8302	-0.543478	81.0811	0	46.6667
AOAH	7	36512941	36724549	-6.25	35.2941	-4.16667	15.0685	-3.80952	22.6415	-23.913	27.5676	0	40
AOAH-IT1	7	36597834	36600120	-6.25	35.2941	-4.16667	15.0685	-3.80952	22.6415	-23.913	28.1081	0	40
AOC1	7	150824627	150861504	-25	23.5294	-6.94444	13.6986	-15.2381	15.0943	-21.7391	34.5946	-22.7273	13.3333
AOC2	17	42844580	42850707	-43.75	0	-16.6667	12.3288	-26.6667	23.5849	-52.1739	9.18919	-47.7273	2.22222
AOC3	17	42851184	42858130	-43.75	0	-16.6667	12.3288	-26.6667	23.5849	-52.1739	9.18919	-47.7273	2.22222
AOC4P	17	42867127	42869217	-43.75	0	-16.6667	12.3288	-26.6667	23.5849	-51.6304	9.72973	-47.7273	4.44444
AOPEP	9	94726604	95151793	-43.75	0	-13.8889	4.10959	-28.5714	2.83019	-37.5	9.72973	-29.5455	4.44444
AOX1	2	200586014	200677064	-25	0	-12.5	0	-29.5238	1.88679	-23.3696	18.3784	-4.54545	15.5556
AOX2P	2	201560446	201658941							-23.3696	18.3784	-4.54545	15.5556
AP1AR	4	112231740	112273110	-43.75	17.6471	-13.8889	1.36986	-16.1905	10.3774	-48.913	9.18919	-20.4545	2.22222
AP1B1	22	29327680	29388583	-25	0	-34.7222	5.47945	-44.7619	2.83019	-34.7826	22.7027	-18.1818	8.88889
AP1B1P1	22	32121977	32133469	-25	5.88235	-34.7222	4.10959	-45.7143	1.88679	-34.2391	21.6216	-15.9091	6.66667
AP1G1	16	71729000	71809201	-50	5.88235	-86.1111	0	-69.5238	1.88679	-40.7609	19.4595	-31.8182	6.66667
AP1G2	14	23559565	23568070	-43.75	29.4118	-9.72222	5.47945	-20	14.1509	-50	12.4324	-13.6364	11.1111
AP1M1	19	16197854	16245906	-6.25	17.6471	-16.6667	15.0685	-19.0476	13.2075	-22.2826	28.6486	-2.27273	17.7778
AP1M2	19	10572671	10587315	-6.25	29.4118	-19.4444	12.3288	-20.9524	14.1509	-25	30.2703	-9.09091	13.3333
AP1S1	7	101154456	101161596	-6.25	29.4118	-15.2778	13.6986	-20	16.0377	-12.5	37.8378	-2.27273	37.7778
AP1S2	23	15825806	15854931	-31.25	17.6471	-5.55556	73.9726	-10.4762	63.2075	-51.087	9.72973	-29.5455	15.5556
AP1S3	2	223667680	223945299	-37.5	0	-9.72222	1.36986	-26.6667	3.77358	-29.8913	12.4324	-20.4545	6.66667
AP2A1	19	49767001	49807114	-18.75	11.7647	-9.72222	15.0685	-13.3333	14.1509	-28.2609	21.0811	-9.09091	11.1111
AP2A2	11	925809	1012245							-50	10.2703	-25	0
AP2B1	17	35578046	35726413	-31.25	5.88235	-18.0556	10.9589	-20.9524	30.1887	-53.2609	9.72973	-50	4.44444
AP2M1	3	184174689	184184214	-6.25	41.1765	-9.72222	13.6986	-13.3333	19.8113	-11.9565	44.8649	-6.81818	26.6667
AP2S1	19	46838136	46850846	-12.5	17.6471	-12.5	12.3288	-19.0476	9.43396	-27.7174	20.5405	-13.6364	8.88889
AP3B1	5	78000522	78294762	-62.5	0	-9.72222	12.3288	-20	9.43396	-82.6087	1.08108	-34.0909	6.66667
AP3B2	15	82659281	82710112	-37.5	5.88235	-11.1111	1.36986	-15.2381	8.49057	-42.9348	17.2973	-22.7273	6.66667
AP3D1	19	2100988	2164468	-25	11.7647	-22.2222	16.4384	-25.7143	14.1509	-59.7826	6.48649	-13.6364	6.66667
AP3M1	10	74120255	74150842	-31.25	5.88235	-15.2778	2.73973	-21.9048	11.3208	-30.9783	18.3784	-18.1818	13.3333
AP3M2	8	42152946	42171673	-25	29.4118	-9.72222	24.6575	-10.4762	36.7925	-25	30.8108	-15.9091	24.4444
AP3S1	5	115841592	115914081	-62.5	5.88235	-5.55556	15.0685	-14.2857	16.9811	-76.6304	2.16216	-29.5455	8.88889
AP3S2	15	89830599	89894028	-37.5	5.88235	-15.2778	4.10959	-17.1429	10.3774	-39.1304	22.1622	-20.4545	4.44444
AP4B1	1	113894194	113905201	-25	5.88235	-13.8889	2.73973	-24.7619	8.49057	-17.3913	23.7838	-18.1818	8.88889
AP4B1-AS1	1	113812379	113901237	-25	5.88235	-13.8889	2.73973	-24.7619	8.49057	-17.3913	23.7838	-18.1818	8.88889
AP4E1	15	50908672	51005895	-37.5	0	-23.6111	1.36986	-20.9524	5.66038	-67.9348	5.94595	-20.4545	0
AP4M1	7	100101549	100110345	-6.25	29.4118	-13.8889	13.6986	-20	14.1509	-11.9565	40	-2.27273	37.7778
AP4S1	14	31025106	31130996	-43.75	17.6471	-12.5	5.47945	-18.0952	15.0943	-55.9783	8.10811	-11.3636	11.1111
AP5B1	11	65773898	65780976	-25	17.6471	-9.72222	9.58904	-23.8095	14.1509	-14.1304	25.4054	-18.1818	2.22222
AP5M1	14	57268924	57298742	-50	5.88235	-8.33333	9.58904	-21.9048	15.0943	-65.2174	5.40541	-13.6364	15.5556
AP5S1	20	3820524	3828838	-6.25	29.4118	-8.33333	16.4384	-13.3333	25.4717	-30.9783	23.2432	-13.6364	11.1111
AP5Z1	7	4775615	4794397	-6.25	58.8235	-11.1111	24.6575	-13.3333	24.5283	-25.5435	29.7297	-4.54545	37.7778
APAF1	12	98645290	98735433	-18.75	5.88235	-5.55556	4.10959	-6.66667	16.0377	-56.5217	5.94595	-20.4545	4.44444
APBA1	9	72042449	72287275							-38.587	11.3514	-38.6364	2.22222
APBA2	15	29131168	29410516							-70.1087	5.40541	-20.4545	0
APBA3	19	3750772	3761692	-18.75	11.7647	-22.2222	16.4384	-23.8095	16.0377	-50.5435	10.8108	-11.3636	8.88889
APBB1	11	6395125	6419414	-37.5	5.88235	-13.8889	8.21918	-22.8571	7.54717	-48.3696	9.18919	-25	4.44444
APBB1IP	10	26438341	26567803	-6.25	64.7059	-13.8889	1.36986	-20	10.3774	-10.8696	45.4054	-6.81818	17.7778
APBB2	4	40810027	41216714	-56.25	0	-19.4444	0	-20	3.77358	-63.587	3.78378	-27.2727	4.44444
APBB3	5	140558268	140592123	-56.25	5.88235	-4.16667	12.3288	-12.381	14.1509	-69.5652	3.24324	-20.4545	13.3333
APC	5	112707518	112846239	-62.5	0	-5.55556	15.0685	-16.1905	16.9811	-75.5435	2.7027	-29.5455	11.1111
APC2	19	1446302	1473244	-37.5	5.88235	-22.2222	16.4384	-28.5714	12.2642	-60.8696	5.40541	-13.6364	4.44444
APCDD1	18	10454635	10489949	-37.5	17.6471	-18.0556	6.84932	-26.6667	7.54717	-22.2826	28.6486	-31.8182	15.5556
APCDD1L	20	58459101	58515399	-6.25	17.6471	-2.77778	26.0274	-4.7619	43.3962	-14.6739	37.8378	-6.81818	22.2222
APCDD1L-DT	20	58515379	58619888	-6.25	17.6471	-2.77778	26.0274	-4.7619	43.3962	-14.6739	37.8378	-6.81818	22.2222
APCS	1	159587826	159588865	0	88.2353	-1.38889	60.274	-3.80952	55.6604	-1.08696	80	0	48.8889
APEH	3	49674014	49683971	-56.25	0	-27.7778	2.73973	-34.2857	3.77358	-61.413	3.78378	-22.7273	2.22222
APELA	4	164877178	164898965	-50	11.7647	-19.4444	0	-15.2381	9.43396	-63.0435	5.40541	-20.4545	2.22222
APEX1	14	20923290	20925931							-49.4565	11.8919	-15.9091	11.1111
APEX2	23	55000363	55009057	-18.75	17.6471	-5.55556	75.3425	-11.4286	62.2642	-40.2174	14.0541	-25	15.5556
APH1A	1	150265399	150269303	0	82.3529	-12.5	57.5342	-4.7619	53.7736	0	82.1622	0	46.6667
APH1B	15	63276018	63309126	-31.25	0	-15.2778	4.10959	-19.0476	3.77358	-52.7174	9.18919	-22.7273	4.44444
API5	11	43311963	43344529	-37.5	11.7647	-8.33333	5.47945	-14.2857	8.49057	-22.2826	21.6216	-20.4545	11.1111
APIP	11	34882295	34916379	-18.75	17.6471	-6.94444	12.3288	-16.1905	16.0377	-20.6522	32.4324	-18.1818	11.1111
APLF	2	68467572	68630724	0	29.4118	-15.2778	0	-19.0476	3.77358	-7.06522	28.6486	-4.54545	13.3333
APLN	23	129645259	129654956	-18.75	23.5294	-2.77778	82.1918	-13.3333	65.0943	-45.6522	14.0541	-31.8182	15.5556
APLNR	11	57233577	57237250	-25	17.6471	-15.2778	2.73973	-23.8095	10.3774	-18.4783	20	-18.1818	11.1111
APLP1	19	35867899	35879792	-18.75	17.6471	-12.5	12.3288	-10.4762	10.3774	-14.6739	45.4054	-9.09091	13.3333
APLP2	11	130068147	130144811	-50	11.7647	-29.1667	4.10959	-54.2857	5.66038	-42.9348	14.0541	-25	4.44444
APMAP	20	24962925	24992751	0	17.6471	-2.77778	23.2877	-9.52381	27.3585	-20.1087	31.3514	-11.3636	17.7778
APOA1	11	116835751	116837622	-50	5.88235	-33.3333	1.36986	-57.1429	2.83019	-42.3913	12.4324	-22.7273	4.44444
APOA2	1	161222292	161223631	0	88.2353	-2.77778	61.6438	-4.7619	55.6604	0	82.1622	0	48.8889
APOA4	11	116820700	116823304	-50	5.88235	-33.3333	1.36986	-57.1429	2.83019	-42.3913	12.4324	-22.7273	4.44444
APOA5	11	116789367	116792420	-50	5.88235	-33.3333	1.36986	-56.1905	2.83019	-42.3913	12.4324	-22.7273	4.44444
APOB	2	21224301	21266945							-15.7609	26.4865	-2.27273	22.2222
APOBEC1	12	7649400	7665908	-31.25	23.5294	-15.2778	2.73973	-20.9524	12.2642
APOBEC2	6	41053202	41064891	-6.25	41.1765	-8.33333	6.84932	-22.8571	8.49057	-7.6087	50.8108	-6.81818	17.7778
APOBEC3A	22	38952751	38963184	-25	11.7647	-34.7222	4.10959	-48.5714	1.88679	-33.1522	23.7838	-18.1818	13.3333
APOBEC3A_B	22	39353527	39388784							-33.1522	24.3243	-20.4545	13.3333
APOBEC3B	22	38982347	38992804	-25	11.7647	-34.7222	4.10959	-48.5714	1.88679	-33.1522	24.3243	-20.4545	13.3333
APOBEC3C	22	39014257	39020352	-25	11.7647	-34.7222	4.10959	-48.5714	1.88679	-33.6957	23.2432	-18.1818	13.3333
APOBEC3D	22	39014363	39033277	-25	11.7647	-34.7222	4.10959	-48.5714	1.88679	-33.6957	23.2432	-18.1818	13.3333
APOBEC3F	22	39040604	39055972	-25	11.7647	-34.7222	4.10959	-48.5714	1.88679	-34.7826	22.7027	-18.1818	13.3333
APOBEC3G	22	39077067	39087743	-25	11.7647	-34.7222	4.10959	-48.5714	1.88679	-34.7826	22.7027	-18.1818	13.3333
APOBEC3H	22	39097224	39104067	-25	11.7647	-34.7222	4.10959	-48.5714	1.88679	-34.2391	22.7027	-18.1818	13.3333
APOBEC4	1	183646275	183653316	0	88.2353	0	56.1644	-4.7619	57.5472	-3.80435	67.027	0	53.3333
APOBR	16	28494643	28498964	-6.25	29.4118	-1.38889	36.9863	-5.71429	42.4528	-23.3696	21.6216	-11.3636	8.88889
APOC1	19	44914247	44919349	-12.5	17.6471	-12.5	12.3288	-14.2857	11.3208	-23.913	25.9459	-11.3636	8.88889
APOC1P1	19	44926796	44931503	-12.5	17.6471	-12.5	12.3288	-14.2857	11.3208	-23.913	25.9459	-11.3636	8.88889
APOC2	19	44946051	44949565	-12.5	17.6471	-12.5	12.3288	-14.2857	11.3208	-23.913	25.4054	-11.3636	8.88889
APOC3	11	116829706	116833072	-50	5.88235	-33.3333	1.36986	-57.1429	2.83019	-42.3913	12.4324	-22.7273	4.44444
APOC4-APOC2	19	44942238	44949565	-12.5	17.6471	-12.5	12.3288	-14.2857	11.3208	-23.913	25.4054	-11.3636	8.88889
APOD	3	195568705	195584033	-6.25	35.2941	-15.2778	12.3288	-13.3333	21.6981	-15.2174	48.1081	-6.81818	26.6667
APOE	19	44905791	44909393	-12.5	17.6471	-12.5	12.3288	-14.2857	11.3208	-23.913	25.9459	-11.3636	8.88889
APOF	12	56360568	56362857	-31.25	5.88235	-12.5	1.36986	-7.61905	14.1509	-61.413	4.86486	-13.6364	6.66667
APOH	17	66212033	66256525	-43.75	5.88235	-8.33333	21.9178	-6.66667	42.4528	-20.6522	37.2973	-18.1818	15.5556
APOL1	22	36253071	36267530	-25	11.7647	-33.3333	5.47945	-47.619	1.88679	-35.3261	22.1622	-20.4545	8.88889
APOL2	22	36226209	36239954	-25	11.7647	-33.3333	5.47945	-47.619	1.88679	-35.3261	22.1622	-20.4545	8.88889
APOL3	22	36140329	36166177	-25	11.7647	-33.3333	5.47945	-47.619	1.88679	-34.7826	22.7027	-20.4545	6.66667
APOL4	22	36189124	36204840	-25	11.7647	-33.3333	5.47945	-47.619	1.88679	-34.7826	22.1622	-20.4545	6.66667
APOL5	22	36113919	36125529							-34.2391	23.2432	-20.4545	6.66667
APOL6	22	35648446	35668404	-25	11.7647	-31.9444	5.47945	-47.619	1.88679	-34.2391	24.3243	-20.4545	6.66667
APOLD1	12	12725917	12814199	-43.75	0	-19.4444	2.73973	-22.8571	10.3774	-36.413	33.5135	-29.5455	4.44444
APOO	23	23833353	23907938	-37.5	11.7647	-9.72222	68.4932	-10.4762	65.0943	-51.6304	9.18919	-31.8182	15.5556
APOOL	23	85003877	85093315	-18.75	11.7647	-4.16667	76.7123	-17.1429	66.0377	-46.7391	14.0541	-31.8182	13.3333
APOOP5	16	59754461	59755026	-50	5.88235	-81.9444	1.36986	-70.4762	3.77358	-42.3913	15.1351	-31.8182	6.66667
APP	21	25880535	26171128	-18.75	11.7647	-13.8889	5.47945	-20.9524	9.43396	-29.3478	25.4054	-9.09091	20
APPBP2	17	60443158	60526242	-43.75	5.88235	-9.72222	20.5479	-6.66667	41.5094	-28.8043	31.8919	-18.1818	15.5556
APPL1	3	57227726	57278105	-50	0	-29.1667	1.36986	-33.3333	4.71698	-62.5	3.78378	-25	2.22222
APPL2	12	105173297	105236203	-18.75	0	-12.5	2.73973	-8.57143	14.1509	-54.8913	4.32432	-18.1818	6.66667
APRG1	3	37381062	37440186	-56.25	0	-20.8333	2.73973	-26.6667	9.43396	-46.1957	13.5135	-22.7273	6.66667
APRT	16	88809339	88811937	-50	5.88235	-81.9444	0	-69.5238	4.71698	-41.8478	20	-36.3636	11.1111
APTR	7	77657659	77696290	-6.25	29.4118	-16.6667	9.58904	-16.1905	19.8113	-16.3043	33.5135	-4.54545	33.3333
APTX	9	32886601	33025130	-37.5	5.88235	-22.2222	2.73973	-33.3333	1.88679	-27.1739	27.027	-47.7273	11.1111
AQP1	7	30852273	30925517	-12.5	47.0588	-4.16667	15.0685	-4.7619	24.5283	-22.8261	28.6486	0	42.2222
AQP10	1	154321090	154325325	0	88.2353	-4.16667	60.274	-5.71429	53.7736	0	79.4595	0	48.8889
AQP11	11	77589391	77610356	-31.25	23.5294	-15.2778	4.10959	-27.619	21.6981	-15.2174	30.2703	-20.4545	2.22222
AQP12A	2	240691866	240698483	-37.5	0	-9.72222	5.47945	-33.3333	1.88679	-38.0435	14.0541	-22.7273	8.88889
AQP12B	2	240676418	240682906	-37.5	0	-9.72222	5.47945	-33.3333	1.88679	-36.9565	14.0541	-22.7273	8.88889
AQP2	12	49950737	49958878	-37.5	0	-13.8889	2.73973	-9.52381	15.0943	-59.2391	6.48649	-15.9091	6.66667
AQP3	9	33441156	33447596	-37.5	5.88235	-23.6111	2.73973	-33.3333	1.88679	-26.087	27.5676	-45.4545	13.3333
AQP4	18	26852043	26865771	-43.75	23.5294	-15.2778	5.47945	-19.0476	10.3774	-22.8261	24.8649	-54.5455	2.22222
AQP4-AS1	18	26655742	27190698	-43.75	23.5294	-13.8889	5.47945	-20	11.3208	-22.8261	25.4054	-54.5455	2.22222
AQP5	12	49961872	49965682	-37.5	0	-13.8889	2.73973	-9.52381	15.0943	-59.2391	6.48649	-15.9091	6.66667
AQP6	12	49967194	49977139	-37.5	0	-13.8889	2.73973	-9.52381	15.0943	-59.2391	6.48649	-15.9091	6.66667
AQP7	9	33383179	33402682	-37.5	5.88235	-23.6111	2.73973	-33.3333	1.88679	-26.087	27.5676	-45.4545	13.3333
AQP7P1	9	63317067	63333091	-31.25	17.6471	-20.8333	1.36986	-27.619	2.83019	-25	18.3784	-29.5455	13.3333
AQP7P3	9	42858152	42893137							-23.3696	23.7838	-43.1818	2.22222
AQP8	16	25215731	25228932	-18.75	23.5294	0	39.726	-4.7619	39.6226	-27.1739	19.4595	-13.6364	8.88889
AQP9	15	58138169	58185911	-37.5	0	-12.5	4.10959	-20.9524	4.71698	-61.413	8.10811	-22.7273	0
AQR	15	34851782	34969742	-37.5	0	-12.5	1.36986	-19.0476	1.88679	-77.1739	3.24324	-18.1818	0
AR	23	67544021	67730619	-18.75	11.7647	-4.16667	72.6027	-14.2857	63.2075	-42.3913	12.4324	-27.2727	20
ARAF	23	47561205	47571908	-25	11.7647	-5.55556	72.6027	-13.3333	67.9245	-46.7391	14.5946	-27.2727	13.3333
ARAP1	11	72685069	72793599	-31.25	23.5294	-9.72222	5.47945	-23.8095	25.4717	-16.8478	28.1081	-20.4545	4.44444
ARAP2	4	35948221	36244514	-62.5	0	-20.8333	0	-20	3.77358	-70.1087	2.16216	-34.0909	2.22222
ARAP3	5	141653401	141682230	-56.25	5.88235	-2.77778	12.3288	-12.381	15.0943	-69.0217	3.78378	-18.1818	13.3333
ARB2A	5	93617725	94111699	-62.5	0	-8.33333	13.6986	-14.2857	15.0943	-82.0652	1.62162	-34.0909	11.1111
ARB2BP	3	101237711	101242731							-18.4783	28.1081	-4.54545	13.3333
ARC	8	142611049	142614479	0	58.8235	-2.77778	38.3562	-8.57143	58.4906	-5.43478	72.973	-9.09091	44.4444
ARCN1	11	118572390	118603033	-50	5.88235	-31.9444	1.36986	-57.1429	2.83019	-40.2174	13.5135	-20.4545	6.66667
AREG	4	74445136	74455005	-37.5	5.88235	-16.6667	0	-14.2857	14.1509	-42.3913	17.2973	-22.7273	8.88889
AREL1	14	74653437	74713117	-56.25	0	-18.0556	4.10959	-32.381	8.49057	-64.6739	5.40541	-9.09091	15.5556
ARF1	1	228082708	228099212	0	70.5882	-1.38889	63.0137	-6.66667	53.7736	-2.71739	71.8919	-2.27273	53.3333
ARF3	12	48903503	48957487	-37.5	0	-13.8889	2.73973	-8.57143	15.0943	-59.2391	5.94595	-15.9091	6.66667
ARF4	3	57571363	57597508	-50	0	-29.1667	1.36986	-32.381	4.71698	-64.1304	4.32432	-25	2.22222
ARF5	7	127588386	127591700	-18.75	23.5294	-12.5	12.3288	-20.9524	16.0377	-11.9565	36.7568	-9.09091	17.7778
ARF6	14	49893082	49897054	-43.75	17.6471	-11.1111	8.21918	-20	14.1509	-57.0652	8.10811	-13.6364	13.3333
ARFGAP1	20	63272785	63289790	0	23.5294	-4.16667	30.137	-1.90476	48.1132	-17.3913	38.9189	-6.81818	24.4444
ARFGAP2	11	47164299	47177125	-37.5	11.7647	-20.8333	4.10959	-23.8095	5.66038	-21.7391	17.2973	-20.4545	11.1111
ARFGAP3	22	42796502	42876207	-31.25	5.88235	-36.1111	4.10959	-51.4286	2.83019	-32.0652	22.7027	-20.4545	11.1111
ARFGEF1	8	67173511	67343781	-6.25	41.1765	-2.77778	28.7671	-3.80952	46.2264	-7.6087	55.6757	-9.09091	42.2222
ARFGEF2	20	48921711	49036693	-12.5	17.6471	-4.16667	17.8082	-3.80952	40.566	-19.5652	34.0541	-4.54545	26.6667
ARFGEF3	6	138161939	138344663	-12.5	41.1765	-22.2222	0	-41.9048	4.71698	-22.8261	29.7297	-38.6364	13.3333
ARFIP1	4	152779937	152912357	-50	11.7647	-16.6667	0	-13.3333	10.3774	-59.7826	7.02703	-18.1818	4.44444
ARFIP2	11	6474683	6481479	-37.5	5.88235	-13.8889	8.21918	-21.9048	8.49057	-48.3696	9.18919	-25	4.44444
ARFRP1	20	63698642	63708025	0	23.5294	-4.16667	30.137	-1.90476	48.1132	-16.8478	40.5405	-6.81818	24.4444
ARG1	6	131470832	131584332	-12.5	41.1765	-18.0556	1.36986	-42.8571	5.66038	-21.7391	34.0541	-43.1818	11.1111
ARG2	14	67619920	67651708	-62.5	0	-16.6667	6.84932	-30.4762	10.3774	-71.7391	3.24324	-15.9091	13.3333
ARGFX	3	121567949	121590622	-6.25	17.6471	-11.1111	9.58904	-13.3333	16.0377	-19.5652	26.4865	-6.81818	15.5556
ARGFXP2	17	30477387	30478590							-53.8043	8.10811	-52.2727	4.44444
ARGLU1	13	106541673	106568137	-18.75	17.6471	-23.6111	8.21918	-36.1905	6.60377	-34.7826	30.8108	-27.2727	4.44444
ARGLU1-DT	13	106568261	106631659	-18.75	17.6471	-23.6111	8.21918	-36.1905	6.60377	-34.7826	30.8108	-27.2727	4.44444
ARHGAP1	11	46677080	46700619	-37.5	11.7647	-19.4444	4.10959	-23.8095	5.66038	-21.7391	18.9189	-20.4545	11.1111
ARHGAP10	4	147732063	148072776	-43.75	11.7647	-13.8889	0	-14.2857	8.49057	-53.2609	7.56757	-18.1818	2.22222
ARHGAP11A	15	32907345	32931868							-73.913	4.32432	-18.1818	0
ARHGAP11B	15	30916697	30977810							-71.1957	4.86486	-18.1818	0
ARHGAP12	10	31805398	31928876	-18.75	41.1765	-15.2778	1.36986	-21.9048	10.3774	-11.413	41.6216	-6.81818	17.7778
ARHGAP15	2	143091362	143768352	-25	5.88235	-13.8889	1.36986	-31.4286	0.943396	-27.1739	14.0541	-13.6364	13.3333
ARHGAP17	16	24930712	25026675							-27.1739	18.9189	-13.6364	8.88889
ARHGAP18	6	129576132	129710177	-6.25	47.0588	-18.0556	1.36986	-42.8571	7.54717	-20.1087	32.973	-43.1818	11.1111
ARHGAP19	10	97222173	97292673	-37.5	5.88235	-15.2778	0	-21.9048	5.66038	-46.1957	7.02703	-20.4545	6.66667
ARHGAP19-SLIT1	10	97153046	97292637	-37.5	5.88235	-15.2778	0	-21.9048	5.66038	-45.6522	7.02703	-20.4545	6.66667
ARHGAP20	11	110577042	110713189	-50	0	-33.3333	1.36986	-57.1429	3.77358	-40.7609	12.973	-22.7273	6.66667
ARHGAP21	10	24583609	24723887	-6.25	64.7059	-13.8889	1.36986	-19.0476	12.2642	-10.3261	47.027	-6.81818	17.7778
ARHGAP22	10	48446036	48656265	-31.25	5.88235	-8.33333	0	-18.0952	9.43396	-28.2609	20.5405	-11.3636	8.88889
ARHGAP23	17	36584720	36668628							-50	10.8108	-45.4545	4.44444
ARHGAP24	4	85475150	86002668	-43.75	5.88235	-15.2778	0	-14.2857	8.49057	-47.8261	9.18919	-20.4545	4.44444
ARHGAP25	2	68679601	68826833	0	29.4118	-15.2778	0	-19.0476	3.77358	-7.6087	27.027	-4.54545	13.3333
ARHGAP26	5	142770377	143229011	-56.25	5.88235	-2.77778	15.0685	-12.381	16.0377	-69.5652	3.78378	-18.1818	11.1111
ARHGAP26-AS1	5	142859604	142868922	-56.25	5.88235	-2.77778	15.0685	-12.381	16.0377	-69.0217	4.32432	-18.1818	13.3333
ARHGAP27P1	17	62745780	62778117							-21.1957	37.2973	-18.1818	17.7778
ARHGAP27P2	17	68198921	68199596	-25	11.7647	-8.33333	20.5479	-7.61905	39.6226	-19.5652	42.1622	-15.9091	17.7778
ARHGAP28	18	6729716	6915716	-37.5	23.5294	-18.0556	6.84932	-23.8095	7.54717	-22.8261	29.1892	-36.3636	13.3333
ARHGAP29	1	94149847	94275068	-12.5	5.88235	-20.8333	0	-32.381	2.83019	-16.8478	32.4324	-22.7273	4.44444
ARHGAP30	1	161046946	161069970	0	88.2353	-4.16667	60.274	-4.7619	55.6604	0	82.1622	0	48.8889
ARHGAP31	3	119294383	119420714	-12.5	17.6471	-11.1111	8.21918	-13.3333	14.1509	-20.6522	24.8649	-6.81818	15.5556
ARHGAP32	11	128965060	129279324	-50	5.88235	-30.5556	4.10959	-54.2857	5.66038	-40.7609	13.5135	-22.7273	6.66667
ARHGAP33	19	35774532	35788822	-18.75	17.6471	-12.5	12.3288	-10.4762	10.3774	-14.1304	46.4865	-9.09091	13.3333
ARHGAP35	19	46860997	47005077	-12.5	17.6471	-12.5	12.3288	-19.0476	9.43396	-27.7174	20.5405	-13.6364	8.88889
ARHGAP36	23	131058346	131089885	-18.75	23.5294	-4.16667	80.8219	-13.3333	66.0377	-46.1957	15.6757	-31.8182	15.5556
ARHGAP39	8	144529179	144685846	0	58.8235	-2.77778	38.3562	-7.61905	59.434	-5.43478	72.4324	-9.09091	42.2222
ARHGAP4	23	153907367	153934999	-12.5	17.6471	-4.16667	69.863	-13.3333	65.0943	-41.8478	18.9189	-31.8182	17.7778
ARHGAP40	20	38601809	38651035	-18.75	11.7647	-6.94444	16.4384	-4.7619	35.8491	-22.2826	26.4865	-6.81818	24.4444
ARHGAP42	11	100687288	100993941	-43.75	23.5294	-29.1667	1.36986	-52.381	5.66038	-34.2391	18.3784	-27.2727	2.22222
ARHGAP44	17	12789498	12991643	-50	5.88235	-48.6111	4.10959	-55.2381	2.83019	-58.6957	3.78378	-72.7273	2.22222
ARHGAP45	19	1065923	1086628	-37.5	11.7647	-22.2222	16.4384	-27.619	12.2642	-58.1522	6.48649	-13.6364	11.1111
ARHGAP5	14	32076114	32159728	-43.75	17.6471	-5.55556	6.84932	-15.2381	16.9811	-56.5217	6.48649	-11.3636	8.88889
ARHGAP5-AS1	14	32074946	32076793	-43.75	17.6471	-5.55556	6.84932	-15.2381	16.9811	-56.5217	6.48649	-11.3636	8.88889
ARHGAP6	23	11117651	11665920	-31.25	17.6471	-5.55556	72.6027	-10.4762	63.2075	-51.6304	11.3514	-25	15.5556
ARHGAP8	22	44752558	44862788	-25	11.7647	-31.9444	5.47945	-49.5238	2.83019	-34.7826	19.4595	-22.7273	8.88889
ARHGAP9	12	57472264	57488814	-25	5.88235	-8.33333	2.73973	-7.61905	14.1509	-59.2391	5.94595	-13.6364	6.66667
ARHGDIA	17	81867721	81871378	-12.5	23.5294	-9.72222	23.2877	-10.4762	42.4528	-15.7609	45.9459	-22.7273	17.7778
ARHGDIB	12	14942031	14961728	-37.5	5.88235	-12.5	2.73973	-20	11.3208	-34.7826	34.0541	-22.7273	8.88889
ARHGDIG	16	268727	283010	-18.75	29.4118	0	53.4247	-5.71429	54.717	-29.8913	21.0811	-13.6364	13.3333
ARHGEF1	19	41883173	41930150	-18.75	5.88235	-9.72222	12.3288	-13.3333	7.54717	-24.4565	29.1892	-9.09091	8.88889
ARHGEF10	8	1772149	1906807							-62.5	14.5946	-36.3636	8.88889
ARHGEF10L	1	17539698	17697874	-31.25	17.6471	-16.6667	4.10959	-37.1429	2.83019	-46.7391	6.48649	-13.6364	8.88889
ARHGEF11	1	156934840	157045742	0	88.2353	-1.38889	60.274	-4.7619	52.8302	-1.08696	78.3784	0	48.8889
ARHGEF12	11	120336413	120489937	-50	5.88235	-33.3333	4.10959	-55.2381	3.77358	-41.8478	12.973	-22.7273	6.66667
ARHGEF15	17	8310241	8322514	-56.25	5.88235	-52.7778	4.10959	-52.381	2.83019	-58.6957	5.40541	-75	0
ARHGEF16	1	3454665	3481113	-31.25	17.6471	-11.1111	10.9589	-28.5714	14.1509	-41.8478	15.1351	-11.3636	11.1111
ARHGEF17	11	73308276	73369388	-37.5	17.6471	-9.72222	6.84932	-24.7619	24.5283	-17.9348	26.4865	-20.4545	4.44444
ARHGEF18	19	7348937	7472485	-12.5	11.7647	-20.8333	12.3288	-20	14.1509	-32.6087	25.9459	-9.09091	8.88889
ARHGEF19	1	16524599	16539104							-49.4565	9.18919	-13.6364	8.88889
ARHGEF2	1	155946851	155991212	0	88.2353	-1.38889	61.6438	-4.7619	53.7736	-0.543478	80.5405	0	48.8889
ARHGEF25	12	57610180	57619379	-25	5.88235	-9.72222	2.73973	-6.66667	14.1509	-58.6957	5.94595	-13.6364	6.66667
ARHGEF26	3	153838792	153975616							-6.52174	54.0541	-6.81818	24.4444
ARHGEF26-AS1	3	154024401	154121347	0	47.0588	-8.33333	13.6986	-10.4762	22.6415	-6.52174	54.0541	-6.81818	24.4444
ARHGEF28	5	73626158	73941993	-62.5	0	-4.16667	13.6986	-14.2857	12.2642	-83.6957	0.540541	-34.0909	6.66667
ARHGEF3	3	56727418	57079329	-50	0	-29.1667	1.36986	-33.3333	4.71698	-63.0435	3.78378	-25	2.22222
ARHGEF3-AS1	3	56940040	56960854	-50	0	-29.1667	1.36986	-33.3333	4.71698	-63.0435	3.24324	-25	2.22222
ARHGEF33	2	38875991	38975454	-12.5	23.5294	-11.1111	1.36986	-22.8571	5.66038	-11.9565	30.2703	-4.54545	13.3333
ARHGEF34P	7	144272445	144286966	-25	23.5294	-5.55556	12.3288	-15.2381	17.9245	-16.3043	35.6757	-18.1818	17.7778
ARHGEF35	7	144186083	144195879	-25	23.5294	-5.55556	12.3288	-15.2381	17.9245	-16.3043	35.6757	-18.1818	17.7778
ARHGEF37	5	149551947	149634968	-56.25	5.88235	-2.77778	15.0685	-12.381	16.9811	-67.9348	4.32432	-13.6364	15.5556
ARHGEF38	4	105552620	105695678	-50	11.7647	-13.8889	0	-17.1429	8.49057	-51.087	5.94595	-20.4545	2.22222
ARHGEF38-IT1	4	105561591	105570238	-50	11.7647	-13.8889	0	-17.1429	8.49057	-51.087	5.94595	-20.4545	2.22222
ARHGEF39	9	35658875	35675866	-37.5	5.88235	-22.2222	4.10959	-30.4762	1.88679	-26.6304	26.4865	-45.4545	13.3333
ARHGEF4	2	130836914	131047263	-18.75	0	-11.1111	2.73973	-24.7619	1.88679	-29.3478	14.5946	-4.54545	13.3333
ARHGEF40	14	21070273	21090248	-31.25	29.4118	-12.5	4.10959	-22.8571	8.49057	-49.4565	13.5135	-15.9091	11.1111
ARHGEF5	7	144052489	144077725							-16.3043	35.1351	-18.1818	17.7778
ARHGEF6	23	136665547	136780932	-18.75	23.5294	-4.16667	80.8219	-13.3333	66.9811	-45.6522	16.7568	-31.8182	15.5556
ARHGEF7	13	111114559	111305737	-18.75	17.6471	-22.2222	9.58904	-35.2381	7.54717	-33.6957	33.5135	-27.2727	4.44444
ARHGEF9	23	63634967	63809274	-12.5	11.7647	-4.16667	67.1233	-13.3333	60.3774	-39.1304	13.5135	-27.2727	20
ARID1A	1	26693236	26782104	-18.75	11.7647	-25	1.36986	-37.1429	1.88679	-40.7609	7.56757	-13.6364	8.88889
ARID1B	6	156776020	157210779	-12.5	17.6471	-20.8333	1.36986	-40	4.71698	-38.587	18.3784	-45.4545	6.66667
ARID2	12	45729706	45908040	-31.25	5.88235	-9.72222	2.73973	-4.7619	15.0943	-52.7174	11.8919	-11.3636	11.1111
ARID3A	19	925781	975939	-37.5	11.7647	-22.2222	16.4384	-27.619	12.2642	-58.6957	5.94595	-13.6364	11.1111
ARID3B	15	74541206	74598131	-31.25	5.88235	-13.8889	4.10959	-16.1905	8.49057	-47.2826	11.8919	-20.4545	4.44444
ARID3C	9	34621049	34629066	-37.5	11.7647	-23.6111	2.73973	-30.4762	3.77358	-26.087	25.9459	-47.7273	13.3333
ARID4A	14	58298504	58373887	-56.25	0	-9.72222	8.21918	-24.7619	12.2642	-66.3043	5.40541	-13.6364	15.5556
ARID4B	1	235131634	235328219	0	64.7059	-6.94444	58.9041	-6.66667	56.6038	-1.63043	75.6757	-4.54545	51.1111
ARID5A	2	96536743	96552634	-12.5	5.88235	-9.72222	2.73973	-17.1429	2.83019	-20.6522	20.5405	-2.27273	17.7778
ARID5B	10	61901684	62096944	-37.5	5.88235	-9.72222	1.36986	-17.1429	13.2075	-30.4348	21.0811	-11.3636	13.3333
ARIH1	15	72474330	72602987	-18.75	11.7647	-12.5	2.73973	-18.0952	6.60377	-44.5652	12.4324	-18.1818	4.44444
ARIH2	3	48918821	48986382	-56.25	0	-27.7778	2.73973	-32.381	5.66038	-61.413	3.78378	-27.2727	0
ARIH2OS	3	48917782	48918823	-56.25	0	-27.7778	2.73973	-32.381	5.66038	-61.413	3.78378	-25	2.22222
ARK2C	18	46326809	46463140	-56.25	23.5294	-13.8889	8.21918	-24.7619	13.2075	-37.5	20.5405	-54.5455	2.22222
ARK2N	18	46173553	46266992	-56.25	23.5294	-13.8889	8.21918	-23.8095	13.2075	-36.9565	20.5405	-54.5455	2.22222
ARL1	12	101393116	101407772	-18.75	5.88235	-8.33333	2.73973	-8.57143	12.2642	-58.6957	4.32432	-20.4545	6.66667
ARL10	5	176365487	176401865	-50	5.88235	0	13.6986	-10.4762	16.0377	-59.2391	9.72973	-6.81818	20
ARL11	13	49628507	49633872	-50	0	-34.7222	5.47945	-46.6667	2.83019	-63.0435	9.18919	-29.5455	8.88889
ARL13A	23	100969708	100990831	-18.75	17.6471	-5.55556	76.7123	-14.2857	66.9811	-50.5435	14.5946	-29.5455	15.5556
ARL13B	3	93980139	94055678	-12.5	23.5294	-11.1111	8.21918	-10.4762	14.1509	-15.2174	25.9459	-9.09091	13.3333
ARL14	3	160677160	160678448	0	41.1765	-8.33333	12.3288	-10.4762	18.8679	-5.97826	52.973	-4.54545	24.4444
ARL14EP	11	30323104	30338223	-18.75	17.6471	-9.72222	8.21918	-16.1905	12.2642	-25	25.9459	-15.9091	8.88889
ARL14EPL	5	116032324	116060118	-62.5	5.88235	-5.55556	15.0685	-14.2857	16.9811	-76.6304	2.16216	-29.5455	8.88889
ARL15	5	53883942	54310582	-62.5	0	-1.38889	15.0685	-16.1905	11.3208	-64.6739	9.18919	-34.0909	13.3333
ARL16	17	81681187	81683797	-12.5	23.5294	-8.33333	23.2877	-11.4286	41.5094	-15.7609	46.4865	-22.7273	15.5556
ARL2	11	65014160	65022184	-31.25	17.6471	-11.1111	5.47945	-24.7619	12.2642	-17.9348	21.0811	-15.9091	6.66667
ARL2-SNX15	11	65014182	65040570	-31.25	17.6471	-11.1111	5.47945	-24.7619	12.2642	-17.9348	21.0811	-15.9091	6.66667
ARL2BP	16	57245259	57253635	-50	5.88235	-80.5556	0	-68.5714	3.77358	-41.8478	15.1351	-29.5455	8.88889
ARL3	10	102673731	102714397	-31.25	5.88235	-22.2222	0	-23.8095	6.60377	-47.2826	7.02703	-27.2727	0
ARL4A	7	12686856	12690958	-6.25	58.8235	-4.16667	17.8082	-5.71429	21.6981	-29.8913	25.9459	-2.27273	35.5556
ARL4C	2	234493041	234497081	-37.5	0	-11.1111	4.10959	-30.4762	1.88679	-30.4348	12.973	-20.4545	6.66667
ARL4D	17	43398993	43401137	-43.75	0	-15.2778	10.9589	-23.8095	24.5283	-50.5435	8.64865	-47.7273	2.22222
ARL5A	2	151789078	151842014	-25	0	-12.5	1.36986	-29.5238	0.943396	-26.6304	17.2973	-11.3636	15.5556
ARL5B	10	18659431	18681639	-6.25	64.7059	-13.8889	1.36986	-19.0476	13.2075	-9.78261	50.8108	-6.81818	20
ARL5C	17	39156894	39167065	-25	5.88235	-13.8889	13.6986	-22.8571	28.3019	-51.6304	10.2703	-45.4545	4.44444
ARL6	3	97764521	97801229	-12.5	29.4118	-11.1111	6.84932	-10.4762	13.2075	-16.8478	27.5676	-4.54545	15.5556
ARL6IP1	16	18788063	18801572	-18.75	29.4118	0	39.726	-3.80952	37.7358	-28.2609	18.3784	-11.3636	8.88889
ARL6IP4	12	122980060	122982913	-25	5.88235	-25	6.84932	-16.1905	16.0377	-47.8261	8.10811	-18.1818	8.88889
ARL6IP5	3	69084937	69106092	-43.75	5.88235	-22.2222	2.73973	-30.4762	6.60377	-52.7174	7.56757	-20.4545	4.44444
ARL6IP6	2	152717647	152762396	-25	0	-11.1111	1.36986	-28.5714	0.943396	-26.087	17.8378	-11.3636	15.5556
ARL8A	1	202133404	202144743	0	76.4706	-2.77778	65.7534	-1.90476	63.2075	-3.26087	67.027	-2.27273	53.3333
ARL8B	3	5122249	5180911	-50	17.6471	-15.2778	2.73973	-12.381	11.3208	-30.4348	25.9459	-15.9091	8.88889
ARL9	4	56505209	56524959	-37.5	11.7647	-22.2222	0	-13.3333	9.43396	-39.6739	16.2162	-22.7273	4.44444
ARMC1	8	65602458	65634217	-6.25	41.1765	-4.16667	28.7671	-5.71429	46.2264	-8.15217	55.1351	-6.81818	42.2222
ARMC10	7	102715328	102740210							-13.587	37.2973	-4.54545	35.5556
ARMC12	6	35737032	35749079	-6.25	41.1765	-8.33333	4.10959	-22.8571	6.60377	-10.8696	48.1081	-6.81818	22.2222
ARMC2	6	108848416	108974476	-6.25	41.1765	-20.8333	0	-48.5714	4.71698	-15.7609	37.2973	-43.1818	6.66667
ARMC3	10	22928024	23038523	-6.25	64.7059	-15.2778	1.36986	-21.9048	13.2075	-11.413	47.027	-6.81818	17.7778
ARMC5	16	31458080	31467166	-6.25	29.4118	-1.38889	36.9863	-6.66667	39.6226	-23.3696	19.4595	-11.3636	6.66667
ARMC6	19	19033575	19060311	-6.25	17.6471	-16.6667	17.8082	-16.1905	16.0377	-22.8261	29.1892	-2.27273	22.2222
ARMC7	17	75109952	75130272	-18.75	17.6471	-6.94444	20.5479	-7.61905	42.4528	-15.7609	45.4054	-15.9091	24.4444
ARMC8	3	138187248	138298384	-6.25	29.4118	-9.72222	12.3288	-10.4762	16.9811	-9.78261	37.8378	-6.81818	17.7778
ARMC9	2	231198546	231376848	-37.5	0	-15.2778	2.73973	-31.4286	1.88679	-30.4348	12.973	-20.4545	4.44444
ARMCX1	23	101550547	101554700	-18.75	17.6471	-5.55556	76.7123	-14.2857	68.8679	-49.4565	14.0541	-29.5455	15.5556
ARMCX2	23	101655281	101659850	-18.75	17.6471	-5.55556	76.7123	-14.2857	68.8679	-50	14.0541	-29.5455	15.5556
ARMCX3	23	100878120	100882831							-50	14.0541	-29.5455	15.5556
ARMCX4	23	101418287	101533459	-18.75	17.6471	-5.55556	76.7123	-14.2857	68.8679	-49.4565	14.0541	-29.5455	15.5556
ARMCX5	23	102599168	102604159	-18.75	17.6471	-5.55556	78.0822	-14.2857	67.9245	-50	14.0541	-29.5455	15.5556
ARMCX5-GPRASP2	23	102599512	102753530	-18.75	11.7647	-5.55556	78.0822	-14.2857	67.9245	-50	14.0541	-29.5455	15.5556
ARMCX6	23	101615118	101618001	-18.75	17.6471	-5.55556	76.7123	-14.2857	68.8679	-49.4565	14.0541	-29.5455	15.5556
ARMH1	1	44674692	44725591	-12.5	5.88235	-13.8889	2.73973	-24.7619	4.71698	-9.78261	37.8378	-9.09091	13.3333
ARMH3	10	101845599	102056193	-31.25	5.88235	-22.2222	0	-23.8095	6.60377	-45.1087	8.10811	-29.5455	0
ARMH4	14	58000761	58298139	-56.25	0	-9.72222	8.21918	-24.7619	12.2642	-65.7609	5.40541	-13.6364	15.5556
ARMS2	10	122454653	122457352	-25	17.6471	-11.1111	2.73973	-20.9524	10.3774	-41.8478	12.4324	-27.2727	4.44444
ARMT1	6	151452258	151470101	-12.5	35.2941	-23.6111	0	-34.2857	5.66038	-33.6957	18.9189	-43.1818	6.66667
ARNT	1	150809713	150876708	0	82.3529	-12.5	57.5342	-4.7619	52.8302	-0.543478	81.0811	0	46.6667
ARNT2	15	80404350	80597933	-37.5	5.88235	-11.1111	4.10959	-15.2381	9.43396	-44.0217	14.5946	-22.7273	2.22222
ARPC1A	7	99325898	99388164	-6.25	29.4118	-13.8889	12.3288	-20	15.0943	-11.413	40.5405	-2.27273	37.7778
ARPC1B	7	99325879	99394816	-6.25	29.4118	-13.8889	12.3288	-20	15.0943	-11.413	40.5405	-2.27273	37.7778
ARPC2	2	218217141	218254356	-31.25	0	-13.8889	1.36986	-28.5714	4.71698	-24.4565	16.7568	-18.1818	6.66667
ARPC3	12	110434823	110450422	-18.75	0	-16.6667	4.10959	-12.381	13.2075	-53.2609	5.40541	-20.4545	6.66667
ARPC4	3	9792495	9813071	-50	17.6471	-18.0556	1.36986	-11.4286	12.2642	-27.7174	25.9459	-15.9091	6.66667
ARPC4-TTLL3	3	9793082	9835401	-50	17.6471	-18.0556	1.36986	-11.4286	12.2642	-27.7174	25.9459	-15.9091	6.66667
ARPC5	1	183620846	183635783	0	88.2353	0	56.1644	-4.7619	57.5472	-3.80435	67.027	0	53.3333
ARPC5L	9	124862130	124877733	-43.75	0	-18.0556	4.10959	-22.8571	6.60377	-44.5652	11.3514	-22.7273	11.1111
ARPIN	15	89895006	89912952	-37.5	5.88235	-15.2778	4.10959	-17.1429	10.3774	-39.1304	21.6216	-18.1818	4.44444
ARPIN-AP3S2	15	89834308	89912882	-37.5	5.88235	-15.2778	4.10959	-17.1429	10.3774	-39.1304	21.6216	-20.4545	4.44444
ARPP19	15	52547045	52569883	-37.5	0	-22.2222	2.73973	-20.9524	3.77358	-66.3043	5.40541	-20.4545	0
ARPP21	3	35638945	35794496	-50	5.88235	-19.4444	2.73973	-23.8095	11.3208	-46.1957	14.0541	-20.4545	8.88889
ARR3	23	70268305	70281840	-18.75	11.7647	-2.77778	79.4521	-13.3333	68.8679	-44.5652	11.8919	-29.5455	17.7778
ARRB1	11	75260122	75351705	-37.5	17.6471	-11.1111	6.84932	-21.9048	22.6415	-17.3913	28.1081	-20.4545	2.22222
ARRB2	17	4710596	4721499	-50	5.88235	-52.7778	2.73973	-53.3333	3.77358	-53.8043	7.02703	-70.4545	0
ARRDC1	9	137605685	137711018	-43.75	5.88235	-8.33333	13.6986	-25.7143	15.0943	-48.3696	9.18919	-22.7273	13.3333
ARRDC1-AS1	9	137615326	137618906	-43.75	5.88235	-8.33333	13.6986	-25.7143	15.0943	-48.3696	9.18919	-22.7273	13.3333
ARRDC2	19	18001132	18014102	-6.25	17.6471	-16.6667	16.4384	-16.1905	17.9245	-21.7391	31.3514	-2.27273	20
ARRDC3	5	91368631	91383317	-62.5	0	-6.94444	13.6986	-15.2381	15.0943	-81.5217	1.62162	-31.8182	6.66667
ARRDC3-AS1	5	91380349	91548799	-62.5	0	-6.94444	13.6986	-15.2381	15.0943	-81.5217	1.62162	-31.8182	6.66667
ARRDC4	15	97960703	97973833	-37.5	0	-11.1111	2.73973	-11.4286	13.2075	-35.3261	24.8649	-18.1818	4.44444
ARRDC5	19	4890437	4902896	-12.5	11.7647	-20.8333	15.0685	-21.9048	16.0377	-40.7609	17.2973	-6.81818	13.3333
ARSA	22	50622754	50628173	-25	17.6471	-29.1667	8.21918	-48.5714	3.77358	-34.2391	22.1622	-25	11.1111
ARSB	5	78777209	78986087	-62.5	0	-9.72222	12.3288	-20.9524	10.3774	-83.1522	1.08108	-34.0909	6.66667
ARSD	23	2903972	2929349	-31.25	17.6471	-6.94444	69.863	-15.2381	60.3774	-52.1739	11.3514	-27.2727	15.5556
ARSF	23	3041471	3112727	-31.25	17.6471	-6.94444	71.2329	-15.2381	63.2075	-51.6304	11.3514	-27.2727	15.5556
ARSG	17	68259182	68493670	-25	11.7647	-8.33333	19.1781	-7.61905	39.6226	-19.5652	41.6216	-15.9091	17.7778
ARSH	23	3006546	3034111	-31.25	17.6471	-6.94444	71.2329	-15.2381	63.2075	-52.1739	11.3514	-27.2727	15.5556
ARSI	5	150296343	150339307	-56.25	5.88235	-2.77778	15.0685	-11.4286	17.9245	-67.9348	3.78378	-13.6364	13.3333
ARSJ	4	113900284	113979727	-43.75	17.6471	-13.8889	1.36986	-16.1905	10.3774	-47.2826	9.18919	-20.4545	2.22222
ARSK	5	95555101	95605102	-62.5	0	-9.72222	13.6986	-15.2381	16.0377	-80.9783	2.7027	-31.8182	11.1111
ARSL	23	2934045	2968475	-31.25	17.6471	-6.94444	69.863	-15.2381	62.2642	-52.1739	11.3514	-27.2727	15.5556
ART1	11	3645128	3664416	-43.75	5.88235	-12.5	10.9589	-24.7619	11.3208	-46.7391	10.2703	-25	2.22222
ART3	4	76011184	76114048	-37.5	5.88235	-15.2778	0	-16.1905	11.3208	-42.3913	15.1351	-22.7273	8.88889
ART4	12	14825569	14843526	-37.5	5.88235	-12.5	2.73973	-20	11.3208	-35.8696	34.5946	-22.7273	8.88889
ART5	11	3638512	3642316	-43.75	5.88235	-12.5	10.9589	-24.7619	11.3208	-46.7391	10.2703	-25	2.22222
ARTN	1	43933320	43937240	-12.5	5.88235	-13.8889	2.73973	-24.7619	4.71698	-9.23913	39.4595	-11.3636	13.3333
ARV1	1	230978981	231000733	0	64.7059	-2.77778	61.6438	-5.71429	55.6604	-2.17391	75.6757	-4.54545	51.1111
ARVCF	22	19969896	20016823	-31.25	5.88235	-27.7778	8.21918	-40	5.66038	-34.7826	20	-20.4545	11.1111
ARX	23	25003694	25015965	-37.5	11.7647	-5.55556	71.2329	-10.4762	66.0377	-52.1739	8.64865	-31.8182	15.5556
AS3MT	10	102869470	102901899	-31.25	5.88235	-22.2222	0	-24.7619	7.54717	-47.8261	7.02703	-25	0
ASAH1	8	18055992	18084998	-75	5.88235	-41.6667	10.9589	-44.7619	12.2642	-62.5	11.3514	-43.1818	6.66667
ASAH2	10	50182778	50279720	-31.25	5.88235	-9.72222	0	-19.0476	9.43396	-28.2609	21.0811	-9.09091	11.1111
ASAH2B	10	50739318	50816495	-31.25	5.88235	-11.1111	0	-18.0952	10.3774	-26.6304	21.6216	-11.3636	8.88889
ASAP1	8	130052104	130443674	0	64.7059	-2.77778	35.6164	-5.71429	50.9434	-3.26087	80.5405	-4.54545	48.8889
ASAP1-IT1	8	131307601	131308779							-3.26087	80.5405	-4.54545	48.8889
ASAP1-IT2	8	130082738	130084768	0	64.7059	-2.77778	35.6164	-5.71429	50.9434	-2.71739	81.0811	-4.54545	48.8889
ASAP2	2	9206765	9405683	-12.5	23.5294	-11.1111	1.36986	-23.8095	2.83019	-17.3913	25.9459	-2.27273	20
ASAP3	1	23755056	23811057							-40.2174	8.10811	-11.3636	11.1111
ASB1	2	238426742	238452250	-37.5	0	-11.1111	5.47945	-32.381	0.943396	-33.6957	12.973	-22.7273	8.88889
ASB10	7	151175698	151187832	-25	23.5294	-5.55556	15.0685	-16.1905	16.0377	-21.1957	35.1351	-22.7273	13.3333
ASB11	23	15281697	15315640	-31.25	17.6471	-6.94444	72.6027	-11.4286	63.2075	-50.5435	10.2703	-27.2727	15.5556
ASB12	23	64224194	64230607	-18.75	11.7647	-4.16667	67.1233	-13.3333	60.3774	-39.1304	14.0541	-27.2727	20
ASB13	10	5638867	5666595	-6.25	64.7059	-9.72222	2.73973	-19.0476	13.2075	-7.06522	62.7027	-2.27273	20
ASB14	3	57268342	57292685	-50	0	-29.1667	1.36986	-33.3333	4.71698	-63.0435	3.78378	-25	2.22222
ASB15	7	123567010	123639481	-18.75	23.5294	-8.33333	12.3288	-18.0952	16.0377	-14.1304	36.2162	-9.09091	20
ASB16	17	44170447	44179084	-43.75	0	-16.6667	10.9589	-23.8095	23.5849	-50	10.8108	-47.7273	2.22222
ASB16-AS1	17	44175968	44186723	-43.75	0	-16.6667	12.3288	-23.8095	23.5849	-50	10.8108	-47.7273	2.22222
ASB17	1	75918873	75932404	-6.25	11.7647	-20.8333	1.36986	-31.4286	2.83019	-14.6739	31.3514	-20.4545	8.88889
ASB18	2	236193459	236264409	-37.5	0	-9.72222	5.47945	-30.4762	1.88679	-31.5217	13.5135	-20.4545	6.66667
ASB2	14	94400499	94443076							-65.2174	5.94595	-11.3636	17.7778
ASB3	2	53669980	53787009	-6.25	29.4118	-12.5	0	-18.0952	5.66038	-8.69565	32.4324	-2.27273	15.5556
ASB4	7	95478444	95540233	-6.25	29.4118	-8.33333	12.3288	-14.2857	15.0943	-10.8696	41.6216	-2.27273	37.7778
ASB5	4	176213673	176277571	-50	11.7647	-15.2778	1.36986	-12.381	9.43396	-65.7609	5.94595	-20.4545	4.44444
ASB6	9	129634604	129642169	-37.5	11.7647	-18.0556	6.84932	-25.7143	5.66038	-51.6304	7.56757	-27.2727	11.1111
ASB7	15	100602589	100651701	-37.5	0	-13.8889	4.10959	-14.2857	10.3774	-35.8696	24.3243	-18.1818	4.44444
ASB8	12	48147789	48181213	-37.5	0	-12.5	2.73973	-8.57143	14.1509	-58.1522	5.94595	-15.9091	8.88889
ASB9	23	15235288	15270467	-31.25	17.6471	-6.94444	72.6027	-11.4286	63.2075	-51.087	10.2703	-27.2727	15.5556
ASB9P1	15	92795647	92796439	-37.5	5.88235	-12.5	5.47945	-14.2857	11.3208	-35.8696	24.3243	-18.1818	4.44444
ASCC1	10	72096032	72217134	-37.5	5.88235	-16.6667	5.47945	-24.7619	9.43396	-33.6957	21.0811	-15.9091	13.3333
ASCC2	22	29788609	29838304	-25	0	-33.3333	5.47945	-46.6667	1.88679	-33.6957	22.1622	-18.1818	11.1111
ASCC3	6	100508194	100881372	-6.25	29.4118	-18.0556	0	-42.8571	5.66038	-18.4783	32.4324	-45.4545	6.66667
ASCL1	12	102957674	102960513	-18.75	0	-9.72222	2.73973	-8.57143	15.0943	-58.6957	4.32432	-20.4545	4.44444
ASCL2	11	2268498	2270588	-43.75	5.88235	-15.2778	21.9178	-25.7143	20.7547	-50	9.18919	-25	2.22222
ASCL3	11	8937578	8943016	-37.5	0	-13.8889	8.21918	-21.9048	9.43396	-50.5435	9.18919	-20.4545	4.44444
ASCL4	12	107774704	107776644	-18.75	0	-11.1111	5.47945	-8.57143	15.0943	-56.5217	3.24324	-18.1818	6.66667
ASCL5	1	201113943	201127184	-6.25	76.4706	-2.77778	63.0137	-1.90476	62.2642	-4.34783	66.4865	-2.27273	51.1111
ASF1A	6	118894152	118909171	-6.25	41.1765	-19.4444	0	-42.8571	4.71698	-17.3913	32.973	-45.4545	8.88889
ASF1B	19	14230321	14247440							-20.6522	31.8919	-2.27273	13.3333
ASGR1	17	7173431	7179564	-56.25	5.88235	-54.1667	2.73973	-53.3333	2.83019	-57.0652	5.40541	-72.7273	0
ASGR2	17	7101322	7115700	-56.25	5.88235	-54.1667	2.73973	-52.381	2.83019	-57.0652	5.40541	-75	0
ASH1L	1	155335268	155563162	0	88.2353	-1.38889	61.6438	-4.7619	53.7736	-0.543478	80	0	48.8889
ASH1L-AS1	1	155562026	155563944	0	88.2353	-1.38889	61.6438	-4.7619	53.7736	-0.543478	80	0	48.8889
ASH2L	8	37963011	37997598							-35.3261	30.8108	-29.5455	17.7778
ASIC1	12	50057548	50083611	-37.5	0	-16.6667	2.73973	-9.52381	15.0943	-59.7826	5.94595	-15.9091	6.66667
ASIC2	17	33013087	34157294	-37.5	5.88235	-16.6667	13.6986	-18.0952	26.4151	-55.4348	8.64865	-52.2727	2.22222
ASIC3	7	151048292	151052756	-25	23.5294	-5.55556	15.0685	-16.1905	16.0377	-21.1957	34.5946	-22.7273	13.3333
ASIC4	2	219514170	219538772	-31.25	0	-8.33333	1.36986	-28.5714	4.71698	-26.087	15.6757	-18.1818	6.66667
ASIC5	4	156750881	156787425							-62.5	4.32432	-15.9091	2.22222
ASIP	20	34194569	34269344	-12.5	11.7647	-8.33333	19.1781	-3.80952	28.3019	-20.1087	29.1892	-4.54545	22.2222
ASL	7	66075800	66152277	0	29.4118	-16.6667	12.3288	-16.1905	21.6981	-15.7609	30.8108	-2.27273	31.1111
ASNS	7	97851677	97972985	-6.25	29.4118	-13.8889	12.3288	-15.2381	14.1509	-11.413	40	-2.27273	37.7778
ASNSD1	2	189661385	189670831	-25	0	-9.72222	0	-26.6667	2.83019	-18.4783	22.1622	-4.54545	17.7778
ASPA	17	3472374	3503405	-50	5.88235	-55.5556	2.73973	-54.2857	3.77358	-50	8.64865	-68.1818	0
ASPDH	19	50511600	50514690	-18.75	11.7647	-9.72222	15.0685	-13.3333	12.2642	-27.1739	23.7838	-9.09091	11.1111
ASPG	14	104085686	104115582	-56.25	0	-11.1111	8.21918	-31.4286	10.3774	-57.6087	11.8919	-6.81818	24.4444
ASPH	8	61500556	61714640	-6.25	41.1765	-2.77778	30.137	-5.71429	43.3962	-9.23913	47.027	-6.81818	40
ASPHD1	16	29900375	29919864	-6.25	29.4118	-1.38889	35.6164	-5.71429	40.566	-22.8261	20.5405	-15.9091	6.66667
ASPHD2	22	26429260	26445015	-25	0	-29.1667	6.84932	-44.7619	1.88679	-34.7826	18.3784	-18.1818	11.1111
ASPM	1	197084121	197146694	-6.25	76.4706	-1.38889	60.274	-2.85714	58.4906	-2.71739	65.9459	-2.27273	51.1111
ASPN	9	95218489	95244844							-35.3261	9.72973	-31.8182	4.44444
ASPRV1	2	69960089	70102909	0	29.4118	-12.5	0	-20	3.77358	-9.23913	25.4054	-4.54545	13.3333
ASPSCR1	17	81976807	82017406	-12.5	23.5294	-9.72222	23.2877	-10.4762	42.4528	-15.7609	46.4865	-22.7273	20
ASRGL1	11	62337448	62393412	-31.25	17.6471	-9.72222	5.47945	-24.7619	11.3208	-19.0217	20	-13.6364	11.1111
ASS1	9	130444961	130501274	-37.5	11.7647	-16.6667	6.84932	-25.7143	5.66038	-51.6304	8.64865	-20.4545	11.1111
ASTE1	3	131013875	131027649	-6.25	29.4118	-8.33333	10.9589	-14.2857	15.0943	-13.587	32.4324	-6.81818	17.7778
ASTL	2	96122818	96138502	-12.5	5.88235	-9.72222	2.73973	-17.1429	2.83019	-19.0217	20	-2.27273	15.5556
ASTN1	1	176857302	177164973	-6.25	82.3529	0	60.274	-5.71429	54.717	-4.8913	65.4054	0	51.1111
ASTN2	9	116423112	117415070	-43.75	0	-12.5	2.73973	-21.9048	4.71698	-45.1087	6.48649	-22.7273	8.88889
ASTN2-AS1	9	116504283	116562293	-43.75	0	-12.5	2.73973	-23.8095	4.71698	-45.1087	6.48649	-22.7273	8.88889
ASXL1	20	32358330	32439319	-6.25	17.6471	-8.33333	17.8082	-4.7619	26.4151	-11.9565	36.7568	-4.54545	22.2222
ASXL2	2	25733753	25878487	-6.25	29.4118	-19.4444	1.36986	-24.7619	2.83019	-13.0435	30.2703	-2.27273	20
ASXL3	18	33578219	33751195	-43.75	29.4118	-13.8889	5.47945	-20.9524	13.2075	-28.2609	23.2432	-54.5455	4.44444
ASZ1	7	117363222	117428123	-18.75	23.5294	-6.94444	12.3288	-18.0952	14.1509	-14.6739	35.6757	-6.81818	24.4444
ATAD1	10	87751512	87841361	-43.75	5.88235	-25	0	-27.619	6.60377	-47.8261	8.64865	-25	4.44444
ATAD2	8	123319850	123416350	0	58.8235	-4.16667	34.2466	-4.7619	49.0566	-1.63043	83.2432	-4.54545	48.8889
ATAD2B	2	23748664	23927123	-6.25	23.5294	-19.4444	1.36986	-23.8095	3.77358	-15.2174	29.1892	-2.27273	22.2222
ATAD3A	1	1512162	1534685	-31.25	17.6471	-9.72222	13.6986	-29.5238	14.1509	-38.0435	16.7568	-11.3636	8.88889
ATAD3B	1	1471765	1509466	-31.25	17.6471	-9.72222	13.6986	-29.5238	14.1509	-38.0435	16.7568	-11.3636	8.88889
ATAD3C	1	1449689	1470163	-31.25	17.6471	-9.72222	13.6986	-29.5238	14.1509	-38.587	16.7568	-11.3636	8.88889
ATAD5	17	30831966	30895869	-25	11.7647	-16.6667	8.21918	-21.9048	25.4717	-54.8913	8.64865	-54.5455	0
ATCAY	19	3879864	3928082	-18.75	11.7647	-22.2222	15.0685	-24.7619	16.0377	-49.4565	11.3514	-11.3636	8.88889
ATE1	10	121709393	121928801	-25	17.6471	-11.1111	2.73973	-20.9524	11.3208	-40.7609	12.973	-27.2727	4.44444
ATF1	12	50763710	50821162	-37.5	0	-18.0556	2.73973	-8.57143	15.0943	-60.3261	4.86486	-15.9091	6.66667
ATF2	2	175072250	175168382	-25	0	-13.8889	1.36986	-28.5714	2.83019	-20.6522	20.5405	-4.54545	17.7778
ATF3	1	212565334	212620775	0	70.5882	-5.55556	60.274	-5.71429	56.6038	-3.26087	67.5676	-2.27273	53.3333
ATF4	22	39519695	39522683	-25	5.88235	-34.7222	4.10959	-48.5714	1.88679	-33.6957	22.1622	-20.4545	13.3333
ATF5	19	49928702	49933935	-18.75	11.7647	-9.72222	15.0685	-13.3333	13.2075	-27.7174	21.0811	-9.09091	8.88889
ATF6	1	161766298	161977574	0	88.2353	-2.77778	61.6438	-5.71429	57.5472	0	80	0	46.6667
ATF7	12	53507856	53626410	-43.75	5.88235	-6.94444	2.73973	-7.61905	16.0377	-66.3043	3.24324	-15.9091	11.1111
ATF7IP	12	14365676	14502931	-37.5	5.88235	-12.5	2.73973	-20	10.3774	-36.413	33.5135	-20.4545	8.88889
ATF7IP2	16	10326434	10483638	-18.75	29.4118	-1.38889	42.4658	-3.80952	40.566	-29.8913	18.9189	-9.09091	13.3333
ATG10	5	81972023	82276857	-62.5	0	-4.16667	12.3288	-14.2857	13.2075	-83.6957	1.08108	-34.0909	6.66667
ATG101	12	52069246	52077495	-43.75	5.88235	-9.72222	6.84932	-8.57143	16.0377	-64.1304	5.40541	-15.9091	6.66667
ATG12	5	115828200	115841837	-62.5	5.88235	-5.55556	15.0685	-14.2857	16.9811	-76.6304	2.16216	-29.5455	8.88889
ATG13	11	46617527	46674818	-37.5	11.7647	-19.4444	4.10959	-23.8095	5.66038	-21.7391	18.9189	-20.4545	11.1111
ATG14	14	55366391	55411830	-50	11.7647	-8.33333	9.58904	-22.8571	11.3208	-63.587	7.02703	-13.6364	15.5556
ATG16L1	2	234160217	234204320							-29.8913	12.973	-18.1818	8.88889
ATG16L2	11	72814406	72843674	-31.25	23.5294	-9.72222	5.47945	-24.7619	24.5283	-17.9348	27.5676	-20.4545	4.44444
ATG2A	11	64894546	64917209	-31.25	17.6471	-11.1111	5.47945	-24.7619	12.2642	-18.4783	21.0811	-15.9091	6.66667
ATG2B	14	96279195	96363341	-50	0	-11.1111	5.47945	-26.6667	11.3208	-64.1304	5.94595	-9.09091	22.2222
ATG3	3	112532510	112562046	-12.5	29.4118	-11.1111	9.58904	-10.4762	16.0377	-20.1087	24.8649	-4.54545	17.7778
ATG4A	23	108091668	108154671	-18.75	11.7647	-5.55556	76.7123	-13.3333	66.9811	-49.4565	12.973	-29.5455	15.5556
ATG4B	2	241637213	241673857	-43.75	0	-11.1111	5.47945	-35.2381	1.88679	-40.2174	13.5135	-22.7273	8.88889
ATG4C	1	62784132	62865516	-6.25	5.88235	-16.6667	1.36986	-27.619	2.83019	-14.1304	35.1351	-15.9091	8.88889
ATG4D	19	10543895	10553418	-6.25	29.4118	-19.4444	12.3288	-20.9524	14.1509	-25	30.2703	-9.09091	13.3333
ATG5	6	106045423	106325791	-6.25	35.2941	-20.8333	0	-47.619	3.77358	-15.2174	39.4595	-45.4545	6.66667
ATG7	3	11272309	11557665	-50	17.6471	-16.6667	1.36986	-11.4286	11.3208	-32.6087	21.6216	-15.9091	6.66667
ATG9A	2	219219380	219229717	-31.25	0	-9.72222	1.36986	-27.619	4.71698	-25.5435	16.2162	-18.1818	6.66667
ATG9B	7	151012214	151024499	-25	23.5294	-5.55556	15.0685	-16.1905	16.0377	-21.1957	34.5946	-22.7273	13.3333
ATIC	2	215311956	215349773	-31.25	0	-11.1111	1.36986	-26.6667	2.83019	-26.6304	15.6757	-18.1818	6.66667
ATL1	14	50532509	50634017	-50	11.7647	-13.8889	5.47945	-20	14.1509	-59.2391	6.48649	-13.6364	15.5556
ATL2	2	38293954	38377285	-12.5	23.5294	-9.72222	1.36986	-22.8571	5.66038	-11.413	29.7297	-4.54545	13.3333
ATL3	11	63624087	63671921	-31.25	17.6471	-11.1111	4.10959	-25.7143	9.43396	-19.5652	18.9189	-18.1818	4.44444
ATM	11	108223044	108369102	-50	11.7647	-40.2778	1.36986	-56.1905	2.83019	-41.8478	14.0541	-27.2727	4.44444
ATMIN	16	81069458	81080951							-45.1087	16.7568	-34.0909	8.88889
ATN1	12	6924463	6942321	-31.25	23.5294	-12.5	2.73973	-20	9.43396
ATOH1	4	93828753	93830964	-43.75	11.7647	-13.8889	0	-15.2381	9.43396	-50	6.48649	-18.1818	6.66667
ATOH7	10	68230595	68232113	-37.5	5.88235	-19.4444	2.73973	-23.8095	11.3208	-33.6957	18.3784	-13.6364	13.3333
ATOH8	2	85751344	85791383	0	23.5294	-13.8889	1.36986	-19.0476	2.83019	-13.0435	25.4054	-6.81818	11.1111
ATOSA	15	52581317	52709817	-37.5	0	-22.2222	2.73973	-20.9524	3.77358	-66.3043	5.40541	-20.4545	2.22222
ATOSB	9	35104112	35116341	-37.5	5.88235	-22.2222	4.10959	-31.4286	2.83019	-26.087	25.4054	-45.4545	13.3333
ATOX1	5	151742316	151772532	-56.25	5.88235	-2.77778	13.6986	-11.4286	16.0377	-68.4783	3.24324	-13.6364	13.3333
ATP10A	15	25677273	25865184	-37.5	0	-11.1111	4.10959	-19.0476	5.66038	-65.7609	7.56757	-22.7273	0
ATP10B	5	160563120	160852214	-56.25	5.88235	-1.38889	12.3288	-11.4286	16.9811	-69.0217	2.16216	-13.6364	15.5556
ATP10D	4	47485275	47593486	-50	5.88235	-15.2778	0	-17.1429	4.71698	-54.3478	9.72973	-20.4545	4.44444
ATP11A	13	112690038	112887168	-18.75	17.6471	-22.2222	8.21918	-36.1905	7.54717	-34.7826	34.5946	-27.2727	6.66667
ATP11AUN	13	112647044	112684497	-18.75	17.6471	-22.2222	8.21918	-37.1429	7.54717	-34.7826	34.5946	-27.2727	6.66667
ATP11B	3	182793503	182921629	-6.25	41.1765	-8.33333	12.3288	-13.3333	20.7547	-10.3261	47.5676	-6.81818	26.6667
ATP11C	23	139726346	139945276	-18.75	23.5294	-4.16667	80.8219	-13.3333	67.9245	-46.7391	15.6757	-29.5455	17.7778
ATP12A	13	24680408	24712472	-37.5	11.7647	-22.2222	2.73973	-38.0952	3.77358	-54.3478	9.72973	-34.0909	4.44444
ATP13A1	19	19645198	19663676	-6.25	17.6471	-16.6667	17.8082	-15.2381	16.0377	-22.8261	28.6486	-2.27273	20
ATP13A2	1	16985958	17011928	-31.25	17.6471	-18.0556	2.73973	-33.3333	2.83019	-46.1957	8.64865	-13.6364	8.88889
ATP13A3	3	194402672	194498364	-6.25	35.2941	-8.33333	15.0685	-8.57143	23.5849	-15.2174	45.9459	-6.81818	26.6667
ATP13A3-DT	3	194487140	194521154	-6.25	35.2941	-8.33333	15.0685	-7.61905	23.5849	-15.2174	45.9459	-6.81818	26.6667
ATP13A4	3	193398967	193593111	-6.25	41.1765	-8.33333	17.8082	-8.57143	23.5849	-14.6739	46.4865	-6.81818	26.6667
ATP13A5	3	193274789	193378820	-6.25	41.1765	-6.94444	17.8082	-8.57143	22.6415	-14.6739	46.4865	-6.81818	26.6667
ATP1A1	1	116372668	116410261	-12.5	5.88235	-11.1111	4.10959	-23.8095	9.43396	-16.3043	25.4054	-20.4545	8.88889
ATP1A1-AS1	1	116378437	116421301	-12.5	5.88235	-11.1111	4.10959	-23.8095	9.43396	-16.3043	24.8649	-20.4545	8.88889
ATP1A2	1	160115759	160143591	0	88.2353	-1.38889	60.274	-3.80952	55.6604	-0.543478	81.0811	0	51.1111
ATP1A3	19	42470734	42498428							-24.4565	29.1892	-9.09091	8.88889
ATP1A4	1	160151586	160186980	0	88.2353	-1.38889	60.274	-3.80952	55.6604	-0.543478	81.0811	0	51.1111
ATP1B1	1	169105697	169310992	0	82.3529	0	57.5342	-4.7619	56.6038	-3.26087	72.4324	0	48.8889
ATP1B2	17	7646627	7657770	-56.25	5.88235	-54.1667	2.73973	-54.2857	1.88679	-58.6957	6.48649	-75	0
ATP1B3	3	141876124	141926549	-6.25	41.1765	-11.1111	12.3288	-12.381	18.8679	-9.78261	43.2432	-4.54545	24.4444
ATP1B4	23	120362085	120383249	-25	17.6471	-6.94444	71.2329	-12.381	66.0377	-47.8261	13.5135	-31.8182	15.5556
ATP23	12	58335445	58351052							-58.1522	5.40541	-13.6364	6.66667
ATP2A1	16	28878405	28904466	-6.25	29.4118	-1.38889	36.9863	-5.71429	42.4528	-23.3696	22.1622	-11.3636	6.66667
ATP2A1-AS1	16	28878957	28879938	-6.25	29.4118	-1.38889	36.9863	-5.71429	42.4528	-23.3696	22.7027	-11.3636	6.66667
ATP2A2	12	110280756	110351093	-18.75	0	-16.6667	4.10959	-12.381	13.2075	-53.2609	5.40541	-20.4545	6.66667
ATP2A3	17	3923870	3964464	-50	5.88235	-54.1667	2.73973	-54.2857	3.77358	-50.5435	8.10811	-70.4545	0
ATP2B1	12	89588049	89709366	-25	0	-5.55556	4.10959	-7.61905	18.8679	-53.2609	5.40541	-18.1818	6.66667
ATP2B1-AS1	12	89708959	89712590	-25	0	-5.55556	4.10959	-7.61905	18.8679	-53.2609	5.40541	-18.1818	6.66667
ATP2B2	3	10324023	10708007	-50	17.6471	-15.2778	4.10959	-11.4286	11.3208	-32.0652	21.0811	-15.9091	6.66667
ATP2B3	23	153517642	153582939	-12.5	17.6471	-4.16667	71.2329	-13.3333	65.0943	-41.3043	17.8378	-31.8182	17.7778
ATP2B4	1	203626832	203744081	0	76.4706	-2.77778	64.3836	-0.952381	62.2642	-2.17391	67.027	-2.27273	55.5556
ATP2C1	3	130850595	131016712	-6.25	29.4118	-8.33333	10.9589	-14.2857	15.0943	-13.587	32.4324	-6.81818	17.7778
ATP2C2	16	84368527	84464187	-50	5.88235	-81.9444	0	-69.5238	2.83019	-41.8478	19.4595	-36.3636	8.88889
ATP4A	19	35550031	35563658	-18.75	17.6471	-12.5	12.3288	-10.4762	10.3774	-14.6739	45.4054	-9.09091	13.3333
ATP4B	13	113648804	113658198	-18.75	17.6471	-22.2222	8.21918	-36.1905	7.54717	-35.3261	34.0541	-27.2727	6.66667
ATP5F1A	18	46080248	46104334	-56.25	23.5294	-13.8889	8.21918	-24.7619	12.2642	-36.9565	20	-54.5455	2.22222
ATP5F1B	12	56638175	56645984	-31.25	5.88235	-11.1111	1.36986	-8.57143	14.1509	-60.8696	4.86486	-13.6364	6.66667
ATP5F1C	10	7788147	7807815	-6.25	64.7059	-11.1111	1.36986	-19.0476	12.2642	-7.6087	61.0811	-4.54545	20
ATP5F1D	19	1241746	1244825	-37.5	5.88235	-22.2222	16.4384	-27.619	12.2642	-60.3261	5.94595	-13.6364	8.88889
ATP5F1E	20	59025475	59032345	-6.25	17.6471	-2.77778	26.0274	-5.71429	42.4528	-15.2174	38.3784	-6.81818	22.2222
ATP5F1EP2	13	28519343	28519710							-53.8043	10.2703	-29.5455	8.88889
ATP5IF1	1	28562602	28564616							-40.7609	7.56757	-9.09091	6.66667
ATP5MC1	17	48892765	48895871	-43.75	0	-12.5	13.6986	-15.2381	30.1887	-39.6739	16.7568	-27.2727	11.1111
ATP5MC2	12	53632726	53677408	-43.75	5.88235	-6.94444	2.73973	-7.61905	15.0943	-66.3043	3.78378	-15.9091	8.88889
ATP5MC3	2	175176258	175181710	-25	0	-13.8889	1.36986	-28.5714	2.83019	-20.6522	20.5405	-4.54545	17.7778
ATP5ME	4	672436	674330	-62.5	5.88235	-16.6667	2.73973	-17.1429	10.3774	-67.9348	7.56757	-29.5455	4.44444
ATP5MF	7	99448475	99466186	-6.25	29.4118	-13.8889	12.3288	-20	14.1509	-11.413	40.5405	-2.27273	37.7778
ATP5MF-PTCD1	7	99419749	99466197	-6.25	29.4118	-13.8889	12.3288	-20	14.1509	-11.413	40.5405	-2.27273	37.7778
ATP5MG	11	118401346	118449569	-50	5.88235	-33.3333	1.36986	-57.1429	2.83019	-40.2174	12.973	-20.4545	6.66667
ATP5MGL	22	42639803	42640601	-31.25	5.88235	-37.5	4.10959	-51.4286	1.88679	-31.5217	23.7838	-20.4545	13.3333
ATP5MJ	14	103912288	103928269	-56.25	5.88235	-12.5	6.84932	-30.4762	10.3774	-57.6087	11.8919	-6.81818	24.4444
ATP5MK	10	103389041	103396492	-31.25	5.88235	-20.8333	0	-25.7143	7.54717	-48.3696	6.48649	-27.2727	0
ATP5PB	1	111448864	111462773	-25	11.7647	-15.2778	4.10959	-24.7619	6.60377	-19.5652	24.8649	-22.7273	6.66667
ATP5PD	17	75038863	75046985	-18.75	17.6471	-6.94444	20.5479	-7.61905	42.4528	-16.8478	44.8649	-15.9091	24.4444
ATP5PF	21	25716503	25735673	-18.75	11.7647	-13.8889	4.10959	-20.9524	9.43396	-30.4348	24.8649	-9.09091	20
ATP5PO	21	33584687	33931607	-18.75	11.7647	-11.1111	2.73973	-13.3333	9.43396	-21.1957	28.1081	-4.54545	22.2222
ATP6AP1	23	154428633	154436516	-12.5	17.6471	-5.55556	68.4932	-13.3333	65.0943	-41.3043	19.4595	-31.8182	17.7778
ATP6AP1L	5	82279462	82386977	-62.5	0	-4.16667	13.6986	-14.2857	13.2075	-83.6957	1.08108	-34.0909	6.66667
ATP6AP2	23	40579372	40606848	-25	5.88235	-8.33333	73.9726	-12.381	66.9811	-48.3696	11.3514	-29.5455	13.3333
ATP6V0A1	17	42458844	42522582	-43.75	0	-15.2778	12.3288	-26.6667	23.5849	-50.5435	9.72973	-47.7273	2.22222
ATP6V0A2	12	123712353	123761755	-25	5.88235	-23.6111	6.84932	-16.1905	16.0377	-46.7391	8.64865	-18.1818	8.88889
ATP6V0A4	7	138706294	138799560	-18.75	23.5294	-12.5	12.3288	-17.1429	17.9245	-10.8696	42.1622	-13.6364	17.7778
ATP6V0B	1	43974487	43978295	-12.5	5.88235	-13.8889	2.73973	-24.7619	4.71698	-9.23913	39.4595	-11.3636	13.3333
ATP6V0C	16	2513952	2520218	-12.5	35.2941	0	52.0548	-4.7619	55.6604	-29.8913	20.5405	-11.3636	13.3333
ATP6V0CP3	6	42727234	42727700	-6.25	35.2941	-16.6667	1.36986	-29.5238	5.66038	-7.06522	54.0541	-6.81818	17.7778
ATP6V0D1	16	67438014	67481181	-50	0	-84.7222	0	-70.4762	1.88679	-41.8478	16.7568	-31.8182	6.66667
ATP6V0D2	8	86098910	86154225	-6.25	41.1765	-2.77778	31.5068	-3.80952	51.8868	-6.52174	64.8649	-9.09091	48.8889
ATP6V0E1	5	172983771	173035445	-50	5.88235	-1.38889	15.0685	-9.52381	16.0377	-63.587	7.02703	-11.3636	17.7778
ATP6V0E2	7	149872968	149891204	-25	23.5294	-5.55556	15.0685	-15.2381	15.0943	-19.0217	34.5946	-22.7273	13.3333
ATP6V0E2-AS1	7	149867697	149880610	-25	23.5294	-5.55556	15.0685	-15.2381	15.0943	-19.0217	34.5946	-22.7273	13.3333
ATP6V1A	3	113746770	113812056	-12.5	23.5294	-9.72222	9.58904	-12.381	16.0377	-18.4783	25.4054	-4.54545	15.5556
ATP6V1B1	2	70900798	70965431	0	29.4118	-12.5	0	-20	3.77358	-10.8696	24.8649	-4.54545	13.3333
ATP6V1B2	8	20197381	20226819	-81.25	0	-41.6667	10.9589	-44.7619	12.2642	-64.1304	12.4324	-43.1818	6.66667
ATP6V1C1	8	103021063	103073051	-6.25	47.0588	-2.77778	34.2466	-2.85714	50.9434	-1.63043	76.2162	-4.54545	51.1111
ATP6V1C2	2	10721100	10785110	-12.5	23.5294	-12.5	1.36986	-24.7619	2.83019	-17.9348	24.8649	-2.27273	22.2222
ATP6V1D	14	67294371	67360265	-56.25	0	-15.2778	6.84932	-29.5238	10.3774	-71.7391	3.78378	-15.9091	11.1111
ATP6V1E1	22	17592136	17628749	-31.25	5.88235	-29.1667	10.9589	-43.8095	3.77358	-36.413	17.2973	-18.1818	11.1111
ATP6V1E2	2	46490750	46542577	-6.25	17.6471	-8.33333	1.36986	-20	4.71698	-9.23913	30.2703	-2.27273	15.5556
ATP6V1F	7	128862856	128865847	-18.75	23.5294	-15.2778	13.6986	-20.9524	16.0377	-10.3261	37.8378	-9.09091	22.2222
ATP6V1G1	9	114587706	114598915	-43.75	0	-13.8889	4.10959	-22.8571	6.60377	-45.1087	7.02703	-22.7273	11.1111
ATP6V1G3	1	198492352	198510075							-2.71739	65.9459	-2.27273	48.8889
ATP6V1H	8	53715543	53843558	-12.5	35.2941	-2.77778	26.0274	-6.66667	39.6226	-11.413	45.4054	-11.3636	33.3333
ATP7A	23	77910682	78050395	-18.75	11.7647	-1.38889	71.2329	-15.2381	60.3774	-45.1087	14.5946	-31.8182	15.5556
ATP7B	13	51932669	52012125	-50	0	-33.3333	5.47945	-40.9524	4.71698	-61.413	8.64865	-29.5455	8.88889
ATP8A1	4	42408373	42657121	-56.25	0	-18.0556	0	-20	3.77358	-62.5	2.7027	-22.7273	6.66667
ATP8A2	13	25371974	26025851	-37.5	11.7647	-20.8333	2.73973	-38.0952	3.77358	-54.3478	9.72973	-31.8182	6.66667
ATP8B1	18	57646426	57803315	-56.25	29.4118	-16.6667	8.21918	-25.7143	11.3208	-44.5652	17.2973	-52.2727	2.22222
ATP8B1-AS1	18	57630280	57669296	-56.25	29.4118	-16.6667	8.21918	-25.7143	10.3774	-44.5652	17.2973	-52.2727	2.22222
ATP8B2	1	154325525	154351304	0	88.2353	-4.16667	60.274	-5.71429	53.7736	0	79.4595	0	48.8889
ATP8B3	19	1782075	1812276	-37.5	5.88235	-22.2222	16.4384	-26.6667	14.1509	-59.2391	6.48649	-15.9091	2.22222
ATP8B4	15	49858238	50182817	-37.5	0	-16.6667	2.73973	-18.0952	3.77358	-69.5652	4.32432	-20.4545	0
ATP8B5P	9	35406755	35483035	-37.5	5.88235	-22.2222	4.10959	-31.4286	1.88679	-26.6304	26.4865	-45.4545	13.3333
ATP9A	20	51596514	51768390	-6.25	17.6471	-8.33333	17.8082	-4.7619	41.5094	-15.2174	37.8378	-6.81818	24.4444
ATP9B	18	79069285	79378287	-50	23.5294	-15.2778	5.47945	-28.5714	12.2642	-43.4783	20	-50	6.66667
ATPAF1	1	46632737	46673867	-12.5	5.88235	-13.8889	2.73973	-25.7143	3.77358	-11.413	37.2973	-11.3636	8.88889
ATPAF2	17	18015059	18039209	-50	5.88235	-37.5	2.73973	-50.4762	6.60377	-57.6087	5.94595	-68.1818	4.44444
ATPSCKMT	5	10225507	10249897	-25	35.2941	-1.38889	20.5479	-9.52381	21.6981	-19.5652	39.4595	-15.9091	28.8889
ATR	3	142449007	142578733	-6.25	41.1765	-11.1111	12.3288	-11.4286	19.8113	-9.78261	44.3243	-6.81818	20
ATRAID	2	27212041	27217178	-6.25	29.4118	-13.8889	1.36986	-22.8571	2.83019	-11.9565	32.973	-2.27273	22.2222
ATRIP	3	48446710	48467645	-56.25	0	-29.1667	2.73973	-32.381	5.66038	-59.7826	4.86486	-25	2.22222
ATRN	20	3471018	3651118	-6.25	29.4118	-8.33333	16.4384	-14.2857	25.4717	-31.5217	23.7838	-13.6364	11.1111
ATRNL1	10	115093365	115948999	-37.5	5.88235	-16.6667	0	-22.8571	11.3208	-44.0217	10.2703	-27.2727	0
ATRX	23	77504880	77786233	-18.75	11.7647	-1.38889	71.2329	-15.2381	60.3774	-45.1087	14.5946	-31.8182	15.5556
ATXN1	6	16299112	16761491	0	52.9412	-6.94444	5.47945	-14.2857	10.3774	-9.78261	51.3514	-6.81818	15.5556
ATXN10	22	45671798	45845307	-25	17.6471	-31.9444	5.47945	-49.5238	2.83019	-36.413	18.3784	-22.7273	8.88889
ATXN1L	16	71808439	71885268	-50	5.88235	-86.1111	0	-69.5238	2.83019	-40.7609	19.4595	-31.8182	6.66667
ATXN2	12	111443485	111599676	-25	0	-18.0556	4.10959	-13.3333	13.2075	-52.7174	5.94595	-15.9091	8.88889
ATXN2L	16	28822999	28837237	-6.25	29.4118	-1.38889	36.9863	-5.71429	42.4528	-23.3696	21.6216	-11.3636	6.66667
ATXN3	14	92049611	92106621	-62.5	0	-15.2778	4.10959	-28.5714	9.43396	-65.7609	6.48649	-11.3636	11.1111
ATXN3L	23	13318647	13320053	-31.25	17.6471	-8.33333	72.6027	-13.3333	61.3208	-50.5435	11.3514	-25	17.7778
ATXN7	3	63863155	64003462	-50	0	-23.6111	2.73973	-30.4762	5.66038	-58.1522	5.94595	-20.4545	6.66667
ATXN7L1	7	105604772	105876599	-6.25	29.4118	-12.5	10.9589	-21.9048	13.2075	-14.1304	36.7568	-9.09091	28.8889
ATXN7L2	1	109483479	109492804	-18.75	5.88235	-16.6667	5.47945	-26.6667	8.49057	-17.9348	28.6486	-22.7273	6.66667
ATXN7L3	17	44191805	44200113	-43.75	0	-16.6667	12.3288	-23.8095	23.5849	-50	10.8108	-47.7273	2.22222
ATXN7L3B	12	74537835	74545430	-25	0	-6.94444	6.84932	-6.66667	20.7547	-53.8043	6.48649	-13.6364	8.88889
ATXN8OS	13	70107213	70171738	-25	11.7647	-25	6.84932	-42.8571	5.66038	-51.6304	12.4324	-31.8182	4.44444
AUH	9	91213815	91361918	-43.75	0	-15.2778	2.73973	-28.5714	2.83019	-35.3261	9.18919	-31.8182	4.44444
AUNIP	1	25831913	25859458	-25	17.6471	-23.6111	2.73973	-35.2381	2.83019	-39.1304	8.10811	-11.3636	11.1111
AUP1	2	74526645	74529760	0	29.4118	-15.2778	0	-19.0476	2.83019	-11.413	24.3243	-4.54545	15.5556
AURKA	20	56369389	56392337	-6.25	17.6471	-4.16667	20.5479	-5.71429	41.5094	-14.6739	38.3784	-6.81818	22.2222
AURKAIP1	1	1373730	1375207	-31.25	17.6471	-9.72222	13.6986	-29.5238	14.1509	-38.587	17.2973	-11.3636	8.88889
AURKAP1	1	220266706	220267917	0	70.5882	-2.77778	60.274	-5.71429	54.717	-3.80435	71.3514	-2.27273	53.3333
AURKB	17	8204733	8210600	-56.25	5.88235	-52.7778	4.10959	-52.381	2.83019	-58.6957	5.40541	-75	0
AURKC	19	57231009	57235548	-25	11.7647	-6.94444	13.6986	-12.381	10.3774	-28.8043	23.2432	-9.09091	15.5556
AUTS2	7	69598296	70793506	0	29.4118	-12.5	10.9589	-14.2857	17.9245	-19.0217	30.8108	-2.27273	31.1111
AVEN	15	33851785	34075155	-37.5	0	-12.5	1.36986	-19.0476	1.88679	-75	3.78378	-18.1818	0
AVIL	12	57797376	57818734	-25	0	-8.33333	2.73973	-5.71429	16.0377	-59.2391	5.94595	-13.6364	6.66667
AVL9	7	32495426	32588726	-12.5	41.1765	-5.55556	15.0685	-3.80952	23.5849	-21.1957	31.8919	0	42.2222
AVP	20	3082556	3084724	-6.25	29.4118	-8.33333	16.4384	-13.3333	25.4717	-31.5217	23.7838	-13.6364	11.1111
AVPI1	10	97677424	97687241	-37.5	5.88235	-16.6667	0	-21.9048	7.54717	-46.1957	7.02703	-22.7273	4.44444
AVPR1A	12	63142759	63151201	-25	5.88235	-4.16667	5.47945	-4.7619	17.9245	-52.7174	6.48649	-15.9091	8.88889
AVPR1B	1	206106936	206117699	0	76.4706	-2.77778	63.0137	-1.90476	62.2642	-3.26087	70.2703	-2.27273	55.5556
AVPR2	23	153902531	153907166	-12.5	17.6471	-4.16667	69.863	-13.3333	65.0943	-41.8478	18.9189	-31.8182	17.7778
AWAT1	23	70234655	70240659	-18.75	11.7647	-2.77778	79.4521	-13.3333	68.8679	-44.5652	11.8919	-29.5455	17.7778
AWAT2	23	70040542	70049938	-18.75	11.7647	-2.77778	79.4521	-12.381	68.8679	-44.5652	10.8108	-29.5455	17.7778
AXDND1	1	179365720	179554735	0	88.2353	-4.16667	57.5342	-4.7619	55.6604	-3.80435	66.4865	0	53.3333
AXIN1	16	287440	352723	-18.75	29.4118	0	53.4247	-5.71429	54.717	-29.8913	21.6216	-13.6364	13.3333
AXIN2	17	65528563	65641033	-43.75	5.88235	-8.33333	20.5479	-7.61905	40.566	-20.1087	37.2973	-18.1818	15.5556
AXL	19	41219223	41261766	-18.75	5.88235	-13.8889	12.3288	-13.3333	8.49057	-22.8261	29.7297	-9.09091	8.88889
AZGP1	7	99966720	99976042	-6.25	29.4118	-13.8889	13.6986	-21.9048	13.2075	-11.9565	40	-2.27273	37.7778
AZGP1P1	7	99980741	99987838	-6.25	29.4118	-13.8889	13.6986	-21.9048	13.2075	-11.9565	40	-2.27273	37.7778
AZI2	3	28315003	28349050	-50	5.88235	-18.0556	2.73973	-16.1905	13.2075	-41.3043	13.5135	-18.1818	6.66667
AZIN1	8	102826111	102872412	-6.25	47.0588	-2.77778	32.8767	-3.80952	50.9434	-1.63043	76.2162	-4.54545	51.1111
AZIN2	1	33081104	33123492	-18.75	23.5294	-13.8889	2.73973	-23.8095	7.54717	-28.2609	17.2973	-6.81818	8.88889
AZU1	19	827831	832017							-58.6957	5.40541	-13.6364	11.1111
B2M	15	45003685	45010357							-75	2.16216	-20.4545	4.44444
B3GALNT1	3	161083883	161105411	0	41.1765	-6.94444	12.3288	-10.4762	19.8113	-5.97826	53.5135	-4.54545	24.4444
B3GALNT2	1	235610505	235667781							-1.63043	75.6757	-4.54545	51.1111
B3GALT1	2	167293001	167874045	-25	0	-12.5	0	-26.6667	4.71698	-22.8261	20.5405	-6.81818	17.7778
B3GALT2	1	193178730	193186613	0	82.3529	0	57.5342	-3.80952	58.4906	-3.80435	67.027	-2.27273	51.1111
B3GALT5	21	39556442	39673137	-18.75	23.5294	-6.94444	4.10959	-11.4286	11.3208	-23.913	30.2703	-4.54545	24.4444
B3GALT5-AS1	21	39597147	39612910	-18.75	23.5294	-6.94444	4.10959	-11.4286	11.3208	-23.913	30.2703	-4.54545	24.4444
B3GALT6	1	1232237	1235041	-31.25	17.6471	-9.72222	13.6986	-28.5714	15.0943	-36.9565	16.7568	-11.3636	8.88889
B3GALT9	9	120792403	120801787	-43.75	0	-18.0556	4.10959	-24.7619	4.71698	-46.1957	10.8108	-25	11.1111
B3GAT1	11	134378504	134412242	-50	0	-29.1667	4.10959	-53.3333	7.54717	-41.8478	13.5135	-27.2727	4.44444
B3GAT1-DT	11	134412284	134505665	-50	0	-29.1667	4.10959	-52.381	6.60377	-41.3043	14.0541	-27.2727	4.44444
B3GAT2	6	70856679	70957060	-6.25	23.5294	-16.6667	2.73973	-39.0476	4.71698	-10.3261	42.7027	-40.9091	4.44444
B3GAT3	11	62615296	62622154	-31.25	17.6471	-9.72222	5.47945	-27.619	10.3774	-19.5652	20.5405	-13.6364	11.1111
B3GLCT	13	31199975	31332276	-37.5	5.88235	-26.3889	5.47945	-38.0952	3.77358	-53.8043	11.3514	-29.5455	4.44444
B3GNT2	2	62196115	62224731	0	29.4118	-16.6667	0	-21.9048	3.77358	-6.52174	37.8378	-2.27273	13.3333
B3GNT3	19	17794828	17813576	-6.25	17.6471	-16.6667	16.4384	-15.2381	18.8679	-20.6522	32.4324	-2.27273	20
B3GNT4	12	122203681	122208952	-25	5.88235	-25	6.84932	-16.1905	16.0377	-47.2826	9.18919	-18.1818	8.88889
B3GNT5	3	183253253	183273385	-6.25	41.1765	-8.33333	12.3288	-13.3333	20.7547	-10.8696	47.027	-6.81818	26.6667
B3GNT6	11	77034398	77041973	-31.25	23.5294	-12.5	4.10959	-22.8571	23.5849	-15.2174	28.6486	-20.4545	2.22222
B3GNT7	2	231395710	231401164	-37.5	0	-15.2778	2.73973	-31.4286	1.88679	-30.4348	12.973	-20.4545	4.44444
B3GNT8	19	41425359	41428730	-18.75	5.88235	-13.8889	12.3288	-13.3333	8.49057	-23.3696	29.7297	-9.09091	8.88889
B3GNT9	16	67148104	67150998	-50	0	-84.7222	0	-70.4762	1.88679
B3GNTL1	17	80900031	81009686							-16.8478	44.8649	-27.2727	13.3333
B4GALNT1	12	57623409	57633239	-25	5.88235	-9.72222	2.73973	-6.66667	14.1509	-58.1522	5.94595	-13.6364	6.66667
B4GALNT2	17	49132460	49176840	-43.75	0	-12.5	13.6986	-12.381	32.0755	-39.1304	16.2162	-27.2727	13.3333
B4GALNT3	12	459939	563509	-31.25	23.5294	-15.2778	4.10959	-14.2857	15.0943	-26.087	45.9459	-22.7273	13.3333
B4GALNT4	11	369499	382117	-37.5	5.88235	-13.8889	24.6575	-24.7619	18.8679	-50	11.3514	-27.2727	0
B4GALT1	9	33104082	33167356	-37.5	5.88235	-22.2222	2.73973	-33.3333	1.88679	-26.087	27.5676	-45.4545	13.3333
B4GALT2	1	43978943	43991170	-12.5	5.88235	-13.8889	2.73973	-24.7619	4.71698	-9.23913	39.4595	-11.3636	13.3333
B4GALT3	1	161171310	161177968	0	88.2353	-2.77778	61.6438	-4.7619	55.6604	0	82.1622	0	48.8889
B4GALT4	3	119211732	119240946	-12.5	17.6471	-11.1111	8.21918	-13.3333	14.1509	-21.1957	24.3243	-6.81818	15.5556
B4GALT5	20	49632945	49713878	-12.5	17.6471	-2.77778	19.1781	-3.80952	42.4528	-16.3043	37.2973	-4.54545	26.6667
B4GALT6	18	31622246	31685836	-43.75	29.4118	-13.8889	5.47945	-20	12.2642	-26.087	24.8649	-52.2727	4.44444
B4GALT7	5	177600132	177610330	-50	5.88235	-1.38889	12.3288	-11.4286	17.9245	-58.1522	11.8919	-6.81818	22.2222
B4GAT1	11	66112843	66115161							-14.6739	25.9459	-15.9091	4.44444
B9D1	17	19334695	19378193	-50	5.88235	-33.3333	5.47945	-40.9524	9.43396	-59.2391	5.94595	-65.9091	6.66667
B9D2	19	41354417	41364165	-18.75	5.88235	-13.8889	12.3288	-13.3333	8.49057	-23.3696	29.1892	-9.09091	8.88889
BAALC	8	103140713	103230305	-6.25	47.0588	-2.77778	34.2466	-2.85714	50.9434	-1.63043	76.2162	-4.54545	51.1111
BAALC-AS1	8	103153394	103172161	-6.25	47.0588	-2.77778	34.2466	-2.85714	50.9434	-1.63043	76.2162	-4.54545	51.1111
BAALC-AS2	8	103132959	103141520	-6.25	47.0588	-2.77778	34.2466	-2.85714	50.9434	-1.63043	76.2162	-4.54545	51.1111
BAAT	9	104122699	104147287							-41.3043	7.02703	-29.5455	6.66667
BABAM1	19	17267376	17282966	-6.25	17.6471	-16.6667	16.4384	-16.1905	16.0377	-21.1957	32.4324	-2.27273	20
BABAM2	2	27771739	28338901	-6.25	35.2941	-9.72222	1.36986	-18.0952	2.83019	-10.8696	32.4324	-2.27273	20
BABAM2-AS1	2	28112323	28113981							-10.3261	32.4324	-2.27273	20
BACE1	11	117285232	117316259	-50	5.88235	-33.3333	1.36986	-57.1429	2.83019	-42.3913	12.4324	-22.7273	4.44444
BACE1-AS	11	117162062	117162857							-42.3913	12.4324	-22.7273	4.44444
BACE2	21	41167801	41282530	-25	17.6471	-6.94444	4.10959	-13.3333	12.2642	-25.5435	28.6486	-4.54545	24.4444
BACH1	21	29194147	29630751	-18.75	11.7647	-15.2778	2.73973	-18.0952	9.43396	-29.3478	23.7838	-9.09091	20
BACH2	6	89926528	90296843	-6.25	35.2941	-19.4444	1.36986	-47.619	3.77358	-17.3913	32.973	-45.4545	4.44444
BAD	11	64269830	64284704	-31.25	17.6471	-11.1111	5.47945	-23.8095	10.3774	-19.0217	19.4595	-18.1818	4.44444
BAG1	9	33247820	33264720	-37.5	5.88235	-23.6111	2.73973	-33.3333	1.88679	-25.5435	28.1081	-45.4545	13.3333
BAG2	6	57172326	57189833	0	35.2941	-6.94444	4.10959	-27.619	7.54717	-5.43478	44.8649	-9.09091	13.3333
BAG3	10	119651380	119677819	-31.25	5.88235	-16.6667	1.36986	-22.8571	11.3208	-42.9348	11.3514	-27.2727	2.22222
BAG4	8	38034106	38070819							-34.2391	32.4324	-29.5455	17.7778
BAG5	14	103556545	103562657	-56.25	5.88235	-12.5	5.47945	-30.4762	10.3774	-58.1522	11.3514	-6.81818	24.4444
BAGE	21	11057796	11098937							-34.2391	15.6757	-25	4.44444
BAGE3	21	11020813	11098937							-35.8696	15.1351	-25	4.44444
BAHCC1	17	79373540	79433358							-15.7609	46.4865	-20.4545	13.3333
BAHD1	15	40439721	40468236	-37.5	0	-23.6111	2.73973	-24.7619	1.88679	-79.3478	1.08108	-18.1818	0
BAIAP2	17	81035122	81117434	-18.75	23.5294	-6.94444	24.6575	-10.4762	42.4528	-15.7609	46.4865	-20.4545	13.3333
BAIAP2-DT	17	81029130	81034881	-18.75	23.5294	-6.94444	24.6575	-10.4762	41.5094	-15.7609	47.027	-20.4545	13.3333
BAIAP2L1	7	98291650	98401090	-6.25	29.4118	-12.5	12.3288	-20	15.0943	-11.413	39.4595	-2.27273	35.5556
BAIAP2L2	22	38084652	38111015	-25	11.7647	-34.7222	4.10959	-49.5238	1.88679	-33.1522	24.3243	-18.1818	15.5556
BAIAP3	16	1333638	1349439	-18.75	29.4118	0	53.4247	-4.7619	55.6604	-30.4348	20.5405	-11.3636	13.3333
BAK1	6	33572547	33580293	-6.25	41.1765	-13.8889	4.10959	-17.1429	8.49057	-9.78261	48.6486	-9.09091	17.7778
BALR6	3	18013226	18041603	-50	11.7647	-16.6667	1.36986	-13.3333	12.2642	-38.587	17.8378	-18.1818	8.88889
BAMBI	10	28677510	28682932	-12.5	47.0588	-13.8889	1.36986	-20.9524	10.3774	-10.3261	43.7838	-6.81818	17.7778
BANCR	9	69296678	69311111	-37.5	17.6471	-18.0556	2.73973	-26.6667	3.77358	-39.1304	12.973	-38.6364	2.22222
BANF1	11	66002228	66004149	-18.75	23.5294	-11.1111	8.21918	-21.9048	15.0943	-14.6739	24.8649	-18.1818	2.22222
BANF2	20	17693672	17735871	0	17.6471	-4.16667	19.1781	-12.381	25.4717	-27.7174	29.7297	-13.6364	17.7778
BANK1	4	101419961	102074812	-50	11.7647	-13.8889	0	-15.2381	9.43396	-50.5435	5.94595	-20.4545	2.22222
BANP	16	87949244	88077318	-50	5.88235	-80.5556	1.36986	-69.5238	4.71698	-40.7609	20.5405	-36.3636	11.1111
BAP1	3	52401008	52410008	-56.25	0	-27.7778	4.10959	-33.3333	3.77358	-64.1304	4.32432	-22.7273	2.22222
BARD1	2	214725646	214809683	-31.25	0	-12.5	0	-26.6667	2.83019	-26.6304	16.2162	-18.1818	6.66667
BARHL1	9	132582606	132590252	-37.5	11.7647	-15.2778	5.47945	-26.6667	4.71698	-50	8.64865	-20.4545	11.1111
BARHL2	1	90711539	90717302	-6.25	5.88235	-22.2222	1.36986	-31.4286	1.88679	-15.7609	32.4324	-25	6.66667
BARX1	9	93951627	93955355	-37.5	5.88235	-13.8889	4.10959	-28.5714	2.83019	-37.5	8.10811	-34.0909	4.44444
BARX2	11	129375848	129452279	-50	11.7647	-30.5556	4.10959	-54.2857	5.66038	-40.7609	14.0541	-22.7273	6.66667
BASP1	5	17065598	17276843	-25	29.4118	-2.77778	17.8082	-11.4286	23.5849	-17.9348	41.0811	-18.1818	24.4444
BASP1-AS1	5	17089296	17217047	-25	29.4118	-2.77778	17.8082	-12.381	21.6981	-17.9348	41.0811	-15.9091	26.6667
BASP1P1	13	22897341	22898005	-37.5	11.7647	-22.2222	2.73973	-39.0476	3.77358	-52.1739	8.64865	-31.8182	4.44444
BATF	14	75522455	75546993	-56.25	0	-15.2778	4.10959	-33.3333	8.49057	-64.1304	4.86486	-9.09091	15.5556
BATF2	11	64987945	64997018	-31.25	17.6471	-11.1111	5.47945	-24.7619	12.2642	-18.4783	21.6216	-15.9091	6.66667
BATF3	1	212686417	212699840	0	70.5882	-5.55556	60.274	-5.71429	56.6038	-3.26087	67.5676	-2.27273	53.3333
BAX	19	48954815	48961798	-18.75	11.7647	-11.1111	13.6986	-16.1905	12.2642	-28.2609	19.4595	-11.3636	8.88889
BAZ1A	14	34752731	34875647	-50	11.7647	-19.4444	4.10959	-18.0952	16.9811	-57.0652	7.56757	-11.3636	8.88889
BAZ1B	7	73440406	73522293	0	29.4118	-16.6667	10.9589	-12.381	17.9245	-16.3043	31.3514	-4.54545	33.3333
BAZ2A	12	56595596	56636816	-31.25	5.88235	-12.5	1.36986	-8.57143	14.1509	-60.8696	4.86486	-13.6364	6.66667
BAZ2B	2	159318979	159712444	-31.25	0	-12.5	0	-26.6667	1.88679	-27.1739	19.4595	-9.09091	15.5556
BBC3	19	47220824	47232766	-12.5	17.6471	-12.5	12.3288	-19.0476	9.43396	-27.7174	20.5405	-11.3636	8.88889
BBIP1	10	110898730	110919201	-37.5	5.88235	-19.4444	0	-22.8571	8.49057	-47.2826	9.18919	-27.2727	0
BBLN	9	128160265	128163924	-37.5	11.7647	-16.6667	6.84932	-24.7619	6.60377	-49.4565	7.02703	-22.7273	11.1111
BBOF1	14	74019349	74082863	-68.75	0	-20.8333	4.10959	-33.3333	8.49057	-65.2174	4.32432	-9.09091	15.5556
BBOX1	11	27040725	27127809	-18.75	11.7647	-8.33333	8.21918	-15.2381	14.1509	-27.7174	24.3243	-18.1818	8.88889
BBS1	11	66509079	66533613	-18.75	23.5294	-9.72222	8.21918	-14.2857	21.6981	-14.6739	25.4054	-15.9091	4.44444
BBS10	12	76344474	76348415	-25	0	-4.16667	6.84932	-6.66667	21.6981	-55.4348	5.94595	-13.6364	8.88889
BBS12	4	122700445	122744942	-43.75	17.6471	-13.8889	1.36986	-15.2381	10.3774	-46.7391	10.2703	-20.4545	2.22222
BBS2	16	56465640	56582667	-50	5.88235	-77.7778	0	-65.7143	3.77358	-41.8478	14.5946	-29.5455	8.88889
BBS4	15	72686179	72738475	-25	5.88235	-12.5	2.73973	-17.1429	6.60377	-44.5652	12.4324	-18.1818	4.44444
BBS5	2	169479480	169525922	-25	0	-13.8889	0	-27.619	3.77358	-21.7391	19.4595	-6.81818	17.7778
BBS7	4	121824329	121870487	-43.75	17.6471	-13.8889	1.36986	-15.2381	10.3774	-46.1957	10.8108	-20.4545	2.22222
BBS9	7	33109557	33877180	-6.25	41.1765	-5.55556	15.0685	-4.7619	23.5849	-21.1957	32.4324	0	42.2222
BBX	3	107522936	107811339	-12.5	23.5294	-11.1111	8.21918	-9.52381	16.0377	-20.1087	25.9459	-6.81818	17.7778
BCAM	19	44809071	44821421	-12.5	17.6471	-12.5	12.3288	-14.2857	11.3208	-25	24.8649	-11.3636	8.88889
BCAN	1	156641390	156659532	0	88.2353	-1.38889	60.274	-4.7619	52.8302	-1.63043	78.3784	0	48.8889
BCAP29	7	107220422	107263762							-15.2174	35.6757	-11.3636	24.4444
BCAP31	23	153700492	153724565	-12.5	17.6471	-4.16667	69.863	-13.3333	65.0943	-40.7609	18.9189	-31.8182	17.7778
BCAR1	16	75228181	75268053	-50	0	-86.1111	0	-71.4286	3.77358	-43.4783	20	-31.8182	6.66667
BCAR3	1	93561741	93847150	-12.5	5.88235	-22.2222	0	-33.3333	2.83019	-17.3913	34.0541	-22.7273	4.44444
BCAR3-AS1	1	93591966	93610605	-12.5	5.88235	-22.2222	0	-34.2857	1.88679	-17.3913	33.5135	-22.7273	4.44444
BCAR4	16	11819829	11828845	-18.75	29.4118	0	42.4658	-3.80952	39.6226	-28.2609	19.4595	-6.81818	13.3333
BCAS1	20	53936777	54070594	-6.25	17.6471	-1.38889	20.5479	-2.85714	43.3962	-14.1304	38.9189	-6.81818	22.2222
BCAS2	1	114567557	114581629	-25	5.88235	-11.1111	4.10959	-21.9048	10.3774	-15.2174	24.8649	-18.1818	8.88889
BCAS3	17	60677453	61392838	-43.75	5.88235	-9.72222	20.5479	-6.66667	41.5094	-27.7174	31.8919	-18.1818	15.5556
BCAS4	20	50794894	50877177	-12.5	17.6471	-4.16667	17.8082	-3.80952	43.3962	-14.6739	38.3784	-4.54545	26.6667
BCAT1	12	24810024	24949101	-31.25	17.6471	-11.1111	1.36986	-19.0476	9.43396	-32.0652	34.0541	-18.1818	11.1111
BCAT2	19	48795062	48811029	-18.75	11.7647	-11.1111	13.6986	-16.1905	12.2642	-28.2609	20	-11.3636	8.88889
BCCIP	10	125823546	125853695	-25	17.6471	-11.1111	2.73973	-20.9524	10.3774	-40.7609	13.5135	-29.5455	2.22222
BCDIN3D	12	49836043	49843106	-37.5	0	-13.8889	2.73973	-9.52381	15.0943	-59.2391	7.02703	-15.9091	6.66667
BCDIN3D-AS1	12	49827913	49841143	-37.5	0	-13.8889	2.73973	-9.52381	15.0943	-59.2391	7.02703	-15.9091	6.66667
BCHE	3	165772904	165837462	0	47.0588	-8.33333	17.8082	-9.52381	22.6415	-5.97826	56.2162	-4.54545	24.4444
BCKDHA	19	41350853	41425002	-18.75	5.88235	-13.8889	12.3288	-13.3333	8.49057	-23.3696	29.1892	-9.09091	8.88889
BCKDHB	6	80106647	80466674	-6.25	29.4118	-18.0556	1.36986	-42.8571	4.71698	-16.3043	35.6757	-43.1818	4.44444
BCKDK	16	31106107	31117892	-6.25	29.4118	-1.38889	35.6164	-5.71429	40.566	-22.2826	20.5405	-11.3636	6.66667
BCL10	1	85265776	85276632	-6.25	5.88235	-20.8333	1.36986	-33.3333	1.88679	-16.3043	29.7297	-20.4545	6.66667
BCL10-AS1	1	85276388	85399963	-6.25	5.88235	-20.8333	1.36986	-33.3333	1.88679	-16.3043	29.7297	-22.7273	6.66667
BCL11A	2	60450520	60554467	0	29.4118	-11.1111	1.36986	-19.0476	3.77358	-7.06522	35.6757	-2.27273	13.3333
BCL11B	14	99169287	99272197	-50	0	-11.1111	5.47945	-25.7143	11.3208	-61.413	8.64865	-6.81818	20
BCL2	18	63123346	63320128	-50	23.5294	-18.0556	6.84932	-25.7143	12.2642	-44.5652	20	-54.5455	2.22222
BCL2A1	15	79960892	79971196	-37.5	0	-11.1111	4.10959	-15.2381	8.49057	-44.0217	14.5946	-22.7273	2.22222
BCL2L1	20	31664452	31723989	-6.25	29.4118	-8.33333	19.1781	-4.7619	28.3019	-11.413	36.2162	-2.27273	24.4444
BCL2L10	15	52109263	52112775	-37.5	0	-22.2222	2.73973	-21.9048	3.77358	-65.2174	5.40541	-20.4545	0
BCL2L11	2	111119378	111168444	-12.5	0	-12.5	4.10959	-22.8571	2.83019	-26.087	16.2162	-4.54545	13.3333
BCL2L12	19	49665142	49673916	-18.75	11.7647	-9.72222	15.0685	-13.3333	13.2075	-28.2609	21.0811	-6.81818	8.88889
BCL2L13	22	17628855	17730855	-31.25	5.88235	-30.5556	9.58904	-43.8095	4.71698	-35.8696	17.8378	-18.1818	11.1111
BCL2L14	12	12223878	12363947							-35.3261	35.1351	-27.2727	4.44444
BCL2L15	1	113876816	113887581	-25	5.88235	-13.8889	2.73973	-24.7619	8.49057	-17.3913	23.7838	-18.1818	8.88889
BCL2L2	14	23302296	23311751	-43.75	29.4118	-9.72222	5.47945	-20	16.0377	-50.5435	13.5135	-13.6364	11.1111
BCL2L2-PABPN1	14	23298790	23326175	-43.75	29.4118	-9.72222	5.47945	-20	16.0377	-50.5435	13.5135	-13.6364	11.1111
BCL3	19	44747705	44760044	-12.5	17.6471	-13.8889	12.3288	-14.2857	11.3208	-25	24.3243	-11.3636	8.88889
BCL6	3	187721377	187745725	-6.25	41.1765	-6.94444	17.8082	-10.4762	23.5849	-15.2174	42.1622	-6.81818	26.6667
BCL6B	17	7023050	7030290	-56.25	5.88235	-52.7778	2.73973	-52.381	2.83019	-57.0652	5.94595	-75	0
BCL7A	12	122019422	122062044	-25	5.88235	-23.6111	6.84932	-16.1905	16.0377	-47.2826	9.18919	-18.1818	8.88889
BCL7B	7	73536356	73557690	0	29.4118	-16.6667	10.9589	-12.381	17.9245	-16.3043	31.3514	-4.54545	33.3333
BCL7C	16	30833626	30894302	-6.25	29.4118	-1.38889	35.6164	-5.71429	41.5094	-23.3696	20	-13.6364	6.66667
BCL9	1	147541501	147626216	0	82.3529	-2.77778	49.3151	-1.90476	53.7736	-1.08696	75.1351	-2.27273	40
BCL9L	11	118893875	118925926	-50	5.88235	-31.9444	1.36986	-56.1905	3.77358	-39.6739	14.0541	-20.4545	6.66667
BCLAF1	6	136256627	136289851	-12.5	41.1765	-22.2222	1.36986	-44.7619	4.71698	-20.6522	31.3514	-38.6364	13.3333
BCLAF3	23	19912860	19991061	-31.25	17.6471	-4.16667	76.7123	-8.57143	68.8679	-50	10.2703	-31.8182	15.5556
BCO1	16	81238689	81291142	-56.25	0	-86.1111	0	-72.381	1.88679	-45.1087	16.7568	-34.0909	8.88889
BCO2	11	112086903	112224699	-50	0	-33.3333	2.73973	-58.0952	3.77358	-40.7609	14.0541	-22.7273	4.44444
BCOR	23	40049815	40177329	-25	5.88235	-5.55556	73.9726	-12.381	67.9245	-48.3696	10.8108	-29.5455	13.3333
BCORL1	23	129981107	130058071	-18.75	23.5294	-4.16667	82.1918	-14.2857	65.0943	-45.1087	14.5946	-31.8182	15.5556
BCR	22	23179704	23318037	-31.25	5.88235	-27.7778	9.58904	-40.9524	2.83019	-33.1522	20	-20.4545	8.88889
BCRP2	22	21102984	21122286	-31.25	5.88235	-27.7778	8.21918	-41.9048	3.77358	-34.2391	19.4595	-18.1818	13.3333
BCRP3	22	24632915	24653356	-25	11.7647	-30.5556	6.84932	-41.9048	1.88679	-32.6087	20.5405	-20.4545	8.88889
BCS1L	2	218658764	218663443	-31.25	0	-15.2778	1.36986	-28.5714	4.71698	-25	16.2162	-18.1818	8.88889
BCYRN1	2	47335315	47335514	-6.25	23.5294	-2.77778	78.0822	-13.3333	66.9811	-44.5652	12.973	-29.5455	15.5556
BDH1	3	197236654	197300194							-15.2174	48.1081	-9.09091	28.8889
BDH2	4	103066459	103099870	-50	11.7647	-13.8889	0	-17.1429	9.43396	-49.4565	6.48649	-20.4545	2.22222
BDKRB1	14	96204844	96268967	-50	0	-11.1111	5.47945	-26.6667	11.3208	-64.1304	5.94595	-9.09091	22.2222
BDKRB2	14	96204679	96244166	-50	0	-11.1111	5.47945	-26.6667	11.3208	-64.1304	5.94595	-9.09091	22.2222
BDNF	11	27654893	27722058	-18.75	11.7647	-9.72222	6.84932	-14.2857	13.2075	-28.2609	24.3243	-18.1818	8.88889
BDNF-AS	11	27506830	27698231	-18.75	11.7647	-8.33333	8.21918	-14.2857	13.2075	-28.2609	24.3243	-18.1818	8.88889
BDP1	5	70751442	70863649							-84.7826	0.540541	-34.0909	6.66667
BEAN1	16	66427295	66493529	-50	0	-84.7222	0	-70.4762	1.88679	-42.3913	16.7568	-31.8182	6.66667
BECN1	17	42810134	42833350	-43.75	0	-16.6667	12.3288	-26.6667	23.5849	-52.1739	9.18919	-47.7273	2.22222
BEGAIN	14	100537147	100587417	-50	0	-9.72222	9.58904	-26.6667	11.3208	-60.8696	9.18919	-6.81818	20
BEND2	23	18162931	18220886	-31.25	17.6471	-4.16667	75.3425	-10.4762	69.8113	-49.4565	11.3514	-29.5455	15.5556
BEND3	6	107065182	107115515	-6.25	35.2941	-20.8333	0	-47.619	4.71698	-16.3043	40.5405	-43.1818	8.88889
BEND3P3	10	79682997	79685436	-31.25	5.88235	-9.72222	8.21918	-20.9524	15.0943	-33.6957	16.7568	-15.9091	17.7778
BEND4	4	42110853	42152878	-56.25	0	-19.4444	0	-20.9524	3.77358	-62.5	3.24324	-22.7273	6.66667
BEND5	1	48727519	48776969	-6.25	5.88235	-13.8889	4.10959	-23.8095	2.83019	-11.9565	36.2162	-11.3636	8.88889
BEND6	6	56955107	57027346	0	35.2941	-6.94444	4.10959	-26.6667	7.54717	-4.34783	45.4054	-9.09091	13.3333
BEND7	10	13438484	13529014	-6.25	58.8235	-16.6667	1.36986	-20.9524	16.9811	-8.69565	58.3784	-4.54545	20
BEST1	11	61950063	61965515	-37.5	17.6471	-9.72222	5.47945	-23.8095	11.3208	-20.1087	18.3784	-15.9091	8.88889
BEST2	19	12751702	12758458	-6.25	23.5294	-18.0556	12.3288	-20	12.2642	-23.913	30.2703	-4.54545	15.5556
BEST3	12	69643360	69699476	-25	0	-4.16667	6.84932	-1.90476	23.5849	-48.3696	11.3514	-13.6364	8.88889
BEST4	1	44783585	44788170	-12.5	5.88235	-13.8889	2.73973	-24.7619	4.71698	-9.78261	38.3784	-9.09091	13.3333
BET1	7	93962762	94004382	-6.25	29.4118	-8.33333	9.58904	-15.2381	15.0943	-10.8696	38.9189	-2.27273	37.7778
BET1L	11	167784	207399	-37.5	5.88235	-13.8889	24.6575	-24.7619	19.8113	-51.087	11.3514	-27.2727	0
BEX1	23	103062651	103064171	-18.75	11.7647	-5.55556	78.0822	-14.2857	68.8679	-50	14.0541	-29.5455	15.5556
BEX2	23	103309346	103311007	-18.75	11.7647	-5.55556	78.0822	-14.2857	68.8679	-49.4565	14.5946	-27.2727	15.5556
BEX3	23	103376395	103378164	-18.75	11.7647	-5.55556	78.0822	-14.2857	68.8679	-50	14.5946	-27.2727	15.5556
BEX4	23	103215108	103217246	-18.75	11.7647	-5.55556	78.0822	-14.2857	68.8679	-48.913	14.5946	-27.2727	15.5556
BEX5	23	101408679	101410986							-50	14.0541	-29.5455	15.5556
BFAR	16	14726668	14763093							-27.7174	19.4595	-9.09091	11.1111
BFSP1	20	17493905	17569220	0	17.6471	-4.16667	19.1781	-12.381	25.4717	-27.1739	30.2703	-13.6364	15.5556
BFSP2	3	133400056	133475222	-6.25	29.4118	-8.33333	12.3288	-13.3333	14.1509	-11.9565	36.2162	-6.81818	17.7778
BGLAP	1	156242184	156243317	0	88.2353	-1.38889	61.6438	-4.7619	51.8868	-1.63043	78.9189	0	48.8889
BGN	23	153494980	153509546	-12.5	17.6471	-4.16667	71.2329	-13.3333	65.0943	-41.8478	17.8378	-31.8182	17.7778
BHLHA15	7	98211439	98215457	-6.25	29.4118	-13.8889	13.6986	-17.1429	15.0943	-11.413	40	-2.27273	37.7778
BHLHA9	17	1270444	1271815	-43.75	5.88235	-55.5556	2.73973	-55.2381	4.71698	-47.8261	12.4324	-68.1818	0
BHLHE22	8	64580365	64583627	-6.25	41.1765	-4.16667	28.7671	-4.7619	46.2264	-9.23913	52.4324	-6.81818	40
BHLHE22-AS1	8	64574306	64581921	-6.25	41.1765	-4.16667	28.7671	-4.7619	46.2264	-9.23913	52.4324	-6.81818	40
BHLHE23	20	63005927	63007035	0	23.5294	-4.16667	30.137	-1.90476	48.1132	-16.8478	38.9189	-6.81818	22.2222
BHLHE40	3	4979437	4985323	-50	17.6471	-15.2778	2.73973	-12.381	11.3208	-30.4348	25.9459	-13.6364	8.88889
BHLHE40-AS1	3	4896806	4980414	-50	17.6471	-15.2778	2.73973	-12.381	11.3208	-30.4348	25.9459	-13.6364	8.88889
BHLHE41	12	26120030	26125037	-31.25	17.6471	-11.1111	1.36986	-18.0952	10.3774	-30.9783	34.0541	-15.9091	11.1111
BHMT	5	79111809	79132288	-62.5	0	-11.1111	12.3288	-20	11.3208	-83.6957	1.08108	-34.0909	6.66667
BHMT2	5	79069767	79090069	-62.5	0	-11.1111	12.3288	-20	10.3774	-83.6957	1.08108	-34.0909	6.66667
BICC1	10	58512872	58831435	-37.5	5.88235	-8.33333	1.36986	-18.0952	12.2642	-28.8043	21.6216	-11.3636	13.3333
BICD1	12	32106847	32383633	-25	11.7647	-18.0556	1.36986	-15.2381	14.1509	-27.7174	31.3514	-9.09091	13.3333
BICD2	9	92711363	92764833	-43.75	5.88235	-13.8889	2.73973	-28.5714	2.83019	-35.3261	10.2703	-31.8182	4.44444
BICDL1	12	119989236	120094494	-31.25	0	-22.2222	6.84932	-13.3333	14.1509	-48.913	9.18919	-18.1818	11.1111
BICDL2	16	3027682	3036944	-12.5	35.2941	0	50.6849	-3.80952	54.717	-29.8913	20.5405	-9.09091	11.1111
BICRA	19	47608196	47703277	-12.5	17.6471	-11.1111	13.6986	-19.0476	9.43396	-28.2609	20.5405	-11.3636	8.88889
BICRAL	6	42782052	42868558	0	35.2941	-16.6667	1.36986	-29.5238	5.66038	-7.06522	54.5946	-6.81818	17.7778
BID	22	17734138	17774770	-31.25	5.88235	-30.5556	9.58904	-41.9048	4.71698	-35.8696	17.8378	-18.1818	11.1111
BIK	22	43110750	43129712	-31.25	5.88235	-36.1111	4.10959	-50.4762	2.83019	-32.0652	20	-22.7273	8.88889
BIN1	2	127048027	127107288	-18.75	0	-13.8889	4.10959	-22.8571	0.943396	-29.8913	12.973	-6.81818	11.1111
BIN2	12	51281038	51324668	-37.5	0	-19.4444	2.73973	-8.57143	14.1509	-62.5	4.32432	-15.9091	6.66667
BIN3	8	22620418	22669148	-81.25	0	-41.6667	9.58904	-47.619	11.3208	-69.0217	9.18919	-40.9091	6.66667
BIN3-IT1	8	22497884	22499722							-69.0217	9.18919	-40.9091	6.66667
BIRC2	11	102347211	102378670	-43.75	23.5294	-31.9444	1.36986	-56.1905	3.77358	-33.6957	18.9189	-27.2727	2.22222
BIRC3	11	102317484	102339403	-43.75	23.5294	-31.9444	1.36986	-56.1905	3.77358	-34.7826	18.3784	-27.2727	2.22222
BIRC5	17	78214186	78225636	-18.75	23.5294	-6.94444	23.2877	-7.61905	43.3962	-15.7609	45.9459	-15.9091	15.5556
BIRC6	2	32357023	32619571	-6.25	29.4118	-11.1111	0	-20.9524	4.71698	-11.9565	30.2703	-2.27273	17.7778
BIRC7	20	63235883	63240495	0	23.5294	-4.16667	30.137	-1.90476	48.1132	-17.3913	38.9189	-6.81818	24.4444
BIRC8	19	53289601	53291426	-12.5	17.6471	-9.72222	15.0685	-13.3333	10.3774	-26.087	26.4865	-9.09091	11.1111
BIVM	13	102799119	102841533	-18.75	17.6471	-23.6111	8.21918	-32.381	7.54717	-34.7826	29.7297	-27.2727	4.44444
BIVM-ERCC5	13	102799110	102875994	-18.75	17.6471	-23.6111	8.21918	-32.381	7.54717	-34.7826	29.7297	-27.2727	4.44444
BLCAP	20	37502414	37527931	-18.75	11.7647	-6.94444	16.4384	-2.85714	34.9057	-23.3696	24.8649	-6.81818	22.2222
BLID	11	122115340	122116215	-50	5.88235	-33.3333	2.73973	-54.2857	3.77358	-41.3043	10.8108	-22.7273	6.66667
BLK	8	11351521	11422108							-62.5	12.973	-40.9091	6.66667
BLM	15	90717346	90816166	-37.5	0	-15.2778	4.10959	-17.1429	9.43396	-39.1304	22.7027	-18.1818	4.44444
BLMH	17	30248203	30292056	-25	11.7647	-16.6667	8.21918	-22.8571	23.5849	-53.2609	9.72973	-50	4.44444
BLNK	10	96189171	96271587	-37.5	5.88235	-16.6667	0	-21.9048	5.66038	-45.6522	7.56757	-20.4545	6.66667
BLOC1S1	12	55716038	55721794	-31.25	5.88235	-12.5	1.36986	-6.66667	14.1509	-63.587	5.40541	-13.6364	6.66667
BLOC1S1-RDH5	12	55716036	55724703	-31.25	5.88235	-12.5	1.36986	-6.66667	14.1509	-63.587	5.40541	-13.6364	6.66667
BLOC1S2	10	100273280	100286680	-31.25	5.88235	-22.2222	0	-23.8095	6.60377	-46.7391	7.56757	-20.4545	6.66667
BLOC1S3	19	45178784	45216933	-12.5	17.6471	-12.5	12.3288	-14.2857	11.3208	-25	23.7838	-11.3636	8.88889
BLOC1S4	4	6716174	6717664	-62.5	5.88235	-12.5	4.10959	-17.1429	10.3774	-70.1087	6.48649	-29.5455	4.44444
BLOC1S5	6	8013567	8064396	-6.25	35.2941	-9.72222	2.73973	-15.2381	10.3774	-13.587	47.027	-6.81818	20
BLOC1S5-TXNDC5	6	7881522	8064364	-6.25	29.4118	-8.33333	2.73973	-16.1905	10.3774	-13.587	47.027	-6.81818	22.2222
BLOC1S6	15	45587214	45615945	-37.5	0	-26.3889	2.73973	-24.7619	1.88679	-75	2.7027	-20.4545	6.66667
BLTP1	4	122152331	122364167	-43.75	17.6471	-13.8889	1.36986	-15.2381	10.3774	-46.1957	10.8108	-20.4545	2.22222
BLTP2	17	28614446	28645454	-25	11.7647	-11.1111	10.9589	-18.0952	28.3019	-52.7174	12.973	-50	4.44444
BLTP3A	6	34792083	34877514	-6.25	41.1765	-8.33333	5.47945	-19.0476	7.54717	-10.8696	48.6486	-6.81818	20
BLTP3B	12	100028455	100142874	-18.75	5.88235	-8.33333	2.73973	-5.71429	15.0943	-55.9783	5.40541	-20.4545	4.44444
BLVRA	7	43758680	43807342	-12.5	29.4118	-5.55556	15.0685	-7.61905	22.6415	-22.8261	26.4865	0	40
BLVRB	19	40447765	40465764	-18.75	11.7647	-13.8889	12.3288	-11.4286	8.49057	-20.1087	34.5946	-9.09091	8.88889
BLZF1	1	169367970	169396540	0	82.3529	0	57.5342	-4.7619	55.6604	-3.26087	71.8919	0	48.8889
BMAL1	11	13276652	13387266	-31.25	11.7647	-12.5	9.58904	-19.0476	10.3774	-42.9348	14.0541	-18.1818	6.66667
BMAL2	12	27332836	27425289	-31.25	17.6471	-9.72222	2.73973	-16.1905	12.2642	-28.8043	34.0541	-15.9091	11.1111
BMERB1	16	15528325	15682116							-27.7174	20	-9.09091	13.3333
BMF	15	40087890	40108892	-37.5	0	-22.2222	2.73973	-23.8095	2.83019	-78.2609	1.08108	-18.1818	0
BMI1	10	22321099	22331484	-6.25	64.7059	-16.6667	2.73973	-20.9524	13.2075	-10.8696	48.6486	-6.81818	17.7778
BMP1	8	22165140	22212326	-81.25	0	-41.6667	9.58904	-45.7143	12.2642	-66.8478	10.8108	-40.9091	6.66667
BMP10	2	68860909	68871397	0	29.4118	-13.8889	0	-19.0476	3.77358	-7.6087	27.027	-4.54545	13.3333
BMP15	23	50910735	50916641	-25	11.7647	-5.55556	76.7123	-11.4286	67.9245	-45.6522	13.5135	-27.2727	13.3333
BMP2	20	6767686	6780246	-6.25	29.4118	-6.94444	19.1781	-12.381	26.4151	-29.3478	25.4054	-13.6364	11.1111
BMP2K	4	78776342	78916365	-43.75	5.88235	-15.2778	1.36986	-16.1905	9.43396	-46.1957	10.8108	-22.7273	6.66667
BMP3	4	81030708	81057627	-43.75	5.88235	-15.2778	1.36986	-15.2381	8.49057	-48.3696	9.72973	-25	4.44444
BMP4	14	53949736	53958761	-43.75	11.7647	-8.33333	9.58904	-22.8571	11.3208	-61.9565	5.40541	-13.6364	15.5556
BMP5	6	55753653	55875590	0	35.2941	-6.94444	6.84932	-24.7619	8.49057	-4.34783	45.4054	-6.81818	15.5556
BMP6	6	7726099	7881728	-12.5	29.4118	-8.33333	2.73973	-16.1905	11.3208	-13.0435	47.027	-6.81818	22.2222
BMP7	20	57168753	57266641	-6.25	17.6471	-4.16667	23.2877	-4.7619	42.4528	-13.587	38.3784	-6.81818	22.2222
BMP8A	1	39491636	39529869	-12.5	11.7647	-15.2778	2.73973	-26.6667	4.71698	-11.413	35.1351	-9.09091	11.1111
BMP8B	1	39757182	39788865	-12.5	11.7647	-15.2778	2.73973	-26.6667	4.71698	-11.413	34.5946	-9.09091	11.1111
BMPER	7	33904308	34156427	-6.25	41.1765	-4.16667	15.0685	-4.7619	24.5283	-21.1957	29.7297	0	42.2222
BMPR1A	10	86756596	86932825	-43.75	5.88235	-18.0556	0	-25.7143	8.49057	-43.4783	10.8108	-25	4.44444
BMPR1B	4	94757955	95158448	-43.75	11.7647	-13.8889	0	-16.1905	9.43396	-50.5435	5.94595	-20.4545	4.44444
BMPR2	2	202376327	202567751	-25	5.88235	-15.2778	0	-31.4286	2.83019	-23.913	17.8378	-9.09091	13.3333
BMS1	10	42782795	42834937	-25	11.7647	-12.5	0	-18.0952	9.43396	-21.1957	24.3243	-6.81818	11.1111
BMS1P17	14	19670792	19681016							-50.5435	12.973	-20.4545	20
BMS1P20	22	22298124	22329122	-31.25	5.88235	-27.7778	8.21918	-40.9524	2.83019	-33.6957	18.9189	-18.1818	11.1111
BMS1P21	10	79904898	79951029	-31.25	5.88235	-11.1111	6.84932	-20.9524	15.0943	-33.6957	16.2162	-18.1818	13.3333
BMS1P4	10	73699151	73730487	-31.25	5.88235	-18.0556	4.10959	-23.8095	9.43396	-31.5217	17.2973	-18.1818	13.3333
BMT2	7	112819147	112939875	-6.25	23.5294	-6.94444	12.3288	-16.1905	14.1509	-13.587	36.7568	-6.81818	24.4444
BMX	23	15464246	15556529	-31.25	17.6471	-5.55556	73.9726	-10.4762	63.2075	-50.5435	10.2703	-29.5455	15.5556
BNC1	15	83255884	83284664	-31.25	5.88235	-11.1111	1.36986	-16.1905	8.49057	-42.9348	17.2973	-22.7273	6.66667
BNC2	9	16409503	16870843	-31.25	5.88235	-16.6667	4.10959	-37.1429	2.83019	-26.087	34.5946	-50	11.1111
BNIP1	5	173144442	173164387	-50	5.88235	-1.38889	15.0685	-9.52381	16.0377	-63.587	7.56757	-11.3636	17.7778
BNIP2	15	59659146	59689339	-37.5	0	-23.6111	2.73973	-22.8571	5.66038	-58.6957	7.56757	-22.7273	0
BNIP3	10	131967684	131981967	-31.25	11.7647	-11.1111	5.47945	-20.9524	12.2642	-41.8478	16.7568	-29.5455	2.22222
BNIP3L	8	26383054	26505636	-81.25	0	-37.5	8.21918	-44.7619	11.3208	-69.5652	10.2703	-40.9091	6.66667
BNIP5	6	36315761	36336888	-6.25	41.1765	-8.33333	2.73973	-24.7619	6.60377	-9.23913	49.1892	-6.81818	17.7778
BNIPL	1	151036321	151047720	0	82.3529	-11.1111	57.5342	-4.7619	52.8302	-1.08696	80.5405	0	46.6667
BOC	3	113211003	113287459	-12.5	23.5294	-11.1111	9.58904	-11.4286	16.9811	-19.5652	26.4865	-4.54545	17.7778
BOD1	5	173607145	173616659	-50	5.88235	-1.38889	15.0685	-9.52381	16.0377	-62.5	7.56757	-11.3636	17.7778
BOD1L1	4	13568738	13627725	-56.25	5.88235	-16.6667	2.73973	-16.1905	7.54717	-70.1087	2.16216	-29.5455	4.44444
BOD1L2	18	57147087	57150410	-56.25	29.4118	-16.6667	8.21918	-23.8095	12.2642	-44.5652	16.7568	-50	4.44444
BOK	2	241551424	241574131	-43.75	0	-11.1111	5.47945	-35.2381	1.88679	-39.6739	13.5135	-22.7273	8.88889
BOK-AS1	2	241544403	241558977	-43.75	0	-11.1111	5.47945	-35.2381	1.88679	-39.6739	13.5135	-22.7273	8.88889
BOLA2	16	29453590	29454351	-6.25	29.4118	-1.38889	35.6164	-5.71429	40.566	-22.8261	20	-15.9091	6.66667
BOLA3	2	74135400	74147912	0	29.4118	-16.6667	0	-20	2.83019	-11.413	24.8649	-4.54545	15.5556
BOLA3-DT	2	74148007	74151952	0	29.4118	-16.6667	0	-20	2.83019	-11.413	24.8649	-4.54545	15.5556
BOLL	2	197726879	197786574	-25	0	-12.5	0	-26.6667	2.83019	-20.6522	22.1622	-4.54545	15.5556
BOP1	8	144262045	144291438	0	58.8235	-2.77778	38.3562	-8.57143	58.4906	-5.43478	72.973	-9.09091	44.4444
BORA	13	72727749	72756198	-31.25	5.88235	-27.7778	4.10959	-41.9048	3.77358	-48.913	15.6757	-31.8182	4.44444
BORCS5	12	12510020	12619838							-35.8696	32.973	-29.5455	4.44444
BORCS6	17	8188345	8190180	-56.25	5.88235	-52.7778	4.10959	-53.3333	1.88679	-58.6957	5.40541	-75	0
BORCS7	10	102854259	102864961	-31.25	5.88235	-22.2222	0	-24.7619	7.54717	-47.8261	7.02703	-27.2727	0
BORCS7-ASMT	10	102854272	102901899	-31.25	5.88235	-22.2222	0	-24.7619	7.54717	-47.8261	7.02703	-27.2727	0
BORCS8	19	19176903	19192591	-6.25	17.6471	-16.6667	17.8082	-15.2381	16.0377	-22.8261	29.1892	-2.27273	20
BORCS8-MEF2B	19	19145567	19192158	-6.25	17.6471	-16.6667	17.8082	-15.2381	16.0377	-22.8261	29.1892	-2.27273	20
BPESC1	3	139104185	139125171	-6.25	29.4118	-9.72222	13.6986	-10.4762	17.9245	-9.78261	39.4595	-6.81818	17.7778
BPGM	7	134646811	134679816	-18.75	23.5294	-6.94444	10.9589	-16.1905	16.9811	-8.69565	41.6216	-11.3636	20
BPHL	6	3118374	3153578	-12.5	23.5294	-8.33333	2.73973	-17.1429	8.49057	-19.5652	41.6216	-11.3636	20
BPI	20	38304150	38337505	-18.75	11.7647	-5.55556	16.4384	-4.7619	34.9057	-22.8261	26.4865	-6.81818	22.2222
BPIFA1	20	33235995	33243311	-6.25	17.6471	-9.72222	17.8082	-4.7619	25.4717	-15.7609	31.8919	-4.54545	22.2222
BPIFA2	20	33161768	33181412	-6.25	17.6471	-9.72222	17.8082	-4.7619	25.4717	-15.7609	31.8919	-4.54545	22.2222
BPIFA3	20	33217310	33227806	-6.25	17.6471	-9.72222	17.8082	-4.7619	25.4717	-15.7609	31.8919	-4.54545	22.2222
BPIFA4P	20	33193585	33210462	-6.25	17.6471	-9.72222	17.8082	-4.7619	25.4717	-15.7609	31.8919	-4.54545	22.2222
BPIFB1	20	33273480	33309871	-6.25	17.6471	-8.33333	17.8082	-5.71429	25.4717	-16.3043	31.3514	-4.54545	22.2222
BPIFB2	20	33007704	33023703	-6.25	17.6471	-8.33333	17.8082	-5.71429	26.4151	-14.6739	32.973	-4.54545	22.2222
BPIFB3	20	33053903	33073847	-6.25	17.6471	-9.72222	17.8082	-4.7619	26.4151	-14.6739	32.4324	-4.54545	22.2222
BPIFB4	20	33079643	33111751	-6.25	17.6471	-9.72222	17.8082	-4.7619	26.4151	-15.2174	32.4324	-4.54545	22.2222
BPIFB6	20	33031648	33044047	-6.25	17.6471	-8.33333	17.8082	-5.71429	26.4151	-14.6739	32.973	-4.54545	22.2222
BPIFC	22	32413845	32464484	-25	5.88235	-33.3333	4.10959	-46.6667	1.88679	-33.6957	22.1622	-15.9091	6.66667
BPNT1	1	220057482	220090462	0	70.5882	-2.77778	60.274	-5.71429	53.7736	-3.80435	71.3514	-2.27273	53.3333
BPNT2	8	56957931	56993867	-12.5	35.2941	-2.77778	30.137	-6.66667	40.566	-11.9565	43.2432	-6.81818	40
BPTF	17	67825503	67984378	-31.25	11.7647	-11.1111	20.5479	-7.61905	41.5094	-19.0217	41.0811	-15.9091	17.7778
BRAF	7	140719327	140924929	-18.75	23.5294	-9.72222	12.3288	-17.1429	18.8679	-13.0435	41.0811	-11.3636	17.7778
BRAP	12	111642146	111685956	-25	0	-18.0556	4.10959	-13.3333	13.2075	-52.7174	7.02703	-15.9091	8.88889
BRAT1	7	2537810	2555694	-6.25	58.8235	-6.94444	24.6575	-8.57143	28.3019	-26.6304	30.8108	-4.54545	35.5556
BRCA1	17	43044295	43170245	-43.75	0	-16.6667	12.3288	-26.6667	23.5849	-50	9.72973	-47.7273	2.22222
BRCA2	13	32315086	32400268	-37.5	5.88235	-30.5556	4.10959	-42.8571	2.83019	-51.6304	14.0541	-29.5455	4.44444
BRCC3	23	155071420	155123077	-18.75	17.6471	-5.55556	63.0137	-13.3333	58.4906	-40.2174	20.5405	-31.8182	17.7778
BRD1	22	49773283	49827873	-25	17.6471	-27.7778	10.9589	-49.5238	3.77358	-33.6957	23.2432	-22.7273	11.1111
BRD3	9	134030305	134068535	-37.5	11.7647	-11.1111	12.3288	-23.8095	15.0943	-47.8261	8.64865	-22.7273	13.3333
BRD3OS	9	134025481	134031587	-37.5	11.7647	-11.1111	12.3288	-23.8095	15.0943	-48.3696	8.64865	-22.7273	13.3333
BRD4	19	15235519	15332545	-6.25	23.5294	-16.6667	15.0685	-18.0952	12.2642	-23.3696	29.1892	-2.27273	17.7778
BRD7	16	50313487	50368988	-50	5.88235	-69.4444	4.10959	-62.8571	7.54717	-41.8478	16.2162	-31.8182	6.66667
BRD7P3	6	118501430	118502906	-6.25	41.1765	-20.8333	0	-42.8571	4.71698	-15.7609	34.5946	-45.4545	8.88889
BRD8	5	138139770	138178953	-56.25	5.88235	-5.55556	12.3288	-9.52381	16.0377	-64.6739	7.02703	-25	11.1111
BRD9	5	850291	892801	-25	29.4118	-4.16667	20.5479	-10.4762	27.3585	-20.1087	44.3243	-13.6364	33.3333
BRDT	1	91949343	92014426	-12.5	5.88235	-23.6111	0	-35.2381	1.88679	-18.4783	30.8108	-25	6.66667
BRDTP1	23	96337236	96337912	-18.75	5.88235	-4.16667	78.0822	-13.3333	66.9811	-50.5435	13.5135	-31.8182	13.3333
BRF1	14	105209286	105315589	-56.25	0	-11.1111	9.58904	-29.5238	13.2075	-57.0652	15.1351	-6.81818	26.6667
BRF2	8	37701398	37707431							-37.5	27.5676	-34.0909	15.5556
BRI3	7	98252379	98310441	-6.25	29.4118	-12.5	12.3288	-18.0952	15.0943	-11.413	39.4595	-2.27273	35.5556
BRI3BP	12	124993645	125031231	-31.25	5.88235	-15.2778	10.9589	-14.2857	13.2075	-45.6522	10.8108	-22.7273	6.66667
BRICD5	16	2209253	2210905	-12.5	35.2941	0	52.0548	-4.7619	55.6604	-30.4348	21.0811	-9.09091	13.3333
BRINP1	9	119153458	119369435	-43.75	0	-12.5	4.10959	-20.9524	5.66038	-45.1087	8.10811	-22.7273	8.88889
BRINP2	1	177170958	177282422	-6.25	82.3529	0	60.274	-5.71429	54.717	-4.8913	65.4054	0	51.1111
BRINP3	1	190097658	190477864	0	82.3529	0	57.5342	-3.80952	59.434	-4.8913	65.9459	0	53.3333
BRIP1	17	61679139	61863559	-43.75	5.88235	-9.72222	19.1781	-7.61905	40.566	-24.4565	35.6757	-18.1818	15.5556
BRIX1	5	34915677	34925996	-18.75	23.5294	0	17.8082	-9.52381	19.8113	-22.2826	30.8108	-13.6364	22.2222
BRK1	3	10115675	10127190	-50	17.6471	-19.4444	1.36986	-11.4286	12.2642	-30.4348	23.2432	-15.9091	6.66667
BRME1	19	13993168	14016909							-20.6522	31.3514	-2.27273	15.5556
BRMS1	11	66337333	66345125	-18.75	23.5294	-11.1111	8.21918	-17.1429	19.8113	-14.6739	25.9459	-15.9091	4.44444
BRMS1L	14	35826338	35932325	-43.75	11.7647	-18.0556	6.84932	-16.1905	16.9811	-58.1522	7.56757	-9.09091	11.1111
BROX	1	222712553	222735196	0	70.5882	-1.38889	61.6438	-6.66667	55.6604	-3.80435	71.3514	-6.81818	53.3333
BRPF1	3	9731729	9748019	-50	17.6471	-19.4444	1.36986	-11.4286	12.2642	-27.7174	25.9459	-15.9091	6.66667
BRPF3	6	36196744	36232790	-6.25	41.1765	-9.72222	2.73973	-24.7619	6.60377	-9.23913	49.1892	-6.81818	17.7778
BRS3	23	136487947	136493780	-18.75	23.5294	-4.16667	80.8219	-13.3333	66.9811	-45.6522	16.7568	-31.8182	15.5556
BRSK1	19	55282072	55312562	-18.75	17.6471	-8.33333	16.4384	-12.381	16.0377	-27.1739	24.3243	-9.09091	13.3333
BRSK2	11	1411129	1483919							-48.913	9.72973	-25	2.22222
BRWD1	21	39184176	39321559	-18.75	23.5294	-8.33333	2.73973	-11.4286	11.3208	-22.8261	30.8108	-4.54545	24.4444
BRWD1-AS1	21	39315707	39323218	-18.75	23.5294	-8.33333	2.73973	-10.4762	11.3208	-22.8261	30.8108	-4.54545	24.4444
BRWD3	23	80669503	80809877	-18.75	11.7647	-5.55556	76.7123	-17.1429	61.3208	-46.7391	13.5135	-31.8182	15.5556
BSCL2	11	62689289	62709845	-31.25	17.6471	-9.72222	5.47945	-27.619	10.3774	-19.0217	20.5405	-13.6364	11.1111
BSDC1	1	32364633	32394731	-18.75	23.5294	-15.2778	2.73973	-24.7619	7.54717	-29.8913	15.6757	-4.54545	8.88889
BSG	19	571277	583494	-37.5	11.7647	-22.2222	16.4384	-26.6667	13.2075	-58.6957	5.94595	-15.9091	13.3333
BSN	3	49554477	49671549	-56.25	0	-27.7778	2.73973	-34.2857	3.77358	-61.413	3.78378	-27.2727	0
BSN-DT	3	49549306	49554366	-56.25	0	-27.7778	2.73973	-34.2857	3.77358	-61.413	3.78378	-27.2727	0
BSND	1	54998933	55017172	-6.25	5.88235	-13.8889	4.10959	-24.7619	1.88679	-12.5	36.7568	-11.3636	8.88889
BSPH1	19	47968046	47992170	-18.75	11.7647	-11.1111	13.6986	-18.0952	10.3774	-28.8043	21.6216	-11.3636	8.88889
BSPRY	9	113349541	113371233	-43.75	0	-23.6111	2.73973	-27.619	4.71698	-45.1087	8.10811	-22.7273	8.88889
BST1	4	15703065	15738313	-56.25	5.88235	-16.6667	2.73973	-17.1429	7.54717	-69.5652	2.16216	-29.5455	4.44444
BST2	19	17402939	17405630	-6.25	17.6471	-16.6667	16.4384	-16.1905	16.9811	-21.1957	31.8919	-2.27273	20
BSX	11	122977570	122981834	-50	5.88235	-36.1111	1.36986	-54.2857	3.77358	-40.7609	12.4324	-22.7273	6.66667
BTAF1	10	91923770	92031437	-43.75	5.88235	-20.8333	0	-25.7143	6.60377	-50.5435	6.48649	-22.7273	6.66667
BTBD1	15	83016423	83067252	-31.25	5.88235	-11.1111	1.36986	-16.1905	8.49057	-43.4783	17.2973	-22.7273	6.66667
BTBD10	11	13388008	13463297	-31.25	11.7647	-12.5	9.58904	-19.0476	10.3774	-42.9348	14.0541	-18.1818	6.66667
BTBD16	10	122271296	122338159	-25	17.6471	-11.1111	2.73973	-20.9524	10.3774	-41.3043	11.8919	-27.2727	4.44444
BTBD17	17	74356416	74361868	-18.75	17.6471	-6.94444	20.5479	-6.66667	41.5094	-17.3913	44.8649	-18.1818	20
BTBD18	11	57743514	57752675	-25	17.6471	-16.6667	2.73973	-24.7619	9.43396	-17.9348	19.4595	-18.1818	13.3333
BTBD19	1	44808523	44815585	-12.5	5.88235	-13.8889	2.73973	-24.7619	4.71698	-9.78261	37.8378	-9.09091	13.3333
BTBD2	19	1985438	2015714	-31.25	5.88235	-22.2222	16.4384	-25.7143	14.1509	-59.7826	7.02703	-13.6364	4.44444
BTBD3	20	11890723	11926609	0	29.4118	-4.16667	19.1781	-10.4762	26.4151	-26.087	27.5676	-13.6364	11.1111
BTBD6	14	105248533	105251093	-56.25	0	-11.1111	9.58904	-29.5238	12.2642	-57.0652	15.1351	-6.81818	26.6667
BTBD7	14	93703896	93799385							-65.2174	6.48649	-11.3636	15.5556
BTBD8	1	92080305	92184725	-12.5	5.88235	-23.6111	0	-35.2381	1.88679	-19.0217	31.3514	-25	6.66667
BTBD9	6	38168451	38640148	-6.25	35.2941	-9.72222	4.10959	-24.7619	6.60377	-9.23913	49.7297	-6.81818	17.7778
BTC	4	74744759	74794523	-37.5	5.88235	-16.6667	0	-14.2857	12.2642	-42.3913	16.7568	-22.7273	8.88889
BTD	3	15601341	15722311	-50	11.7647	-15.2778	1.36986	-12.381	10.3774	-35.8696	19.4595	-18.1818	8.88889
BTF3	5	73498408	73505667	-62.5	0	-5.55556	13.6986	-14.2857	12.2642	-83.6957	1.08108	-34.0909	6.66667
BTF3L4	1	52056199	52090716	-6.25	5.88235	-18.0556	1.36986	-24.7619	2.83019	-11.9565	37.8378	-11.3636	8.88889
BTF3P11	13	77502585	77503224							-42.9348	17.8378	-31.8182	4.44444
BTG1	12	92140278	92145846	-25	0	-8.33333	1.36986	-7.61905	16.0377	-52.7174	5.94595	-20.4545	4.44444
BTG2	1	203305491	203309602	0	76.4706	-2.77778	64.3836	-0.952381	63.2075	-2.17391	67.5676	-2.27273	55.5556
BTG2-DT	1	203298758	203305315	0	76.4706	-2.77778	64.3836	-0.952381	63.2075	-2.17391	67.027	-2.27273	55.5556
BTG3	21	18965968	18985268							-26.087	28.1081	-9.09091	20
BTG4	11	111384737	111514367	-50	5.88235	-33.3333	2.73973	-56.1905	3.77358	-40.7609	14.5946	-22.7273	6.66667
BTK	23	101349338	101390796	-18.75	17.6471	-5.55556	76.7123	-14.2857	67.9245	-50	14.5946	-29.5455	15.5556
BTLA	3	112463966	112499472	-12.5	29.4118	-11.1111	9.58904	-10.4762	16.0377	-20.1087	24.8649	-4.54545	17.7778
BTN1A1	6	26501458	26510652							-8.69565	48.1081	-11.3636	15.5556
BTN2A1	6	26458153	26476849							-8.69565	48.1081	-11.3636	15.5556
BTN2A2	6	26383096	26394874	0	52.9412	-5.55556	5.47945	-21.9048	10.3774	-8.69565	48.1081	-11.3636	15.5556
BTN2A3P	6	26421391	26432383	0	52.9412	-5.55556	5.47945	-21.9048	10.3774	-8.69565	48.1081	-11.3636	15.5556
BTN3A1	6	26402237	26415208	0	52.9412	-5.55556	5.47945	-21.9048	10.3774	-8.69565	48.1081	-11.3636	15.5556
BTN3A2	6	26365159	26378320	0	52.9412	-5.55556	5.47945	-20.9524	10.3774	-8.69565	48.1081	-11.3636	15.5556
BTN3A3	6	26440472	26453415	0	52.9412	-5.55556	5.47945	-21.9048	10.3774	-8.69565	48.1081	-11.3636	15.5556
BTNL3	5	180988846	181006727	-56.25	0	-1.38889	13.6986	-10.4762	16.9811	-54.8913	14.0541	-13.6364	24.4444
BTNL8	5	180899077	180950906	-56.25	0	-1.38889	13.6986	-10.4762	16.9811	-55.4348	11.8919	-13.6364	20
BTNL9	5	181040225	181061521	-56.25	0	-1.38889	13.6986	-11.4286	16.0377	-55.4348	11.3514	-13.6364	20
BTRC	10	101354033	101557321	-31.25	5.88235	-22.2222	0	-23.8095	6.60377	-46.1957	7.56757	-29.5455	2.22222
BUB1	2	110637528	110678063	-12.5	0	-12.5	4.10959	-22.8571	2.83019	-26.6304	16.2162	-4.54545	13.3333
BUB1B	15	40161023	40221123	-37.5	0	-22.2222	2.73973	-22.8571	2.83019	-78.8043	1.08108	-18.1818	0
BUB3	10	123154402	123170467	-25	17.6471	-11.1111	2.73973	-20.9524	10.3774	-40.7609	12.973	-27.2727	4.44444
BUD13	11	116748170	116772987	-50	5.88235	-33.3333	1.36986	-56.1905	2.83019	-42.3913	12.4324	-22.7273	4.44444
BUD23	7	73683597	73698212	0	29.4118	-16.6667	10.9589	-12.381	17.9245	-16.3043	31.3514	-4.54545	33.3333
BUD31	7	99408641	99419616	-6.25	29.4118	-13.8889	12.3288	-20	15.0943	-11.413	40.5405	-2.27273	37.7778
BVES	6	105096822	105137157	-6.25	35.2941	-19.4444	0	-47.619	3.77358	-17.9348	34.0541	-45.4545	4.44444
BVES-AS1	6	105136308	105199559	-6.25	35.2941	-19.4444	0	-47.619	3.77358	-17.9348	34.0541	-45.4545	4.44444
BYSL	6	41921499	41933046	-6.25	35.2941	-18.0556	1.36986	-30.4762	5.66038	-8.15217	53.5135	-6.81818	17.7778
BZW1	2	200810594	200827338	-25	0	-13.8889	0	-31.4286	2.83019	-23.3696	18.3784	-6.81818	13.3333
BZW2	7	16646131	16706523	-6.25	47.0588	-4.16667	16.4384	-4.7619	22.6415	-30.9783	24.8649	-2.27273	33.3333
C10orf105	10	71711701	71737824	-37.5	5.88235	-9.72222	4.10959	-20	11.3208	-36.413	20.5405	-15.9091	15.5556
C10orf120	10	122697709	122699846	-25	17.6471	-11.1111	2.73973	-20.9524	10.3774	-41.3043	12.973	-27.2727	4.44444
C10orf143	10	130020025	130110830	-31.25	11.7647	-9.72222	5.47945	-20.9524	11.3208	-41.8478	13.5135	-29.5455	2.22222
C10orf53	10	49679651	49710261	-31.25	5.88235	-9.72222	0	-20	9.43396	-28.2609	21.6216	-11.3636	8.88889
C10orf55	10	73909969	73922777	-31.25	5.88235	-18.0556	2.73973	-23.8095	10.3774	-31.5217	18.9189	-18.1818	13.3333
C10orf62	10	97589721	97590934	-37.5	5.88235	-16.6667	0	-21.9048	7.54717	-46.1957	7.02703	-22.7273	4.44444
C10orf67	10	23202696	23344845	-6.25	64.7059	-13.8889	1.36986	-20	12.2642	-11.9565	47.027	-6.81818	17.7778
C10orf71	10	49299170	49327492	-31.25	5.88235	-9.72222	0	-19.0476	9.43396	-28.2609	20.5405	-11.3636	8.88889
C10orf88	10	122930901	122954311	-25	17.6471	-11.1111	2.73973	-20.9524	10.3774	-40.7609	12.973	-27.2727	4.44444
C10orf88B	10	122879681	122898716	-25	17.6471	-11.1111	2.73973	-20.9524	10.3774	-41.3043	12.973	-27.2727	4.44444
C10orf90	10	126424997	126798708	-31.25	11.7647	-11.1111	2.73973	-21.9048	10.3774	-41.3043	12.973	-29.5455	2.22222
C10orf95	10	102449837	102451543	-31.25	5.88235	-22.2222	0	-23.8095	6.60377	-46.1957	7.02703	-27.2727	0
C10orf95-AS1	10	102449816	102461106	-31.25	5.88235	-22.2222	0	-23.8095	6.60377	-46.1957	7.02703	-27.2727	0
C11orf16	11	8920076	8933006	-37.5	0	-13.8889	8.21918	-21.9048	9.43396	-51.087	9.18919	-20.4545	4.44444
C11orf21	11	2295628	2303049	-43.75	5.88235	-15.2778	21.9178	-25.7143	20.7547	-50	9.18919	-25	2.22222
C11orf24	11	68261338	68272001	-12.5	35.2941	-9.72222	12.3288	-14.2857	25.4717	-15.2174	26.4865	-18.1818	4.44444
C11orf40	11	4571423	4577820	-37.5	5.88235	-13.8889	8.21918	-25.7143	7.54717	-50	7.56757	-22.7273	2.22222
C11orf42	11	6205557	6211135	-37.5	5.88235	-13.8889	8.21918	-22.8571	7.54717	-48.913	8.64865	-25	4.44444
C11orf54	11	93741591	93764749	-43.75	17.6471	-22.2222	2.73973	-52.381	5.66038	-28.8043	21.0811	-25	2.22222
C11orf58	11	16738644	16758340	-25	11.7647	-12.5	8.21918	-17.1429	12.2642	-35.8696	16.2162	-15.9091	11.1111
C11orf65	11	108308519	108467531	-50	11.7647	-40.2778	1.36986	-56.1905	2.83019	-41.8478	14.0541	-27.2727	4.44444
C11orf68	11	65916810	65919062	-18.75	23.5294	-9.72222	9.58904	-21.9048	15.0943	-14.6739	24.8649	-18.1818	2.22222
C11orf71	11	114391443	114400511	-50	5.88235	-31.9444	4.10959	-56.1905	3.77358	-41.3043	14.0541	-22.7273	4.44444
C11orf86	11	66975277	66977009	-12.5	29.4118	-8.33333	9.58904	-13.3333	25.4717	-14.1304	25.4054	-15.9091	4.44444
C11orf87	11	109422190	109429167	-50	0	-33.3333	1.36986	-58.0952	2.83019	-42.9348	12.973	-27.2727	4.44444
C11orf91	11	33698261	33722448	-18.75	17.6471	-6.94444	9.58904	-18.0952	13.2075	-21.7391	29.7297	-15.9091	13.3333
C11orf96	11	43942637	43943878	-37.5	11.7647	-8.33333	8.21918	-14.2857	12.2642	-22.8261	22.1622	-18.1818	11.1111
C11orf97	11	94512461	94532123	-43.75	23.5294	-23.6111	2.73973	-53.3333	6.60377	-28.2609	22.1622	-25	2.22222
C12orf4	12	4487735	4538508	-31.25	23.5294	-12.5	5.47945	-16.1905	10.3774	-30.4348	41.6216	-25	8.88889
C12orf40	12	39626167	39908300	-31.25	11.7647	-9.72222	4.10959	-5.71429	14.1509	-44.5652	15.1351	-9.09091	13.3333
C12orf42	12	103079634	103571337	-18.75	0	-9.72222	2.73973	-8.57143	14.1509	-57.6087	4.32432	-20.4545	4.44444
C12orf43	12	121000486	121016502	-25	5.88235	-22.2222	6.84932	-14.2857	15.0943	-48.3696	9.18919	-18.1818	8.88889
C12orf50	12	87980035	88034037	-25	0	-5.55556	8.21918	-7.61905	18.8679	-53.2609	7.56757	-18.1818	6.66667
C12orf54	12	48482498	48496524	-37.5	0	-13.8889	2.73973	-9.52381	14.1509	-58.1522	5.94595	-15.9091	6.66667
C12orf56	12	64264762	64390758	-25	5.88235	-6.94444	6.84932	-4.7619	17.9245	-51.6304	8.64865	-15.9091	8.88889
C12orf57	12	6942978	6946003	-31.25	23.5294	-12.5	2.73973	-20	9.43396
C12orf60	12	14665655	14906586	-37.5	5.88235	-12.5	2.73973	-20	11.3208	-36.413	33.5135	-22.7273	8.88889
C12orf71	12	27081057	27082578	-31.25	17.6471	-9.72222	2.73973	-16.1905	11.3208	-29.8913	34.0541	-13.6364	11.1111
C12orf75	12	105235290	105396097	-18.75	0	-12.5	2.73973	-9.52381	14.1509	-55.9783	4.32432	-18.1818	4.44444
C12orf76	12	110027028	110073686	-18.75	0	-16.6667	4.10959	-12.381	13.2075	-54.8913	4.32432	-20.4545	6.66667
C13orf42	13	51082119	51200252	-50	0	-33.3333	5.47945	-43.8095	4.71698	-61.9565	8.64865	-29.5455	8.88889
C14orf119	14	23095505	23100456	-43.75	29.4118	-12.5	6.84932	-20	15.0943	-49.4565	13.5135	-11.3636	11.1111
C14orf132	14	96039362	96093971	-50	0	-11.1111	5.47945	-26.6667	11.3208	-64.1304	5.94595	-9.09091	20
C14orf178	14	77760834	77769742	-56.25	0	-13.8889	2.73973	-31.4286	8.49057	-63.587	3.24324	-9.09091	13.3333
C14orf180	14	105046056	105056183							-58.1522	13.5135	-6.81818	26.6667
C14orf28	14	44897275	44907257	-43.75	11.7647	-8.33333	9.58904	-18.0952	17.9245	-59.2391	7.02703	-13.6364	13.3333
C14orf39	14	60396469	60515543	-56.25	0	-15.2778	6.84932	-28.5714	12.2642	-67.3913	4.32432	-11.3636	15.5556
C14orf93	14	22985894	23010166	-43.75	29.4118	-12.5	5.47945	-20	15.0943	-49.4565	12.4324	-11.3636	11.1111
C15orf32	15	92471654	92501117	-37.5	0	-11.1111	5.47945	-12.381	12.2642	-35.8696	24.3243	-18.1818	4.44444
C15orf39	15	75195643	75212169	-31.25	5.88235	-13.8889	2.73973	-15.2381	7.54717	-46.7391	12.4324	-20.4545	4.44444
C15orf40	15	82988441	83011641	-31.25	5.88235	-11.1111	1.36986	-16.1905	8.49057	-42.9348	17.2973	-22.7273	6.66667
C15orf48	15	45430579	45448761	-37.5	0	-26.3889	2.73973	-26.6667	0.943396	-75	2.7027	-20.4545	6.66667
C15orf61	15	67521131	67530146	-25	0	-12.5	4.10959	-17.1429	5.66038	-47.8261	13.5135	-20.4545	2.22222
C15orf62	15	40769980	40772449	-43.75	0	-25	4.10959	-24.7619	1.88679	-78.8043	2.16216	-18.1818	0
C16orf46	16	81087102	81110872							-45.1087	16.7568	-34.0909	8.88889
C16orf54	16	29742463	29745990	-6.25	29.4118	-1.38889	35.6164	-5.71429	40.566	-22.8261	20	-15.9091	6.66667
C16orf74	16	85707517	85751112	-50	5.88235	-79.1667	1.36986	-69.5238	2.83019	-41.3043	20.5405	-36.3636	8.88889
C16orf78	16	49373804	49399431	-43.75	5.88235	-68.0556	5.47945	-60	9.43396	-43.4783	15.1351	-27.2727	11.1111
C16orf82	16	27066927	27069166	-12.5	23.5294	-1.38889	39.726	-5.71429	41.5094	-24.4565	18.9189	-11.3636	6.66667
C16orf86	16	67666814	67668757	-50	0	-84.7222	0	-69.5238	1.88679	-41.8478	17.2973	-31.8182	6.66667
C16orf87	16	46796603	46831180	-25	11.7647	-66.6667	6.84932	-58.0952	10.3774	-40.7609	15.6757	-27.2727	8.88889
C16orf89	16	5044122	5066110	-18.75	29.4118	0	42.4658	-6.66667	44.3396	-28.8043	22.1622	-11.3636	13.3333
C16orf90	16	3493484	3495489	-18.75	35.2941	-2.77778	43.8356	-6.66667	45.283	-33.1522	17.8378	-11.3636	13.3333
C16orf92	16	30023198	30027736	-6.25	29.4118	-1.38889	35.6164	-5.71429	40.566	-22.8261	21.0811	-15.9091	6.66667
C16orf95	16	87302801	87334273	-50	5.88235	-81.9444	0	-70.4762	3.77358	-40.7609	21.0811	-36.3636	11.1111
C16orf96	16	4556340	4600758	-18.75	29.4118	0	43.8356	-7.61905	44.3396	-28.2609	24.3243	-11.3636	13.3333
C17orf107	17	4899418	4902934	-50	5.88235	-52.7778	2.73973	-53.3333	3.77358	-52.7174	7.02703	-70.4545	0
C17orf50	17	35760887	35765079	-31.25	5.88235	-19.4444	9.58904	-20.9524	30.1887	-53.2609	9.18919	-47.7273	6.66667
C17orf58	17	67991099	67996469	-31.25	11.7647	-9.72222	20.5479	-7.61905	41.5094	-19.0217	42.1622	-15.9091	17.7778
C17orf67	17	56791913	56838773	-50	5.88235	-6.94444	21.9178	-6.66667	39.6226	-35.8696	25.4054	-22.7273	8.88889
C17orf75	17	32324565	32350023	-37.5	5.88235	-18.0556	8.21918	-20.9524	27.3585	-53.8043	8.10811	-50	6.66667
C17orf78	17	35732985	35749662							-51.6304	10.2703	-50	4.44444
C17orf80	17	73232233	73248959	-25	11.7647	-6.94444	20.5479	-7.61905	42.4528	-17.9348	44.3243	-20.4545	20
C17orf99	17	78146385	78166297	-18.75	23.5294	-5.55556	24.6575	-7.61905	43.3962	-16.3043	44.8649	-15.9091	15.5556
C18orf21	18	35972625	35979286	-56.25	23.5294	-13.8889	6.84932	-20.9524	12.2642	-29.8913	21.6216	-54.5455	4.44444
C18orf32	18	49477243	49487252	-56.25	23.5294	-15.2778	8.21918	-25.7143	13.2075	-41.8478	16.7568	-54.5455	2.22222
C18orf54	18	54357906	54385218	-62.5	29.4118	-16.6667	8.21918	-23.8095	13.2075	-44.0217	15.6757	-52.2727	2.22222
C18orf61	18	12200779	12223539	-37.5	17.6471	-16.6667	5.47945	-25.7143	7.54717	-21.1957	28.6486	-31.8182	15.5556
C18orf63	18	74315839	74359189	-56.25	23.5294	-15.2778	6.84932	-22.8571	16.0377	-44.5652	21.0811	-47.7273	6.66667
C19orf12	19	29698937	29715789	-12.5	23.5294	-4.16667	19.1781	-10.4762	8.49057	-13.587	37.2973	-6.81818	22.2222
C19orf18	19	57958437	57974534	-31.25	5.88235	-6.94444	13.6986	-13.3333	10.3774	-29.8913	22.7027	-6.81818	15.5556
C19orf25	19	1461143	1479219	-37.5	5.88235	-22.2222	16.4384	-28.5714	12.2642	-60.8696	5.40541	-13.6364	4.44444
C19orf33	19	38289151	38305006	-12.5	17.6471	-12.5	12.3288	-11.4286	12.2642	-13.587	44.3243	-6.81818	15.5556
C19orf38	19	10836575	10869790	-6.25	29.4118	-18.0556	12.3288	-20	14.1509	-25.5435	27.027	-6.81818	13.3333
C19orf44	19	16496394	16521352	-6.25	17.6471	-16.6667	15.0685	-17.1429	14.1509	-21.1957	29.1892	-2.27273	17.7778
C19orf47	19	40319536	40348527	-18.75	11.7647	-13.8889	12.3288	-11.4286	8.49057	-17.9348	37.2973	-9.09091	8.88889
C19orf48P	19	50797687	50804929	-18.75	11.7647	-8.33333	15.0685	-13.3333	11.3208	-27.1739	24.3243	-9.09091	11.1111
C19orf53	19	13774456	13778773	-6.25	23.5294	-18.0556	10.9589	-20	10.3774	-21.1957	32.4324	-2.27273	15.5556
C19orf67	19	14192444	14196607							-20.6522	31.8919	-2.27273	15.5556
C19orf73	19	49118402	49119143	-18.75	11.7647	-11.1111	13.6986	-14.2857	13.2075
C19orf81	19	50649445	50659310	-18.75	11.7647	-9.72222	15.0685	-13.3333	11.3208	-27.1739	24.3243	-9.09091	11.1111
C19orf84	19	51388289	51390591	-12.5	11.7647	-8.33333	15.0685	-13.3333	11.3208	-27.1739	24.3243	-9.09091	11.1111
C1D	2	68041130	68063009	0	29.4118	-15.2778	0	-19.0476	4.71698	-7.06522	30.2703	-4.54545	13.3333
C1GALT1	7	7156934	7248616	-6.25	58.8235	-6.94444	17.8082	-13.3333	20.7547	-25.5435	28.6486	-4.54545	35.5556
C1GALT1C1	23	119759529	119764005							-48.3696	12.973	-31.8182	15.5556
C1GALT1C1L	2	43675151	43676429	-12.5	23.5294	-8.33333	0	-22.8571	4.71698	-10.3261	29.1892	-2.27273	15.5556
C1orf105	1	172420685	172468831	0	82.3529	0	58.9041	-4.7619	55.6604	-3.26087	68.6486	0	55.5556
C1orf115	1	220690363	220699153	0	70.5882	-1.38889	60.274	-5.71429	55.6604	-3.80435	70.8108	-2.27273	53.3333
C1orf116	1	207018522	207032756	0	76.4706	-2.77778	61.6438	-1.90476	61.3208	-3.26087	67.5676	-2.27273	53.3333
C1orf122	1	37806979	37809454	-12.5	17.6471	-15.2778	4.10959	-24.7619	4.71698	-14.6739	28.1081	-9.09091	8.88889
C1orf127	1	10946471	10982076	-31.25	17.6471	-20.8333	2.73973	-34.2857	3.77358	-49.4565	8.64865	-9.09091	8.88889
C1orf131	1	231223763	231241187	0	64.7059	-2.77778	61.6438	-5.71429	55.6604	-2.17391	76.2162	-4.54545	51.1111
C1orf141	1	67092165	67231853	-6.25	5.88235	-20.8333	0	-27.619	2.83019	-16.3043	31.8919	-15.9091	8.88889
C1orf146	1	92217915	92245813	-12.5	5.88235	-23.6111	0	-35.2381	1.88679	-19.0217	31.3514	-25	6.66667
C1orf159	1	1081818	1116361	-31.25	17.6471	-9.72222	13.6986	-28.5714	15.0943	-36.413	17.2973	-11.3636	8.88889
C1orf162	1	111473792	111478512	-25	11.7647	-15.2778	4.10959	-24.7619	6.60377	-19.5652	24.8649	-22.7273	6.66667
C1orf174	1	3889125	3900293	-31.25	17.6471	-15.2778	8.21918	-28.5714	9.43396	-45.1087	14.5946	-11.3636	8.88889
C1orf185	1	51102221	51148086	-6.25	5.88235	-18.0556	1.36986	-24.7619	2.83019	-11.413	37.2973	-11.3636	8.88889
C1orf198	1	230837119	230869589	0	64.7059	-2.77778	61.6438	-5.71429	55.6604	-2.17391	75.6757	-4.54545	51.1111
C1orf21	1	184387029	184629019	0	88.2353	0	56.1644	-3.80952	58.4906	-3.26087	67.027	0	53.3333
C1orf210	1	43281877	43285617	-12.5	5.88235	-13.8889	2.73973	-24.7619	4.71698	-9.23913	38.3784	-11.3636	13.3333
C1orf216	1	35713877	35718894	-12.5	17.6471	-16.6667	1.36986	-26.6667	7.54717	-22.2826	23.2432	-9.09091	8.88889
C1orf220	1	178542752	178548889	0	88.2353	-2.77778	57.5342	-3.80952	53.7736	-4.8913	67.027	0	51.1111
[truncated: 20,828 more rows]

## Sheet: CNA_genetests_vs_ERpHER2n-Basal
gene	LumA.Gain.pval	LumB.Gain.pval	LumA.Loss.pval	LumB.Loss.pval	LumA.Gain.padj	LumB.Gain.padj	LumA.Loss.padj	LumB.Loss.padj	TNBC.Basal.Gain.pval	TNBC.Basal.Loss.pval	TNBC.NonBasal.Gain.pval	TNBC.NonBasal.Loss.pval	TNBC.Basal.Gain.padj	TNBC.NonBasal.Gain.padj	TNBC.Basal.Loss.padj	TNBC.NonBasal.Loss.padj
A1BG	0.681793	1	0.0155239	0.139724	0.924613	1	0.0804676	0.435464	0.20174	1	0.662562	0.048056	0.977008	1	1	0.34371
A1BG-AS1	0.681793	1	0.0155239	0.139724	0.924613	1	0.0804676	0.435464	0.20174	1	0.662562	0.048056	0.977008	1	1	0.34371
A1CF	0.181818	1	0.0550184	0.308804	0.451499	1	0.173548	0.62233	0.201429	0.772227	1	0.112426	0.977008	1	1	0.483578
A2M	0.0399933	0.395529	0.157195	0.53106	0.168673	0.785475	0.347021	0.825328
A2M-AS1	0.0399933	0.395529	0.157195	0.53106	0.168673	0.785475	0.347021	0.825328
A2ML1	0.0399933	0.395529	0.157195	0.523888	0.168673	0.785475	0.347021	0.819318
A2MP1	0.0399933	0.395529	0.157195	0.53106	0.168673	0.785475	0.347021	0.825328
A3GALT2	0.00345642	0.0530545	0.713371	1	0.0284916	0.249819	0.905333	1	0.503539	0.565325	0.191604	0.327534	1	0.798509	0.988705	0.719358
A4GALT	0.558817	0.349052	0.780382	0.178675	0.83716	0.759801	0.948631	0.488593	0.203629	1	1	0.492058	0.977008	1	1	0.84255
A4GNT	0.122121	0.184695	1	1	0.368095	0.547434	1	1	0.788862	1	0.303237	1	1	0.96137	1	1
AA06	0.680886	0.114609	0.0855936	0.108478	0.924613	0.432944	0.230084	0.385647	1	0.196974	0.465537	0.387332	1	1	0.867942	0.771237
AACS	1	0.689735	0.157195	0.13082	1	0.945174	0.347021	0.415361	1	0.301672	1	0.515567	1	1	0.95933	0.85403
AACSP1	0.681793	0.467498	1.64186e-06	0.000799305	0.924613	0.797367	7.63101e-05	0.0144472	1	0.602076	0.262874	0.00136234	1	0.958333	0.988705	0.0625891
AADAC	0.00329837	0.0228847	0.579826	0.355549	0.0284916	0.139125	0.801562	0.659954	0.794907	1	0.114367	1	1	0.678924	1	1
AADACL3	0.0180712	0.0300213	0.518997	1	0.0965806	0.164978	0.749259	1	0.204936	0.200869	0.370115	0.112426	0.977008	1	0.867942	0.483578
AADACL4	0.0180712	0.0300213	0.518997	1	0.0965806	0.164978	0.749259	1	0.204936	0.200869	0.370115	0.112426	0.977008	1	0.867942	0.483578
AADACP1	0.00329837	0.0228847	0.579826	0.355549	0.0284916	0.139125	0.801562	0.659954	0.794907	1	0.114367	1	1	0.678924	1	1
AADAT	0.0838376	0.659391	0.018964	0.001759	0.28106	0.942078	0.0811152	0.0252593	0.310403	0.425096	0.17066	0.0486673	0.977008	0.777997	0.988705	0.34371
AAGAB	1	1	0.219147	0.488327	1	1	0.440364	0.79307	0.229412	0.114816	1	0.731074	0.977008	1	0.803244	0.994764
AAK1	0.000111498	0.000960004	0.19732	0.0416124	0.00144189	0.0137477	0.421394	0.225522	0.567216	0.372566	0.142791	1	1	0.761437	0.988705	1
AAMDC	0.0335145	0.753717	0.290479	0.770073	0.155803	0.994579	0.521319	0.95692	0.780294	0.14443	0.0154624	0.492058	1	0.231265	0.860595	0.84255
AANAT	1	0.163553	0.155413	0.127542	1	0.520479	0.346617	0.413788	0.0633077	0.731664	1	1	0.82542	1	1	1
AAR2	0.725721	0.14464	0.109701	0.0300213	0.959075	0.483883	0.277917	0.184125	0.366721	1	0.481357	0.112461	0.977008	1	1	0.483578
AARD	0.260431	1	0.558817	0.514264	0.5651	1	0.792218	0.818819	0.0496959	0.343823	1	1	0.768264	1	0.988705	1
AARS1	0.181818	0.514264	0.000445003	0.0910726	0.451499	0.822618	0.00843989	0.35412	0.31603	0.789726	1	0.541442	0.977008	1	1	0.865734
AARS2	0.00198388	0.00510492	0.586913	0.0407158	0.0183429	0.0432268	0.803518	0.221585	0.308382	1	0.194704	1	0.977008	0.806398	1	1
AARSD1	0.202291	0.0407158	0.0380762	0.23432	0.482818	0.209485	0.137772	0.545264	0.37002	0.795281	1	1	0.977008	1	1	1
AASDH	0.031348	0.659391	0.196417	0.0261403	0.149949	0.942078	0.421394	0.168958	1	1	0.287059	0.325189	1	0.9598	1	0.719358
AASDHPPT	0.0180712	0.0707283	0.39305	0.429882	0.0965806	0.304832	0.649737	0.73768	0.718913	0.793804	0.0542619	0.346487	1	0.505273	1	0.747161
AASS	0.243096	0.301165	0.155413	1	0.537746	0.714302	0.346617	1	0.584812	0.713449	1	0.327534	1	1	1	0.719358
AATBC	0.155413	1	0.00438435	0.166892	0.438603	1	0.0367147	0.46676	0.564446	0.537882	0.737599	0.0116412	1	1	0.988705	0.176537
AATK	1	0.177768	0.155413	0.395529	1	0.541071	0.346617	0.693942	0.120938	0.725011	0.433278	1	0.951686	1	1	1
ABAT	0.404358	0.587063	0.00510316	0.0481912	0.728387	0.888993	0.0367147	0.249177	0.323696	0.403559	0.142791	0.327534	0.977008	0.761437	0.988705	0.719358
ABCA1	1	1	0.017594	0.134974	1	1	0.0811152	0.422812	0.608937	0.795866	0.557686	0.541442	1	1	1	0.865734
ABCA10	0.725721	0.0859704	0.219147	0.0900201	0.959075	0.36028	0.440364	0.35412	0.0302208	0.531725	0.715368	0.462148	0.733408	1	0.988705	0.820975
ABCA11P	0.456514	1	0.000452759	0.000313433	0.728387	1	0.00843989	0.00993171	1	0.782828	0.465537	0.0342305	1	1	1	0.305024
ABCA12	1	1	0.0550184	0.76509	1	1	0.173548	0.95692	0.135171	0.769878	0.557686	0.303237	0.951686	1	1	0.719358
ABCA13	0.273848	0.520541	0.149604	0.339095	0.584467	0.829091	0.345963	0.659954	1	0.743965	0.376735	0.17066	1	1	1	0.597713
ABCA17P	0.407731	0.18688	0.031348	0.231708	0.728387	0.551788	0.125718	0.545264	0.117143	0.245668	0.0657086	1	0.951686	0.59396	0.952073	1
ABCA2	0.680886	0.465189	0.00164888	0.145865	0.924613	0.797367	0.019127	0.442095	1	0.798083	0.662562	0.193223	1	1	1	0.597713
ABCA3	0.407731	0.18688	0.031348	0.231708	0.728387	0.551788	0.125718	0.545264	0.117143	0.245668	0.0657086	0.652921	0.951686	0.59396	0.952073	0.951324
ABCA4	0.181818	0.437316	0.727082	0.14464	0.451499	0.797367	0.914682	0.442095	0.0247767	1	1	0.48579	0.733408	1	1	0.84255
ABCA5	0.725721	0.0859704	0.219147	0.0900201	0.959075	0.36028	0.440364	0.35412	0.0302487	0.531725	0.715368	0.462148	0.733408	1	0.988705	0.820975
ABCA6	0.725721	0.0515332	0.219147	0.112413	0.959075	0.245712	0.440364	0.394582	0.0302208	0.531725	0.710387	0.462148	0.733408	1	0.988705	0.820975
ABCA7	1	1	0.214843	0.554212	1	1	0.440364	0.843121	0.310403	0.122504	1	0.0657086	0.977008	1	0.803244	0.395319
ABCA8	0.725721	0.0494278	0.219147	0.0702035	0.959075	0.236268	0.440364	0.307914	0.0302208	0.531725	0.710387	0.462148	0.733408	1	0.988705	0.820975
ABCA9	0.725721	0.0515332	0.219147	0.0900201	0.959075	0.245712	0.440364	0.35412	0.0302208	0.531725	0.710387	0.462148	0.733408	1	0.988705	0.820975
ABCB1	0.122121	0.166892	1	0.465189	0.368095	0.523718	1	0.769445	0.791793	0.701712	1	0.465537	1	1	1	0.820975
ABCB10	0.400428	0.175222	1	0.592186	0.723509	0.541071	1	0.852138	1	1	0.234079	1	1	0.918742	1	1
ABCB4	0.122121	0.166892	1	0.465189	0.368095	0.523718	1	0.769445	1	0.701712	1	0.465537	1	1	1	0.820975
ABCB5	0.00770916	0.0374757	0.558817	0.514264	0.0561063	0.200596	0.792218	0.818819	0.0922966	0.0745754	0.382839	0.465537	0.89361	1	0.756309	0.820975
ABCB6	1	1	0.0382706	0.770073	1	1	0.137772	0.95692	0.136983	0.567216	0.557686	0.303237	0.951686	1	0.988705	0.719358
ABCB7	1.72357e-06	0.00030773	0.0180712	0.715793	6.54838e-05	0.00645774	0.0811152	0.939678	1	0.0627985	1	0.519514	1	1	0.743745	0.85403
ABCB8	0.460708	0.476268	0.0335145	0.476268	0.728387	0.802465	0.128185	0.776757	0.58479	0.752396	0.433278	1	1	1	1	1
ABCB9	1	0.461556	1	0.476268	1	0.797367	1	0.776757	1	0.114816	1	0.716298	1	1	0.803244	0.98915
ABCC10	0.000888729	0.00332235	0.203412	0.0212908	0.0087412	0.0323413	0.428732	0.150125	0.298609	0.603973	0.16763	0.557686	0.977008	0.777997	0.988705	0.865734
ABCC11	0.606224	1	0.00391615	0.0290352	0.866772	1	0.035985	0.181444	1	0.191166	1	1	1	1	0.867942	1
ABCC12	0.606224	1	0.00391615	0.0290352	0.866772	1	0.035985	0.181444	1	0.191166	1	1	1	1	0.867942	1
ABCC13	0.0708076	0.417884	0.380085	1	0.260994	0.797367	0.630508	1	0.766568	0.567358	1	0.370115	1	1	0.988705	0.747161
ABCC2	0.181818	1	0.509289	0.540721	0.451499	1	0.740376	0.832512	1	0.301672	1	0.492058	1	1	0.95933	0.84255
ABCC3	0.450235	0.0196812	0.00295893	0.00106891	0.728387	0.125622	0.0303501	0.0175805	0.475064	0.789726	0.668929	0.193223	1	1	1	0.597713
ABCC4	0.155413	0.160895	0.752082	0.385982	0.438603	0.515806	0.933482	0.686389	0.766568	0.271367	0.370115	0.737599	1	1	0.95933	0.994764
ABCC5	0.0120346	0.0607869	1	0.689735	0.0746232	0.28202	1	0.931254	1	0.70017	0.346487	1	1	1	1	1
ABCC5-AS1	0.0120346	0.0607869	1	0.689735	0.0746232	0.28202	1	0.931254	1	0.698784	0.346487	1	1	1	1	1
ABCC8	0.633309	1	0.243096	0.476268	0.898342	1	0.472928	0.776757	0.741207	0.586964	1	0.462148	1	1	0.988705	0.820975
ABCC9	0.298613	1	0.0382706	0.308804	0.615433	1	0.137772	0.62233	0.095424	1	0.652921	0.492058	0.893808	1	1	0.84255
ABCD1	0.000319168	0.000604348	0.222678	1	0.00390925	0.00997127	0.440364	1	1	0.0310397	1	0.192376	1	1	0.675343	0.597713
ABCD2	0.222678	1	0.0382706	0.00615628	0.506289	1	0.137772	0.0643828	1	0.431636	0.652921	0.048056	1	1	0.988705	0.34371
ABCD3	0.181818	0.437316	0.727082	0.14464	0.451499	0.797367	0.914682	0.442095	0.0247767	1	1	0.48579	0.733408	1	1	0.84255
ABCD4	1	0.605102	0.000239295	0.0103069	1	0.891617	0.0056383	0.0946668	1	1	0.173276	1.16103e-05	1	0.777997	1	0.0126491
ABCE1	0.031348	0.659391	0.0120346	0.00532449	0.149949	0.942078	0.0644176	0.0567673	0.641839	0.795457	0.17066	0.0879797	1	0.777997	1	0.426572
ABCF2	0.460708	0.476268	0.0335145	0.476268	0.728387	0.802465	0.128185	0.776757	0.584812	0.752396	0.433278	1	1	1	1	1
ABCF3	0.0120346	0.0534694	1	0.689735	0.0746232	0.249964	1	0.931254	1	0.70017	0.346487	1	1	1	1	1
ABCG1	0.0708076	0.443304	0.0335145	0.488327	0.260994	0.797367	0.128185	0.79307	0.401217	1	0.739657	0.0740536	0.977008	1	1	0.400772
ABCG2	0.181818	1	0.017594	0.0132932	0.451499	1	0.0811152	0.11179	1	0.796861	1	0.0879797	1	1	1	0.426572
ABCG4	0.332288	0.514264	0.255171	0.78833	0.647427	0.822618	0.485797	0.958707	0.698636	0.608409	1	0.0486673	1	1	0.988705	0.34371
ABCG5	0.000780483	0.0175434	0.633309	0.517961	0.00792356	0.1125	0.846825	0.818819	1	0.677662	0.462148	0.17066	1	1	1	0.597713
ABCG8	0.000780483	0.0175434	0.633309	0.517961	0.00792356	0.1125	0.846825	0.818819	1	0.677662	0.462148	0.17066	1	1	1	0.597713
ABHD1	0.000595101	0.000960004	0.680886	0.187973	0.00647737	0.0137477	0.884504	0.497761	1	0.70017	0.515567	0.465537	1	1	1	0.820975
ABHD10	0.0382706	0.308804	1	0.638476	0.168673	0.725478	1	0.902781	0.559843	0.741433	0.303237	0.287059	1	0.96137	1	0.714971
ABHD11	0.0550184	0.308804	0.113078	0.212482	0.212186	0.725478	0.281623	0.522781	1	0.135171	1	1	1	1	0.838236	1
ABHD11-AS1	0.0550184	0.308804	0.113078	0.212482	0.212186	0.725478	0.281623	0.522781	1	0.136983	1	1	1	1	0.839788	1
ABHD12	1	0.555822	1	0.355549	1	0.873063	1	0.659954	0.401217	0.0464846	1	0.565445	0.977008	1	0.689772	0.865734
ABHD12B	0.606224	1	0.00203021	0.0250597	0.866772	1	0.0220002	0.168958	0.310403	0.59825	1	0.0060199	0.977008	1	0.988705	0.140918
ABHD13	0.380085	0.127542	1	0.258827	0.696662	0.450759	1	0.575349	0.399491	0.271367	0.112461	0.737599	0.977008	0.678924	0.95933	0.994764
ABHD14B	1	1	0.0468413	0.0910726	1	1	0.158771	0.35412	1	0.595528	1	0.0322891	1	1	0.988705	0.305024
ABHD15	1	0.352628	0.243096	0.746375	1	0.759801	0.472928	0.956136	1	0.0349311	0.287059	0.139851	1	0.9598	0.675343	0.571387
ABHD16B	0.769059	0.106448	1	1	1	0.409696	1	1	0.291626	0.140086	1	0.557686	0.977008	1	0.839788	0.865734
ABHD17A	0.447832	0.692244	0.214843	0.381085	0.728387	0.945174	0.440364	0.681112	1	0.112709	0.465537	0.0880965	1	1	0.803244	0.426572
ABHD17B	0.0838376	0.179274	0.101802	0.558537	0.28106	0.541071	0.266296	0.843293	0.677662	1	0.17066	1	1	0.777997	1	1
ABHD17C	0.558817	1	0.0178607	0.0741052	0.83716	1	0.0811152	0.313622	0.474961	0.793765	0.465537	0.325189	1	1	1	0.719358
ABHD18	0.0180712	0.395529	0.00770916	0.00349957	0.0965806	0.785475	0.0509299	0.0419264	0.162336	1	0.0542619	0.0486673	0.977008	0.505273	1	0.34371
ABHD2	0.558817	1	0.0736209	0.0741052	0.83716	1	0.209934	0.313622	0.319229	1	1	0.194704	0.977008	1	1	0.597713
ABHD3	0.00875388	0.0284404	0.101802	0.199693	0.0588806	0.161447	0.266296	0.505778	0.769878	0.206629	0.0116412	1	1	0.21458	0.867942	1
ABHD4	0.000331456	0.014794	0.183378	0.381085	0.00394828	0.0978841	0.397244	0.681112	0.0186344	0.441656	0.0528179	0.0528179	0.733408	0.505273	0.988705	0.369743
ABHD5	1	0.355549	0.00466629	0.0394051	1	0.759801	0.0367147	0.220391	0.614794	1	1	0.0322891	1	1	1	0.305024
ABHD6	1	1	0.0399589	0.0910726	1	1	0.139394	0.35412	1	0.6044	1	0.0116103	1	1	0.988705	0.176537
ABHD8	1	0.727557	0.447832	0.461556	1	0.969611	0.685874	0.769445	0.400081	0.203067	1	0.465537	0.977008	1	0.867942	0.820975
ABI1	1.54021e-09	1.48062e-06	0.447832	0.302163	3.44842e-07	0.000902751	0.685874	0.611788	0.115528	1	0.000414701	1	0.951686	0.0994384	1	1
ABI2	0.181818	0.437316	0.460708	0.77517	0.451499	0.797367	0.687512	0.95692	0.31462	1	0.662562	0.229713	0.977008	1	1	0.633539
ABI3	0.203412	0.0054945	0.00791515	0.00532449	0.483057	0.0462642	0.0509299	0.0567673	0.140086	0.790723	0.17939	0.346487	0.951686	0.777997	1	0.747161
ABI3BP	0.053323	0.277193	1	0.659391	0.212186	0.685559	1	0.930017	1	0.741716	0.229713	0.287059	1	0.918742	1	0.714971
ABITRAM	1	1	0.017594	0.240714	1	1	0.0811152	0.550603	0.372566	1	0.557686	0.541442	0.977008	1	1	0.865734
ABL1	0.606224	0.231708	0.290479	0.76509	0.866772	0.607	0.521319	0.95692	0.641839	0.124452	1	0.515567	1	1	0.803244	0.85403
ABL2	0.00800184	0.00247176	1	1	0.056118	0.0254158	1	1	0.0247767	1	0.00277236	1	0.733408	0.11857	1	1
ABLIM1	0.181818	1	0.0855936	0.209641	0.451499	1	0.230084	0.520837	1	0.793765	0.266667	0.528678	1	0.958333	1	0.863335
ABLIM2	1	0.690625	0.000445003	0.00155457	1	0.945174	0.00843989	0.0233882	0.574314	0.274601	1	0.0739616	1	1	0.95933	0.400772
ABLIM3	0.686688	0.462454	3.42338e-06	0.000144049	0.924613	0.797367	0.000127974	0.00695915	0.535394	0.404082	0.662562	0.00169323	1	1	0.988705	0.0625891
ABRA	0.3961	1	0.456514	0.581262	0.717932	1	0.685874	0.852138	0.0346784	0.343823	0.778014	1	0.733408	1	0.988705	1
ABRACL	1.80205e-06	0.000200855	0.505296	0.0293256	6.54838e-05	0.004715	0.740376	0.182656	0.161809	0.371796	0.0287043	0.0660966	0.977008	0.362304	0.988705	0.395319
ABRAXAS1	0.181818	1	0.0442474	0.0476944	0.451499	1	0.151858	0.249177	1	1	1	0.100171	1	1	1	0.466696
ABRAXAS2	0.0399933	0.395529	0.243096	0.746375	0.168673	0.785475	0.472928	0.956136	0.708704	0.288476	0.0542619	1	1	0.505273	0.95933	1
ABTB1	0.273848	0.488327	0.633309	1	0.584467	0.815197	0.846825	1	1	1	0.462148	0.602305	1	1	1	0.90313
ABTB2	0.380085	0.715793	0.155413	1	0.696662	0.958718	0.346617	1	0.401217	1	0.429296	1	0.977008	1	1	1
ABTB3	1	0.125465	0.412831	0.196842	1	0.449411	0.66656	0.505778	1	0.00403485	0.557686	1	1	1	0.441913	1
ACAA1	1	0.355549	0.0101446	0.0376597	1	0.759801	0.0615298	0.217966	0.229412	0.449496	0.557686	0.0116103	0.977008	1	0.988705	0.176537
ACAA2	0.0785225	0.256129	0.00127722	0.0376597	0.278629	0.64856	0.0163255	0.217966	0.483849	0.431788	0.0154624	1	1	0.231265	0.988705	1
ACACB	1	0.212482	0.713371	0.417884	1	0.586388	0.905333	0.721731	1	0.00798198	0.557686	1	1	1	0.611952	1
ACAD10	1	0.21122	0.500949	0.256129	1	0.586388	0.739142	0.575349	0.605202	0.0388985	0.565445	0.462148	1	1	0.675343	0.820975
ACAD11	0.122121	0.139724	1	0.689735	0.368095	0.468416	1	0.931254	1	0.69964	0.303237	1	1	0.96137	1	1
ACAD8	1	0.592186	0.142995	1	1	0.888993	0.334545	1	0.229412	0.604937	1	0.126515	0.977008	1	0.988705	0.533482
ACAD9	0.122121	0.308804	1	0.689735	0.368095	0.725478	1	0.931254	0.781752	0.475064	0.303237	1	1	0.96137	0.988705	1
ACADL	1	1	0.0550184	0.76509	1	1	0.173548	0.95692	0.140086	0.772227	0.17939	0.112426	0.951686	0.777997	1	0.483578
ACADM	0.0838376	0.129523	0.284893	0.0667458	0.28106	0.450759	0.521319	0.307914	0.156063	0.704762	0.652921	0.262874	0.977008	1	1	0.698702
ACADS	1	0.465189	0.75299	0.256129	1	0.797367	0.933482	0.575349	1	0.0734945	1	0.716298	1	1	0.756309	0.98915
ACADSB	0.0399933	0.395529	0.219147	0.746375	0.168673	0.785475	0.440364	0.956136	0.458492	0.289611	0.112461	1	1	0.678924	0.95933	1
ACADVL	0.456514	0.437316	1	1	0.728387	0.797367	1	1	1	1	0.266667	0.346487	1	0.958333	1	0.747161
ACAN	1	1	0.0660081	0.0741052	1	1	0.199047	0.313622	0.319229	1	1	0.194704	0.977008	1	1	0.597713
ACAP2	0.0264527	0.222316	0.681793	0.689735	0.134407	0.604001	0.884504	0.931254	0.603714	0.474961	0.528678	1	1	1	0.988705	1
ACAP3	0.697931	0.705709	0.0382706	1	0.934435	0.948997	0.137772	1	1	0.789008	0.370115	0.112426	1	1	1	0.483578
ACAT1	0.0838376	0.129523	0.578461	0.601082	0.28106	0.450759	0.801562	0.856596	1	0.602076	0.287059	0.126515	1	0.9598	0.988705	0.533482
ACAT2	0.00345642	0.00579469	0.507594	0.0261689	0.0284916	0.0462642	0.740376	0.168958	0.503539	0.0318897	0.0740536	0.0320016	1	0.625167	0.675343	0.305024
ACBD3	0.561863	0.182515	1	0.592186	0.83967	0.546417	1	0.852138	1	1	0.234079	1	1	0.918742	1	1
ACBD4	0.341623	0.0218422	0.0533065	0.126255	0.647427	0.133882	0.173548	0.413788	0.369902	1	1	1	0.977008	1	1	1
ACBD5	1.54021e-09	2.70815e-06	0.447832	0.302163	3.44842e-07	0.000902751	0.685874	0.611788	0.116824	1	0.000414701	1	0.951686	0.0994384	1	1
ACBD6	0.00800184	0.00470449	1	1	0.056118	0.0420416	1	1	0.0432873	1	0.00531302	1	0.733408	0.16126	1	1
ACBD7	1.54021e-09	2.15643e-05	0.681793	0.462454	3.44842e-07	0.00140112	0.884504	0.769445	0.309421	1	0.00124111	1	0.977008	0.0994384	1	1
ACCS	0.633309	1	0.00693945	0.0336423	0.898342	1	0.0480843	0.201757	0.530407	0.221937	1	0.16763	1	1	0.907208	0.597713
ACCSL	0.633309	1	0.00693945	0.0336423	0.898342	1	0.0480843	0.201757	0.530407	0.221937	1	0.16763	1	1	0.907208	0.597713
ACD	1	1	0.00513638	0.155156	1	1	0.0367147	0.448267	0.0802004	0.602076	0.557686	0.234226	0.82542	1	0.988705	0.633539
ACE	0.284893	0.00506487	0.00295893	0.000372838	0.603585	0.0432268	0.0303501	0.0107823	0.0129903	0.0679071	0.421535	0.0379204	0.733408	1	0.743745	0.315717
ACE2	4.47295e-05	0.000891774	0.00875388	0.0379467	0.00075049	0.0136333	0.0549181	0.217966	0.227296	0.192812	1	1	0.977008	1	0.867942	1
ACER1	1	1	0.507594	1	1	1	0.740376	1	0.743965	0.0590295	0.652921	0.602305	1	1	0.743745	0.90313
ACER2	0.456514	0.581262	0.322685	1	0.728387	0.888993	0.568487	1	0.0427009	1	1	0.248077	0.733408	1	1	0.664235
ACER3	0.0189494	1	0.0550184	0.540721	0.0981773	1	0.173548	0.832512	1	0.149965	0.0154624	0.492058	1	0.231265	0.867942	0.84255
ACHE	0.13668	0.139724	0.680886	0.299317	0.405464	0.468416	0.884504	0.611788	0.789103	0.698784	0.561112	0.465537	1	1	1	0.820975
ACIN1	0.0155239	0.151824	0.00791515	0.0534694	0.0950142	0.497603	0.0509299	0.255646	0.0619519	0.795985	0.112426	0.0102406	0.82542	0.678924	1	0.176537
ACKR1	0.0163591	0.00454724	1	1	0.0960484	0.0415092	1	1	0.31603	1	0.00277236	1	0.977008	0.11857	1	1
ACKR2	1	0.355549	0.0101446	0.0422666	1	0.759801	0.0615298	0.227704	0.372671	0.795985	1	0.0322891	0.977008	1	1	0.305024
ACKR3	1	1	0.0178607	0.573683	1	1	0.0811152	0.852138	0.229412	0.590023	0.557686	0.325189	0.977008	1	0.988705	0.719358
ACKR4	0.122121	0.139724	1	0.689735	0.368095	0.468416	1	0.931254	1	0.69964	0.303237	1	1	0.96137	1	1
ACLY	0.341623	0.0218422	0.0120346	0.23432	0.647427	0.133882	0.0644176	0.545264	0.384628	0.798083	1	1	0.977008	1	1	1
ACMSD	1	1	1	0.552755	1	1	1	0.843121	0.229412	0.563884	0.311309	0.429296	0.977008	0.96137	0.988705	0.820975
ACO1	0.332288	0.349052	0.344725	0.776998	0.647427	0.759801	0.591063	0.95692	0.12547	0.56803	1	0.387332	0.951686	1	0.988705	0.771237
ACO2	0.558817	0.349052	0.780382	0.191654	0.83716	0.759801	0.948631	0.497761	0.201429	1	0.421535	0.303237	0.977008	1	1	0.719358
ACOD1	0.0708076	0.0481912	0.545603	0.163553	0.260994	0.234612	0.783772	0.463332	1	0.0675995	0.112461	0.518079	1	0.678924	0.743745	0.85403
ACOT1	1	0.605102	0.0003854	0.0103069	1	0.891617	0.00804895	0.0946668	1	1	0.17939	1.16103e-05	1	0.777997	1	0.0126491
ACOT11	0.456514	0.514264	0.686688	0.188696	0.728387	0.822618	0.884517	0.497761	0.0122014	0.698784	1	1	0.733408	1	1	1
ACOT12	0.202291	0.21122	4.07195e-07	0.000142457	0.482818	0.586388	4.63313e-05	0.00695915	1	0.0453969	0.557686	0.0751205	1	1	0.681834	0.400772
ACOT13	6.00049e-05	8.76831e-05	0.586913	0.125332	0.000985349	0.00297837	0.803518	0.413788	0.795281	0.608937	0.00612686	0.311309	1	0.169101	0.988705	0.719358
ACOT2	1	0.605102	0.0003854	0.0103069	1	0.891617	0.00804895	0.0946668	1	1	0.17939	1.16103e-05	1	0.777997	1	0.0126491
ACOT4	1	0.605102	0.0003854	0.0103069	1	0.891617	0.00804895	0.0946668	1	1	0.17939	1.16103e-05	1	0.777997	1	0.0126491
ACOT6	1	0.605102	0.0003854	0.0103069	1	0.891617	0.00804895	0.0946668	1	1	0.17939	1.16103e-05	1	0.777997	1	0.0126491
ACOT7	0.0708076	0.0707283	0.290479	1	0.260994	0.304832	0.521319	1	0.415904	0.200869	0.429296	0.048056	0.991387	1	0.867942	0.34371
ACOT8	1	0.164206	0.456514	0.514264	1	0.521046	0.685874	0.818819	0.406898	0.319229	0.737599	1	0.977008	1	0.971058	1
ACOT9	0.000364725	0.000604348	0.025216	0.0379467	0.00425929	0.00997127	0.105389	0.217966	0.204936	0.191272	1	1	0.977008	1	0.867942	1
ACOX1	1	0.163553	0.155413	0.160895	1	0.520479	0.346617	0.458612	0.0627985	0.718913	1	1	0.82542	1	1	1
ACOX2	1	1	0.0399589	0.0961822	1	1	0.139394	0.362701	1	0.790723	0.557686	0.0258177	1	1	1	0.290291
ACOX3	0.558817	1	0.000771102	0.00110757	0.83716	1	0.0116431	0.0178359	0.535394	0.267557	1	0.0739616	1	1	0.95933	0.400772
ACOXL	1	1	1	0.517961	1	1	1	0.818819	0.136983	0.366721	0.17939	0.287059	0.951686	0.777997	0.988705	0.714971
ACP1	0.0785225	0.0268033	0.606224	0.352203	0.278629	0.154726	0.823942	0.659954	0.780294	0.743965	0.731074	0.17066	1	1	1	0.597713
ACP2	0.222678	0.285367	0.196417	0.355009	0.506289	0.692531	0.421394	0.659954	1	0.210705	1	0.194704	1	1	0.876704	0.597713
ACP3	0.122121	0.139724	1	0.689735	0.368095	0.468416	1	0.931254	1	0.69964	0.303237	1	1	0.96137	1	1
ACP4	1	1	0.355426	0.697715	1	1	0.602171	0.931254	0.368775	0.567358	1	0.370115	0.977008	1	0.988705	0.747161
ACP5	0.0550184	0.0492939	0.287358	0.302163	0.212186	0.236268	0.521319	0.611788	0.781752	0.124763	0.273013	1	1	0.9598	0.803244	1
ACP6	0.0103062	0.0135446	1	1	0.0657264	0.0907712	1	1	0.368775	1	0.00144223	1	0.977008	0.0994384	1	1
ACP7	1	0.681786	1	1	1	0.945174	1	1	0.0174767	1	0.652921	0.602305	0.733408	1	1	0.90313
ACRBP	0.0189494	0.112413	0.122121	0.318944	0.0981773	0.425265	0.294033	0.638994	0.291626	1	0.191604	0.74343	0.977008	0.798509	1	0.994764
ACRV1	0.456514	1	0.154811	1	0.728387	1	0.346617	1	0.698784	0.425096	1	0.0580038	1	1	0.988705	0.377216
ACSBG1	1	0.363599	0.0550184	0.151824	1	0.765583	0.173548	0.447518	0.135616	0.431636	0.557686	0.492058	0.951686	1	0.988705	0.84255
ACSBG2	1	1	0.727082	1	1	1	0.914682	1	0.743965	0.0590295	0.652921	0.602305	1	1	0.743745	0.90313
ACSF2	0.450235	0.0204863	0.00295893	0.00168392	0.728387	0.129118	0.0303501	0.0249556	0.479591	0.6044	0.262874	0.20691	1	0.958333	0.988705	0.606406
ACSF3	0.031348	0.231708	0.00312857	0.0514016	0.149949	0.607	0.0312737	0.254512	0.532967	0.795866	1	0.764967	1	1	1	0.998349
ACSL1	0.0838376	0.659391	0.00770916	0.0025092	0.28106	0.942078	0.0509299	0.0323108	0.215841	0.170668	0.287059	0.0213732	0.977008	0.9598	0.867942	0.261326
ACSL3	1	1	0.0178607	0.554212	1	1	0.0811152	0.843121	0.234387	0.565836	0.557686	0.194704	0.977008	1	0.988705	0.597713
ACSL4	1.72357e-06	1.97076e-05	0.109701	0.697715	6.54838e-05	0.00137702	0.277917	0.931254	1	0.0337164	1	0.519514	1	1	0.675343	0.85403
ACSL5	0.181818	1	0.183378	0.192655	0.451499	1	0.397244	0.497761	1	0.607156	0.266667	0.528678	1	0.958333	0.988705	0.863335
ACSL6	0.686688	0.461556	0.000243707	0.00155457	0.924613	0.797367	0.0056383	0.0233882	0.397663	0.142204	0.662562	0.0322891	0.977008	1	0.848548	0.305024
ACSM1	0.580081	0.782676	0.0180712	0.0973207	0.848086	1	0.0811152	0.362701	0.183	0.565325	0.112426	0.429296	0.977008	0.678924	0.988705	0.820975
ACSM2A	0.580081	0.782676	0.0180712	0.0973207	0.848086	1	0.0811152	0.362701	0.193724	0.564171	0.048056	0.429296	0.977008	0.505273	0.988705	0.820975
ACSM2B	0.580081	0.782676	0.0180712	0.0973207	0.848086	1	0.0811152	0.362701	0.183	0.564171	0.048056	0.429296	0.977008	0.505273	0.988705	0.820975
ACSM3	0.580081	0.782676	0.0180712	0.0973207	0.848086	1	0.0811152	0.362701	0.17321	0.564171	0.048056	0.429296	0.977008	0.505273	0.988705	0.820975
ACSM4	0.00917907	0.238475	0.122121	0.318944	0.0588806	0.613029	0.294033	0.638994
ACSM5	0.580081	0.782676	0.0180712	0.0707283	0.848086	1	0.0811152	0.307914	0.205327	0.564171	0.048056	0.429296	0.977008	0.505273	0.988705	0.820975
ACSM6	0.332288	1	0.0380762	0.0696611	0.647427	1	0.137772	0.307914	1	1	1	0.100171	1	1	1	0.466696
ACSS1	1	0.759097	1	0.355549	1	0.994579	1	0.659954	0.399864	0.0464846	1	0.311309	0.977008	1	0.689772	0.719358
ACSS2	0.725721	0.230681	0.633309	0.129523	0.959075	0.607	0.846825	0.415361	0.244152	0.741433	0.481357	0.287059	0.977008	1	1	0.714971
ACSS3	1	0.302163	0.0189494	0.0900201	1	0.714877	0.0811152	0.35412	1	0.0372659	1	0.229713	1	1	0.675343	0.633539
ACTA2	0.181818	1	0.238633	0.261249	0.451499	1	0.471291	0.576671	1	1	1	0.20691	1	1	1	0.606406
ACTB	0.00524011	0.0028728	1	0.692244	0.0394182	0.0290799	1	0.931254	0.0127004	0.124673	0.0850557	1	0.733408	0.678537	0.803244	1
ACTBL2	0.19732	0.356036	4.3531e-07	5.18596e-05	0.481213	0.759801	4.87313e-05	0.00695915	1	0.537882	0.557686	0.0211787	1	1	0.988705	0.261326
ACTC1	1	1	0.0264527	0.108478	1	1	0.107305	0.385647	1	0.00172972	1	0.16763	1	1	0.441913	0.597713
ACTE1P	0.380085	0.555822	0.0550184	0.348458	0.696662	0.873063	0.173548	0.659954	0.564171	0.193724	0.112461	0.492058	1	0.678924	0.867942	0.84255
ACTG1P17	0.332288	1	0.0178607	0.0741052	0.647427	1	0.0811152	0.313622	0.479591	0.794804	1	0.325189	1	1	1	0.719358
ACTG1P20	0.0838376	0.129523	0.752082	0.263065	0.28106	0.450759	0.933482	0.577131	0.622429	0.10883	0.602305	0.688938	1	1	0.803244	0.978928
ACTG1P25	0.252346	0.257295	1	1	0.551174	0.648595	1	1	0.2787	1	0.129701	1	0.977008	0.749945	1	1
ACTG1P4	0.332288	0.514264	0.725721	0.232078	0.647427	0.822618	0.914682	0.545264	0.0745754	0.741433	1	0.481357	0.82542	1	1	0.84255
ACTG2	0.000780483	0.00579469	0.113078	0.0416124	0.00792356	0.0462642	0.281623	0.225522	1	0.225412	0.433278	1	1	1	0.916089	1
ACTL10	1	0.758311	0.664822	0.285367	1	0.994579	0.876134	0.611788	0.399491	0.742991	1	0.287059	0.977008	1	1	0.714971
ACTL6A	0.00513638	0.0281907	0.586913	0.21122	0.0389191	0.160379	0.803518	0.522781	0.801285	0.608937	0.126515	0.557686	1	0.746753	0.988705	0.865734
ACTL6B	0.13668	0.139724	0.680886	0.299317	0.405464	0.468416	0.884504	0.611788	0.60264	0.70017	0.764237	0.465537	1	1	1	0.820975
ACTL7A	1	1	0.0120346	0.240714	1	1	0.0644176	0.550603	0.372566	1	0.557686	0.541442	0.977008	1	1	0.865734
ACTL7B	1	1	0.0120346	0.240714	1	1	0.0644176	0.550603	0.372566	1	0.557686	0.541442	0.977008	1	1	0.865734
ACTL8	0.109701	0.0481912	0.290479	0.785567	0.34354	0.234612	0.521319	0.958707	0.10541	0.29905	0.370115	0.142791	0.946632	1	0.95933	0.571387
ACTL9	0.108983	0.224753	0.181034	0.300536	0.34354	0.604001	0.396621	0.611788	1	0.0745754	0.0740536	1	1	0.625167	0.756309	1
ACTMAP	0.681793	1	0.697931	0.443304	0.924613	1	0.891992	0.751667	0.0432873	1	1	0.370115	0.733408	1	1	0.747161
ACTN1	0.586913	0.355549	0.000452759	0.0202918	0.850669	0.759801	0.00843989	0.144598	1	0.579154	0.311309	0.000877428	1	0.96137	0.988705	0.0464521
ACTN1-DT	0.586913	0.355549	0.000452759	0.0202918	0.850669	0.759801	0.00843989	0.144598	1	0.584267	0.311309	0.000877428	1	0.96137	0.988705	0.0464521
ACTN2	0.580081	0.587063	1	1	0.848086	0.888993	1	1	0.567216	1	0.377996	1	1	1	1	1
ACTN3	0.0785225	1	0.380085	0.705709	0.278629	1	0.630508	0.931254	1	0.713449	0.0383894	1	1	0.443201	1	1
ACTR10	0.586913	0.212482	0.000125483	0.0161799	0.850669	0.586388	0.0032059	0.124652	1	0.429344	0.173276	0.00169323	1	0.777997	0.988705	0.0625891
ACTR1A	0.181818	1	0.518997	0.540721	0.451499	1	0.749259	0.832512	1	0.29905	0.266667	0.755989	1	0.958333	0.95933	0.99676
ACTR2	0.000111498	0.00198684	0.202291	0.0708424	0.00144189	0.0222499	0.428732	0.307914	1	0.605202	0.142791	1	1	0.761437	0.988705	1
ACTR3	1	1	1	0.736298	1	1	1	0.948419	0.140086	0.368775	0.311309	0.287059	0.951686	0.96137	0.988705	0.714971
ACTR3B	0.273848	0.488327	0.053323	0.476268	0.584467	0.815197	0.173548	0.776757	0.425914	1	0.433278	1	0.995081	1	1	1
ACTR3BP2	0.00510316	0.0707283	0.19732	0.0729144	0.0389191	0.304832	0.421394	0.313359	0.765386	0.224809	0.688938	1	1	1	0.916089	1
ACTR3C	0.478031	0.301165	0.0785225	0.488327	0.75503	0.714302	0.219168	0.79307	0.585504	0.749021	0.433278	1	1	1	1	1
ACTR5	1	0.0515332	0.155413	0.0481912	1	0.245712	0.346617	0.249177	0.366721	1	0.481357	0.327534	0.977008	1	1	0.719358
ACTR6	0.456514	0.465189	0.355426	0.0973207	0.728387	0.797367	0.602171	0.362701	1	0.00718346	1	1	1	1	0.611952	1
ACTR8	1	1	0.0151431	0.0910726	1	1	0.0799873	0.35412	1	0.59203	1	0.0258177	1	1	0.988705	0.290291
ACTRT1	9.35639e-06	0.000520502	0.00917907	0.224753	0.000249224	0.00910747	0.0567141	0.540331	0.474404	0.124042	1	0.754854	1	1	0.803244	0.99676
ACTRT2	0.45123	0.715793	0.0550184	0.770073	0.728387	0.958718	0.173548	0.95692	0.725011	0.597428	0.429296	0.112426	1	1	0.988705	0.483578
ACTRT3	0.00513638	0.0323152	0.586913	0.355549	0.0389191	0.175363	0.803518	0.659954	0.602076	1	0.114367	1	1	0.678924	1	1
ACVR1	1	1	0.108983	1	1	1	0.277917	1	0.0464846	1	0.173276	0.191604	0.733408	0.777997	1	0.597713
ACVR1B	1	0.465189	0.00295893	0.00106891	1	0.797367	0.0303501	0.0175805	1	0.115231	1	0.0379204	1	1	0.803244	0.315717
ACVR1C	1	1	0.108983	1	1	1	0.277917	1	0.0464846	1	0.173276	0.191604	0.733408	0.777997	1	0.597713
ACVR2A	1	1	0.243096	0.77517	1	1	0.472928	0.95692	0.234387	1	0.17939	0.191604	0.977008	0.777997	1	0.597713
ACVR2B	1	0.355549	0.0101446	0.0189244	1	0.759801	0.0615298	0.137202	0.224809	0.603336	0.557686	0.0116103	0.977008	1	0.988705	0.176537
ACVR2B-AS1	1	0.355549	0.0101446	0.0189244	1	0.759801	0.0615298	0.137202	0.224809	0.603336	0.557686	0.0116103	0.977008	1	0.988705	0.176537
ACVRL1	1	0.465189	0.00164888	0.00106891	1	0.797367	0.019127	0.0175805	1	0.177507	1	0.0379204	1	1	0.867942	0.315717
ACY3	0.122121	0.770073	0.606224	1	0.368095	1	0.823942	1	0.559843	1	0.0116412	0.715368	1	0.21458	1	0.98915
ACYP1	0.558817	1	0.018964	0.262176	0.83716	1	0.0811152	0.577131	0.574314	0.282966	0.668929	0.00136234	1	1	0.95933	0.0625891
ACYP2	0.000111498	0.00615628	0.681793	0.467498	0.00144189	0.0483174	0.884504	0.769445	1	1	0.273013	0.465537	1	0.9598	1	0.820975
ADA	1	0.0494278	0.222678	0.179274	1	0.236268	0.440364	0.488593	0.244168	0.532967	0.313537	0.287059	0.977008	0.96137	0.988705	0.714971
ADA2	1	0.514264	1	0.586032	1	0.822618	1	0.852138	0.476634	0.789544	1	0.303237	1	1	1	0.719358
ADAD1	0.0180712	0.395529	0.0120346	0.0132932	0.0965806	0.785475	0.0644176	0.11179	0.415904	1	0.0542619	0.100171	0.991387	0.505273	1	0.466696
ADAD2	0.181818	0.437316	0.018964	0.155156	0.451499	0.797367	0.0811152	0.448267	0.314157	0.602076	1	0.382839	0.977008	1	0.988705	0.764643
ADAL	1	1	0.374539	0.558537	1	1	0.630508	0.843293	1	0.00172972	1	0.16763	1	1	0.441913	0.597713
ADAM10	1	1	0.344725	0.355009	1	1	0.591063	0.659954	0.614794	0.069102	1	0.325189	1	1	0.745394	0.719358
ADAM11	0.341623	0.0218422	0.0442474	0.119787	0.647427	0.133882	0.151858	0.405166	0.369902	0.796861	1	1	0.977008	1	1	1
ADAM12	0.0399933	0.395529	0.219147	0.753717	0.168673	0.785475	0.440364	0.95692	0.458492	0.289611	0.0542619	0.754854	1	0.505273	0.95933	0.99676
ADAM15	0.0167815	0.00454724	1	1	0.0960484	0.0415092	1	1	0.319229	1	0.00218572	1	0.977008	0.0994384	1	1
ADAM17	0.00345642	0.00579469	1	0.356411	0.0284916	0.0462642	1	0.659954	1	0.742991	1	0.17066	1	1	1	0.597713
ADAM19	0.681793	0.461556	1.8426e-07	0.000144049	0.924613	0.797367	2.77942e-05	0.00695915	0.397663	0.401619	0.668929	0.00612686	0.977008	1	0.988705	0.140918
ADAM20	0.298613	0.619989	0.00312857	0.0514016	0.615433	0.90969	0.0312737	0.254512	0.185115	0.407447	1	0.00612686	0.977008	1	0.988705	0.140918
ADAM20P1	0.298613	0.619989	0.00312857	0.0514016	0.615433	0.90969	0.0312737	0.254512	0.126626	0.404082	1	0.00612686	0.951686	1	0.988705	0.140918
ADAM21	0.298613	0.619989	0.00312857	0.0514016	0.615433	0.90969	0.0312737	0.254512	0.126626	0.404082	1	0.00612686	0.951686	1	0.988705	0.140918
ADAM21P1	1	1	0.00312857	0.0514016	1	1	0.0312737	0.254512	0.447341	0.404082	1	0.00612686	1	1	0.988705	0.140918
ADAM22	0.122121	0.166892	1	0.465189	0.368095	0.523718	1	0.769445	0.790472	0.69964	1	0.465537	1	1	1	0.820975
ADAM23	0.181818	0.349052	0.122121	0.776211	0.451499	0.759801	0.294033	0.95692	0.476634	0.772227	0.421535	0.048056	1	1	1	0.34371
ADAM28	0.341748	0.356036	0.00194983	0.0164735	0.647427	0.759801	0.0220002	0.126386	0.37002	0.564446	0.557686	0.00811395	0.977008	1	0.988705	0.161344
ADAM29	0.0838376	0.659391	0.00770916	0.00120254	0.28106	0.942078	0.0509299	0.0184928	0.247136	0.282966	0.287059	0.0486673	0.977008	0.9598	0.95933	0.34371
ADAM30	0.00438435	0.139724	1	0.465189	0.0353978	0.468416	1	0.769445	1	1	0.112426	0.668929	1	0.678924	1	0.958191
ADAM33	0.290479	0.761392	1	0.692244	0.607935	0.994579	1	0.931254	0.547249	0.0427009	0.112426	0.662562	1	0.678924	0.681834	0.955219
ADAM7	0.341748	0.356036	0.00194983	0.0164735	0.647427	0.759801	0.0220002	0.126386	0.372671	0.406898	0.565445	0.00811395	0.977008	1	0.988705	0.161344
ADAM8	0.606224	0.733702	0.0382706	0.332271	0.866772	0.974851	0.137772	0.659098	1	0.597428	0.17066	1	1	0.777997	0.988705	1
ADAMDEC1	0.341748	0.356036	0.00194983	0.0164735	0.647427	0.759801	0.0220002	0.126386	0.37002	0.564446	0.565445	0.00811395	0.977008	1	0.988705	0.161344
ADAMTS1	0.298613	0.638476	0.380085	1	0.615433	0.928831	0.630508	1	0.371796	0.564171	0.710387	0.370115	0.977008	1	0.988705	0.747161
ADAMTS10	0.219147	0.256129	0.284893	0.300536	0.506289	0.64856	0.521319	0.611788	1	0.0745754	0.191604	1	1	0.798509	0.756309	1
ADAMTS14	0.456514	1	0.00693945	0.199693	0.728387	1	0.0480843	0.505778	0.31603	1	0.662562	0.0657086	0.977008	1	1	0.395319
ADAMTS15	0.558817	1	0.142995	1	0.83716	1	0.334545	1	0.701712	0.604937	1	0.114367	1	1	0.988705	0.487221
ADAMTS16	0.509289	0.540721	0.00917907	0.0702035	0.798345	0.854111	0.0567141	0.307914	0.597035	0.531725	0.74343	0.229713	1	1	0.988705	0.633539
ADAMTS17	1	0.356036	0.0264527	0.0261403	1	0.759801	0.107305	0.168958	0.0146066	1	1	0.16763	0.733408	1	1	0.597713
ADAMTS18	1	1	0.0380762	0.261249	1	1	0.137772	0.576671	0.0802004	0.449496	0.557686	0.145178	0.82542	1	0.988705	0.577131
ADAMTS19	0.680886	0.462454	6.00049e-05	0.000228728	0.924613	0.797367	0.00170221	0.00807217	0.397663	0.147979	0.668929	0.0322891	0.977008	1	0.867942	0.305024
ADAMTS2	0.19732	0.0729144	1.64186e-06	0.000799305	0.481213	0.3131	7.63101e-05	0.0144472	0.372671	0.604937	0.0960113	0.00136234	0.977008	0.678537	0.988705	0.0625891
ADAMTS20	0.222678	1	0.025216	0.00198684	0.506289	1	0.105389	0.0278644	1	0.192812	1	0.048056	1	1	0.867942	0.34371
ADAMTS3	0.181818	0.689735	0.0855936	0.0198956	0.451499	0.945174	0.230084	0.142457	0.476404	0.797282	1	0.325189	1	1	1	0.719358
ADAMTS4	0.0167815	0.00454724	1	1	0.0960484	0.0415092	1	1	0.479591	1	0.00218572	1	1	0.0994384	1	1
ADAMTS5	0.298613	0.659391	0.380085	1	0.615433	0.942078	0.630508	1	0.371796	0.563884	0.710387	0.370115	0.977008	1	0.988705	0.747161
ADAMTS6	0.341623	0.356036	4.12315e-08	2.15643e-05	0.647427	0.759801	1.45512e-05	0.00695915	1	0.0799649	0.557686	0.00842438	1	1	0.768943	0.16405
ADAMTS7	1	0.356036	0.122121	0.151824	1	0.759801	0.294033	0.447518	0.234387	0.305132	1	0.492058	0.977008	1	0.95933	0.84255
ADAMTS8	0.558817	1	0.142995	0.792768	0.83716	1	0.334545	0.958707	0.701712	0.604937	1	0.114367	1	1	0.988705	0.487221
ADAMTS9	1	1	0.0326303	0.155156	1	1	0.128185	0.448267	0.60568	0.604937	0.565445	0.0213732	1	1	0.988705	0.261326
ADAMTS9-AS2	1	1	0.0121117	0.0514016	1	1	0.0644989	0.254512	0.605202	1	0.565445	0.0116103	1	1	1	0.176537
ADAMTSL1	0.456514	0.514264	0.303358	1	0.728387	0.822618	0.536344	1	0.0427847	0.781752	1	0.248077	0.733408	1	1	0.664235
ADAMTSL2	1	1	0.0114742	0.360884	1	1	0.0644176	0.660775	0.6531	0.441656	1	0.194704	1	1	0.988705	0.597713
ADAMTSL4	0.0422847	0.0135446	0.202291	1	0.174554	0.0907712	0.428732	1	1	1	0.00728795	1	1	0.175154	1	1
ADAMTSL5	0.447832	0.690625	0.214843	0.558537	0.728387	0.945174	0.440364	0.843293	1	0.109273	1	0.0657086	1	1	0.803244	0.395319
ADAP1	0.00649342	0.0105753	1	1	0.0483397	0.0760306	1	1	0.0242442	0.0745131	0.143643	1	0.733408	0.761437	0.756309	1
ADAP2	0.633309	0.352628	0.478031	0.753717	0.898342	0.759801	0.709397	0.95692	0.622429	0.0338185	0.0677966	0.0774084	1	0.611499	0.675343	0.409599
ADAR	0.0167815	0.00200465	1	1	0.0960484	0.0222499	1	1	0.31603	1	0.00218572	1	0.977008	0.0994384	1	1
ADARB1	0.355426	1	0.0189494	0.301165	0.664931	1	0.0811152	0.611788	0.399864	0.531725	0.737599	0.0383894	0.977008	1	0.988705	0.315717
ADARB2	9.3175e-07	0.000228728	0.606224	0.736298	5.29596e-05	0.00504511	0.823942	0.948419	0.792086	0.665104	0.0258177	0.287059	1	0.33739	1	0.714971
ADARB2-AS1	9.3175e-07	0.000228728	0.606224	0.736298	5.29596e-05	0.00504511	0.823942	0.948419	0.792086	0.665104	0.0258177	0.287059	1	0.33739	1	0.714971
ADAT1	1	1	0.017594	0.261249	1	1	0.0811152	0.576671	0.0464846	0.432757	0.557686	0.132637	0.733408	1	0.988705	0.551545
ADAT2	1.80205e-06	0.000200855	0.507594	0.0494278	6.54838e-05	0.004715	0.740376	0.252066	0.248172	0.368287	0.0102406	0.112062	0.977008	0.213261	0.988705	0.483578
ADAT3	0.447832	0.692244	0.214843	0.381085	0.728387	0.945174	0.440364	0.681112	1	0.112709	0.465537	0.0880965	1	1	0.803244	0.426572
ADCK1	1	0.605102	0.000771102	0.087663	1	0.891617	0.0116431	0.349786	1	0.595528	0.17939	0.000321909	1	0.777997	0.988705	0.0339656
ADCK2	0.243096	0.520541	0.380085	1	0.537746	0.829091	0.630508	1	0.288476	0.443333	0.716298	0.429296	0.977008	1	0.988705	0.820975
ADCY1	0.157195	0.348458	0.222678	0.339095	0.439756	0.759801	0.440364	0.659954	0.769878	0.532147	0.764237	0.17066	1	1	0.988705	0.597713
ADCY10	0.0422847	0.0261689	1	1	0.174554	0.15362	1	1	0.366261	1	0.0154279	1	0.977008	0.231265	1	1
ADCY10P1	0.000847277	0.00106891	1	0.114609	0.00851448	0.0149375	1	0.397532	0.60866	1	0.0879797	1	1	0.678537	1	1
ADCY2	0.509289	0.540721	0.0189494	0.0530545	0.798345	0.854111	0.0811152	0.255646	0.439237	0.749021	0.515567	0.716298	1	1	1	0.98915
ADCY3	0.000595101	0.000960004	0.287358	0.117844	0.00647737	0.0137477	0.521319	0.402387	1	0.704762	0.515567	0.465537	1	1	1	0.820975
ADCY5	0.108983	0.301165	1	0.689735	0.34354	0.714302	1	0.931254	1	0.319229	0.462148	1	1	1	0.971058	1
ADCY6	1	0.125465	0.0660081	0.00752653	1	0.449411	0.199047	0.0735072	0.603973	0.115359	0.557686	0.0880965	1	1	0.803244	0.426572
ADCY7	0.558817	1	0.154811	0.407367	0.83716	1	0.346617	0.71381	0.474961	0.599842	1	0.234226	1	1	0.988705	0.633539
ADCY8	0.0244516	0.191654	1	1	0.12621	0.565403	1	1	0.329366	1	0.241654	0.557686	0.977008	0.945962	1	0.865734
ADCY9	0.417724	0.417943	0.0399933	0.127542	0.728387	0.797367	0.139394	0.413788	0.352941	0.399864	0.112426	0.429296	0.977008	0.678924	0.988705	0.820975
ADCYAP1	0.00875388	0.0206619	0.225795	0.23432	0.0588806	0.129118	0.446021	0.545264	1	0.0522125	0.112426	1	1	0.678924	0.743745	1
ADCYAP1R1	0.00513638	0.0687345	0.222678	0.231708	0.0389191	0.304832	0.440364	0.545264	0.0922966	0.530757	0.771077	0.0677966	0.89361	1	0.988705	0.396326
ADD1	0.456514	1	0.000268291	0.000637706	0.728387	1	0.00585571	0.0133428	1	0.784579	0.465537	0.040962	1	1	1	0.322278
ADD2	0.000111498	0.00198684	0.202291	0.0712629	0.00144189	0.0222499	0.428732	0.307914	0.767984	0.377617	0.273013	1	1	0.9598	0.988705	1
ADD3	0.181818	1	0.101802	0.199693	0.451499	1	0.266296	0.505778	1	0.602948	0.266667	0.528678	1	0.958333	0.988705	0.863335
ADD3-AS1	0.181818	1	0.101802	0.199693	0.451499	1	0.266296	0.505778	1	0.602948	0.266667	0.528678	1	0.958333	0.988705	0.863335
ADGB	1.80205e-06	0.000200855	0.505296	0.0515332	6.54838e-05	0.004715	0.740376	0.254512	0.0732402	0.159399	0.00506163	0.0660966	0.82542	0.16126	0.867942	0.395319
ADGRA1	0.298613	0.73565	0.0550184	0.332271	0.615433	0.975153	0.173548	0.659098	1	0.597035	0.17066	1	1	0.777997	0.988705	1
ADGRA2	0.766838	0.783541	0.00791515	0.00532449	1	1	0.0509299	0.0567673	0.775006	0.6044	0.273013	0.552429	1	0.9598	0.988705	0.865734
ADGRA3	1	0.595252	0.000452759	0.000142457	1	0.888993	0.00843989	0.00695915	1	0.398878	1	0.040962	1	1	0.988705	0.322278
ADGRB1	0.100483	1	1	0.605102	0.332845	1	1	0.858448	0.379284	1	0.381654	0.565445	0.977008	1	1	0.865734
ADGRB2	0.00345642	0.0386016	1	0.759116	0.0284916	0.204884	1	0.95692	0.281426	0.403559	0.191604	0.112461	0.977008	0.798509	0.988705	0.483578
ADGRB3	0.000595101	0.0144692	0.203412	0.00282788	0.00647737	0.0967494	0.428732	0.0357077	0.597311	0.37002	0.0116412	0.00319663	1	0.21458	0.988705	0.106898
ADGRD1	0.681793	0.465189	0.0178607	0.0198956	0.924613	0.797367	0.0811152	0.142457	1	0.605118	1	0.325189	1	1	0.988705	0.719358
ADGRD2	1	0.592186	0.0442474	0.0696611	1	0.888993	0.151858	0.307914	0.225412	1	0.311309	0.193223	0.977008	0.96137	1	0.597713
ADGRE1	1	1	0.507594	0.73565	1	1	0.740376	0.948419	0.371796	0.0963695	0.602305	0.652921	0.977008	1	0.803244	0.951324
ADGRE2	0.243096	0.112413	0.450235	0.299317	0.537746	0.425265	0.685874	0.611788	0.779933	0.200996	0.462148	0.465537	1	1	0.867942	0.820975
ADGRE3	0.243096	0.112413	0.450235	0.299317	0.537746	0.425265	0.685874	0.611788	0.780294	0.201429	0.462148	0.465537	1	1	0.867942	0.820975
ADGRE4P	1	1	0.727082	0.73565	1	1	0.914682	0.948419	0.371796	0.100206	0.602305	0.652921	0.977008	1	0.803244	0.951324
ADGRE5	0.243096	0.0900201	0.450235	0.302163	0.537746	0.370581	0.685874	0.611788	0.781104	0.201429	0.433278	0.465537	1	1	0.867942	0.820975
ADGRF1	0.000888729	0.00332235	0.586913	0.0407158	0.0087412	0.0323413	0.803518	0.221585	0.602948	1	0.16763	1	1	0.777997	1	1
ADGRF2	0.00198388	0.00510492	0.579826	0.0407158	0.0183429	0.0432268	0.801562	0.221585	0.603714	1	0.0880965	1	1	0.678537	1	1
ADGRF3	0.000595101	0.000391217	0.450235	0.188696	0.00647737	0.00752858	0.685874	0.497761	1	0.698784	0.515567	0.465537	1	1	1	0.820975
ADGRF4	0.00198388	0.00510492	0.579826	0.0407158	0.0183429	0.0432268	0.801562	0.221585	0.602948	1	0.0880965	1	1	0.678537	1	1
ADGRF5	0.000888729	0.00332235	0.586913	0.0407158	0.0087412	0.0323413	0.803518	0.221585	0.602948	1	0.16763	1	1	0.777997	1	1
ADGRG1	0.332288	0.437316	0.018964	0.149103	0.647427	0.797367	0.0811152	0.446065	0.476404	0.604937	1	0.220286	1	1	0.988705	0.628174
ADGRG2	2.72484e-05	8.46992e-05	0.00438435	0.0284404	0.000496818	0.00297837	0.0367147	0.178262	0.403975	0.200869	1	1	0.977008	1	0.867942	1
ADGRG3	0.332288	0.437316	0.018964	0.149103	0.647427	0.797367	0.0811152	0.446065	0.476404	0.604937	1	0.220286	1	1	0.988705	0.628174
ADGRG4	2.28845e-05	0.00177279	0.0708076	0.697715	0.000445328	0.0219068	0.208478	0.931254	0.489319	0.062747	0.462148	0.518079	1	1	0.743745	0.85403
ADGRG5	0.181818	0.437316	0.00770916	0.149103	0.451499	0.797367	0.0509299	0.446065	0.476404	0.604937	1	0.220286	1	1	0.988705	0.628174
ADGRG6	1.80205e-06	0.000200855	0.507594	0.0494278	6.54838e-05	0.004715	0.740376	0.252066	0.142204	0.366721	0.0287043	0.0660966	0.955267	0.362304	0.988705	0.395319
ADGRG7	0.053323	0.277193	1	0.659391	0.212186	0.685559	1	0.930017	1	0.741716	0.229713	0.287059	1	0.918742	1	0.714971
ADGRL2	0.332288	0.437316	0.725721	0.14464	0.647427	0.797367	0.914682	0.442095	0.0449849	1	1	1	0.733408	1	1	1
ADGRL3	0.181818	1	0.0736209	0.0336423	0.451499	1	0.209934	0.201757	0.70017	0.794804	1	0.194704	1	1	1	0.597713
ADGRL4	0.332288	0.514264	0.725721	0.229904	0.647427	0.822618	0.914682	0.545264	0.0247767	1	1	0.715368	0.733408	1	1	0.98915
ADGRV1	0.19732	0.125465	3.67614e-06	0.000142457	0.481213	0.449411	0.000129517	0.00695915	1	0.0877626	0.565445	0.040962	1	1	0.803244	0.322278
ADH1A	0.031348	0.659391	0.0660081	0.0793076	0.149949	0.942078	0.199047	0.322654	0.247136	0.304305	0.17066	0.194704	0.977008	0.777997	0.95933	0.597713
ADH1B	0.031348	0.659391	0.0660081	0.0793076	0.149949	0.942078	0.199047	0.322654	0.247136	0.304305	0.17066	0.194704	0.977008	0.777997	0.95933	0.597713
ADH1C	0.031348	0.659391	0.0660081	0.0793076	0.149949	0.942078	0.199047	0.322654	0.215841	0.301043	0.17066	0.194704	0.977008	0.777997	0.95933	0.597713
ADH4	0.031348	0.659391	0.0660081	0.0793076	0.149949	0.942078	0.199047	0.322654	0.247136	0.304305	0.17066	0.194704	0.977008	0.777997	0.95933	0.597713
ADH5	0.031348	0.659391	0.0660081	0.0793076	0.149949	0.942078	0.199047	0.322654	0.247136	0.304305	0.17066	0.194704	0.977008	0.777997	0.95933	0.597713
ADH6	0.031348	0.659391	0.0660081	0.0793076	0.149949	0.942078	0.199047	0.322654	0.247136	0.304305	0.17066	0.194704	0.977008	0.777997	0.95933	0.597713
ADH7	0.031348	0.659391	0.0660081	0.0793076	0.149949	0.942078	0.199047	0.322654	0.215841	0.301043	0.17066	0.194704	0.977008	0.777997	0.95933	0.597713
ADHFE1	0.373251	1	0.456514	0.514264	0.693975	1	0.685874	0.818819	0.432757	1	1	1	1	1	1	1
ADIG	1	0.0860124	0.155413	0.0707283	1	0.36028	0.346617	0.307914	0.368287	1	0.481357	0.327534	0.977008	1	1	0.719358
ADIPOQ	0.0120346	0.0476944	1	0.692244	0.0746232	0.234612	1	0.931254	1	0.704762	0.346487	1	1	1	1	1
ADIPOQ-AS1	0.0120346	0.0476944	1	0.692244	0.0746232	0.234612	1	0.931254	1	0.704762	0.346487	1	1	1	1	1
ADIPOR1	0.252346	0.257295	1	1	0.551174	0.648595	1	1	0.2787	1	0.129701	1	0.977008	0.749945	1	1
ADIRF	0.332288	1	0.0442474	0.145865	0.647427	1	0.151858	0.442095	1	1	1	0.20691	1	1	1	0.606406
ADISSP	0.290479	0.761392	1	0.689735	0.607935	0.994579	1	0.931254	0.547249	0.0427009	0.112426	0.662562	1	0.678924	0.681834	0.955219
ADK	0.456514	1	0.13668	0.523888	0.728387	1	0.321431	0.819318	0.317058	1	0.662562	0.303237	0.977008	1	1	0.719358
ADM	0.586913	0.595252	0.0264527	0.199693	0.850669	0.888993	0.107305	0.505778	0.37002	0.438861	1	0.194704	0.977008	1	0.988705	0.597713
ADM2	0.380085	0.0481912	0.545603	0.0296247	0.696662	0.234612	0.783772	0.183585	1	0.275444	0.429296	0.739657	1	1	0.95933	0.994764
ADM5	1	1	0.380085	0.697715	1	1	0.630508	0.931254	0.532967	0.564171	0.652921	0.327534	1	1	0.988705	0.719358
ADNP	1	0.0984658	0.298613	0.179274	1	0.395454	0.532658	0.488593	0.176356	1	0.737599	0.287059	0.977008	1	1	0.714971
ADNP2	0.0335145	0.238475	0.00513638	0.155156	0.155803	0.613029	0.0367147	0.448267	0.752396	0.794169	0.0383894	1	1	0.443201	1	1
ADO	0.332288	0.690625	0.0178607	0.0965564	0.647427	0.945174	0.0811152	0.362701	0.319229	0.590023	0.662562	0.0880965	0.977008	1	0.988705	0.426572
ADORA1	0.252346	0.257295	1	1	0.551174	0.648595	1	1	0.2787	1	0.129701	1	0.977008	0.749945	1	1
ADORA2A	1	0.349052	1	0.274953	1	0.759801	1	0.600533	0.319229	0.780533	1	0.731074	0.977008	1	1	0.994764
ADORA2A-AS1	1	0.349052	1	0.274953	1	0.759801	1	0.600533	0.319229	0.780533	1	0.731074	0.977008	1	1	0.994764
ADORA2B	0.456514	0.514264	0.788393	1	0.728387	0.822618	0.955303	1	1	0.608409	0.465537	0.220286	1	1	0.988705	0.628174
ADORA3	0.222678	0.339095	0.478031	1	0.506289	0.759801	0.709397	1	0.366938	0.531725	0.602305	1	0.977008	1	0.988705	1
ADPGK	0.149604	0.339095	0.45123	1	0.427657	0.759801	0.685874	1	1	0.0633077	0.287059	1	1	0.9598	0.743745	1
ADPGK-AS1	0.149604	0.339095	0.45123	1	0.427657	0.759801	0.685874	1	1	0.0633077	0.287059	1	1	0.9598	0.743745	1
ADPRH	0.355426	0.705709	1	1	0.664931	0.948997	1	1	0.76607	0.532967	1	0.602305	1	1	0.988705	0.90313
ADPRHL1	0.355426	0.160895	1	0.257295	0.664931	0.515806	1	0.575349	0.271367	0.271783	0.327534	0.737599	0.977008	0.973711	0.95933	0.994764
ADPRM	1	0.349052	0.78303	1	1	0.759801	0.950907	1	0.447341	0.792086	0.465537	0.346487	1	1	1	0.747161
ADPRS	0.0399933	0.196842	1	0.352628	0.168673	0.571878	1	0.659954	0.765386	0.743965	0.429296	0.602305	1	1	1	0.90313
ADRA1A	0.586913	0.356036	0.00194983	0.0136989	0.850669	0.759801	0.0220002	0.114187	0.372671	0.399491	0.565445	0.00811395	0.977008	1	0.988705	0.161344
ADRA1B	0.681793	0.462454	1.8426e-07	0.000144049	0.924613	0.797367	2.77942e-05	0.00695915	0.397663	0.401619	0.668929	0.00169323	0.977008	1	0.988705	0.0625891
ADRA1D	0.290479	0.76509	1	0.690625	0.607935	0.997164	1	0.931254	0.542136	0.0437976	0.112426	0.662562	1	0.678924	0.681834	0.955219
ADRA2A	0.181818	1	0.101802	0.209641	0.451499	1	0.266296	0.520837	1	0.603714	0.266667	0.528678	1	0.958333	0.988705	0.863335
ADRA2B	0.456514	0.437316	0.664822	1	0.728387	0.797367	0.876134	1	0.314157	0.741207	0.668929	0.17066	0.977008	1	1	0.597713
ADRA2C	0.456514	1	0.000152512	0.000451103	0.728387	1	0.00383526	0.0116537	0.535394	0.590023	1	0.0342305	1	1	0.988705	0.305024
ADRB1	0.181818	1	0.101802	0.209641	0.451499	1	0.266296	0.520837	1	0.793788	0.266667	0.528678	1	0.958333	1	0.863335
ADRB2	0.680886	0.462454	3.42338e-06	0.000144049	0.924613	0.797367	0.000127974	0.00695915	0.574314	0.401619	0.668929	0.00169323	1	1	0.988705	0.0625891
ADRB3	0.766838	0.783541	0.00791515	0.00532449	1	1	0.0509299	0.0567673	0.77819	0.59966	0.273013	0.541442	1	0.9598	0.988705	0.865734
ADRM1	1	0.290322	1	1	1	0.703653	1	1	0.598493	0.135171	0.515567	0.557686	1	1	0.838236	0.865734
ADSL	0.558817	0.349052	0.564277	0.106448	0.83716	0.759801	0.792218	0.382609	0.200996	0.585504	0.668929	0.716298	0.977008	1	0.988705	0.98915
ADSS1	0.586913	0.363599	0.000125483	0.0514016	0.850669	0.765583	0.0032059	0.254512	0.135616	1	0.0126472	0.000113824	0.951686	0.231265	1	0.0250655
ADSS2	0.776237	0.586032	1	0.595252	1	0.888993	1	0.852138	0.542136	1	0.377996	1	1	1	1	1
ADTRP	0.000158631	0.00532449	1	0.692244	0.00198261	0.0450311	1	0.931254	0.798083	0.69964	0.0379204	1	1	0.443201	1	1
AEBP1	0.157195	0.523888	0.222678	0.339095	0.439756	0.829725	0.440364	0.659954	0.769878	0.530757	0.561112	0.0677966	1	1	0.988705	0.396326
AEBP2	0.606224	1	0.0178607	0.0965564	0.866772	1	0.0811152	0.362701	0.095424	0.786713	1	0.16763	0.893808	1	1	0.597713
AEN	1	1	0.0660081	0.0741052	1	1	0.199047	0.313622	0.31603	1	1	0.194704	0.977008	1	1	0.597713
AFAP1	1	1	8.26706e-05	0.000451103	1	1	0.00223845	0.0116537	0.535394	0.574721	1	0.0342305	1	1	0.988705	0.305024
AFAP1-AS1	1	1	8.26706e-05	0.000637706	1	1	0.00223845	0.0133428	0.535394	0.574721	1	0.0342305	1	1	0.988705	0.305024
AFAP1L1	0.686688	0.462454	3.42338e-06	0.000144049	0.924613	0.797367	0.000127974	0.00695915	0.535394	0.404082	0.662562	0.00169323	1	1	0.988705	0.0625891
AFAP1L2	0.181818	1	0.101802	0.209641	0.451499	1	0.266296	0.520837	1	0.793788	0.266667	0.528678	1	0.958333	1	0.863335
AFDN	0.000780483	0.00579469	1	0.100418	0.00792356	0.0462642	1	0.371322	0.531725	0.114108	0.0740536	0.129701	1	0.625167	0.803244	0.544585
AFDN-DT	0.000780483	0.00579469	1	0.100418	0.00792356	0.0462642	1	0.371322	0.521534	0.111709	0.0740536	0.129701	1	0.625167	0.803244	0.544585
AFF1	0.181818	1	0.017594	0.0132932	0.451499	1	0.0811152	0.11179	1	0.799644	1	0.100171	1	1	1	0.466696
AFF1-AS1	0.181818	1	0.017594	0.0132932	0.451499	1	0.0811152	0.11179	1	0.799644	1	0.100171	1	1	1	0.466696
AFF2	7.46255e-07	0.000157508	0.222678	1	5.23183e-05	0.00419927	0.440364	1	0.708704	0.0160927	1	0.31182	1	1	0.67013	0.719358
AFF3	1	1	1	0.73565	1	1	1	0.948419	0.0802004	0.532147	0.17939	0.17066	0.82542	0.777997	0.988705	0.597713
AFF4	0.686688	0.462454	1.02098e-05	0.000228728	0.924613	0.797367	0.000324068	0.00807217	0.447341	0.154521	1	0.0643969	1	1	0.867942	0.395319
AFG1L	1.80205e-06	4.47713e-05	0.287358	0.00200465	6.54838e-05	0.00207452	0.521319	0.0278644	0.59966	0.475064	0.00217786	0.0113587	1	0.0994384	0.988705	0.176537
AFG2A	0.0180712	0.395529	0.00329837	0.00349957	0.0965806	0.785475	0.0313745	0.0419264	0.393484	1	0.0542619	0.0486673	0.977008	0.505273	1	0.34371
AFG2B	1	1	0.374539	0.381085	1	1	0.630508	0.681112	1	0.00283165	0.557686	0.194704	1	1	0.441913	0.597713
AFG3L1P	0.031348	0.231708	0.00312857	0.0514016	0.149949	0.607	0.0312737	0.254512	0.530407	1	1	0.552429	1	1	1	0.865734
AFG3L2	0.109701	0.160895	0.0855936	0.369646	0.34354	0.515806	0.230084	0.669808	0.563884	0.117143	1	0.760427	1	1	0.803244	0.99676
AFM	0.181818	0.689735	0.0855936	0.0336423	0.451499	0.945174	0.230084	0.201757	0.475064	0.797282	1	0.325189	1	1	1	0.719358
AFMID	1	0.182515	0.155413	0.160895	1	0.546417	0.346617	0.458612	0.124042	0.725011	0.462148	1	0.951686	1	1	1
AFP	0.181818	0.689735	0.0855936	0.0336423	0.451499	0.945174	0.230084	0.201757	0.475064	0.797282	1	0.325189	1	1	1	0.719358
AFTPH	0.000111498	0.00198684	0.202291	0.0712629	0.00144189	0.0222499	0.428732	0.307914	0.791793	0.605202	0.142791	1	1	0.761437	0.988705	1
AGA	0.0838376	0.681786	0.00513638	0.00120254	0.28106	0.945174	0.0367147	0.0184928	0.278734	0.278874	0.287059	0.0486673	0.977008	0.9598	0.95933	0.34371
AGAP1	1	1	0.0114742	0.774642	1	1	0.0644176	0.95692	0.226181	0.590023	0.557686	0.194704	0.977008	1	0.988705	0.597713
AGAP11	0.181818	1	0.0442474	0.145865	0.451499	1	0.151858	0.442095	1	1	1	0.20691	1	1	1	0.606406
AGAP2	0.456514	0.461556	0.0785225	0.0268033	0.728387	0.797367	0.219168	0.171617	1	0.0161803	1	0.433278	1	1	0.67013	0.820975
AGAP2-AS1	0.456514	0.461556	0.0785225	0.0268033	0.728387	0.797367	0.219168	0.171617	1	0.0161803	1	0.433278	1	1	0.67013	0.820975
AGAP3	0.460708	0.476268	0.0335145	0.476268	0.728387	0.802465	0.128185	0.776757	0.58479	0.752396	0.433278	1	1	1	1	1
AGAP5	0.558817	1	0.303358	0.540721	0.83716	1	0.536344	0.832512	0.479591	1	0.662562	0.303237	1	1	1	0.719358
AGAP6	0.181818	1	0.0382706	0.318944	0.451499	1	0.137772	0.638994	0.203067	0.77819	1	0.112426	0.977008	1	1	0.483578
AGAP7P	0.031348	0.659391	0.108983	0.740499	0.149949	0.942078	0.277917	0.951946	0.743965	1	1	0.191604	1	1	1	0.597713
AGBL1	1	0.356036	0.0178607	0.0261403	1	0.759801	0.0811152	0.168958	0.0800059	1	1	0.194704	0.82542	1	1	0.597713
AGBL1-AS1	1	0.355549	0.0178607	0.0261403	1	0.759801	0.0811152	0.168958	0.0800059	1	1	0.194704	0.82542	1	1	0.597713
AGBL3	0.219147	0.488327	0.155413	0.727557	0.506289	0.815197	0.346617	0.948419	0.289611	0.227296	0.716298	0.688938	0.977008	1	0.916089	0.978928
AGBL4	0.558817	0.437316	0.680886	0.188696	0.83716	0.797367	0.884504	0.497761	0.0129903	0.698784	1	1	0.733408	1	1	1
AGBL5	0.000595101	0.000960004	0.680886	0.187973	0.00647737	0.0137477	0.884504	0.497761	1	0.70017	0.74343	0.465537	1	1	1	0.820975
AGFG1	1	1	0.0114742	0.554212	1	1	0.0644176	0.843121	0.224809	0.574721	0.557686	0.194704	0.977008	1	0.988705	0.597713
AGFG2	0.13668	0.139724	0.680886	0.299317	0.405464	0.468416	0.884504	0.611788	0.600231	1	0.764237	0.465537	1	1	1	0.820975
AGGF1	0.202291	0.355549	2.03947e-05	0.000451103	0.482818	0.759801	0.000610142	0.0116537	1	0.0397702	0.557686	0.0751205	1	1	0.675343	0.400772
AGL	0.181818	0.349052	0.13362	0.230681	0.451499	0.759801	0.318698	0.545264	0.0437976	0.741207	1	0.481357	0.733408	1	1	0.84255
AGMAT	0.00917907	0.0106294	0.303358	1	0.0588806	0.0760306	0.536344	1	0.0821433	0.192812	0.191604	0.112426	0.82542	0.798509	0.867942	0.483578
AGMO	0.00203392	0.0115502	0.558817	1	0.0186237	0.080976	0.792218	1	0.0167376	0.0437976	0.237503	0.465537	0.733408	0.930592	0.681834	0.820975
AGO1	0.0399933	0.160895	1	0.352203	0.168673	0.515806	1	0.659954	1	0.531133	0.370115	0.652921	1	1	0.988705	0.951324
AGO2	0.0279169	0.285177	1	0.605102	0.141673	0.692531	1	0.858448	0.767984	1	0.241654	0.557686	1	0.945962	1	0.865734
AGO3	0.0399933	0.196842	1	0.352628	0.168673	0.571878	1	0.659954	0.767314	0.532967	0.429296	0.602305	1	1	0.988705	0.90313
AGO4	0.0399933	0.160895	1	0.352203	0.168673	0.515806	1	0.659954	1	0.531133	0.370115	0.652921	1	1	0.988705	0.951324
AGPAT2	0.680886	0.461556	0.00164888	0.134974	0.924613	0.797367	0.019127	0.422812	1	1	0.662562	0.193223	1	1	1	0.597713
AGPAT3	0.355426	1	0.00438435	0.184695	0.664931	1	0.0367147	0.497761	0.564446	0.534537	0.737599	0.0116412	1	1	0.988705	0.176537
AGPAT4	0.000780483	0.00579469	0.505296	0.0257362	0.00792356	0.0462642	0.740376	0.168958	0.512109	0.0310397	0.0740536	0.0320016	1	0.625167	0.675343	0.305024
AGPS	1	1	0.45123	0.555822	1	1	0.685874	0.84329	0.0464846	1	0.0950411	0.327534	0.733408	0.678537	1	0.719358
AGR2	0.00770916	0.0374757	0.558817	0.581262	0.0561063	0.200596	0.792218	0.852138	0.0765777	0.0430376	0.368813	0.465537	0.82542	1	0.681834	0.820975
AGR3	0.00770916	0.0374757	0.558817	0.581262	0.0561063	0.200596	0.792218	0.852138	0.0765777	0.0430376	0.368813	0.465537	0.82542	1	0.681834	0.820975
AGRN	0.697931	0.715793	0.0382706	0.776211	0.934435	0.958718	0.137772	0.95692	1	0.790472	0.370115	0.112426	1	1	1	0.483578
AGRP	1	1	0.00513638	0.149103	1	1	0.0367147	0.446065	0.140086	0.602076	0.557686	0.234226	0.951686	1	0.988705	0.633539
AGT	0.777121	0.421797	1	1	1	0.797367	1	1	0.559843	1	0.377996	1	1	1	1	1
AGTPBP1	0.456514	0.514264	0.017594	0.145865	0.728387	0.822618	0.0811152	0.442095	1	0.422668	1	0.552429	1	1	0.988705	0.865734
AGTR1	0.00513638	0.0250597	1	1	0.0389191	0.150851	1	1	1	1	0.0580038	1	1	0.537698	1	1
AGTR2	9.35639e-06	0.000520502	0.0335145	0.256129	0.000249224	0.00910747	0.128185	0.575349	0.708704	0.118464	1	1	1	1	0.803244	1
AGTRAP	0.0399933	0.0300213	0.509289	1	0.168673	0.164978	0.740376	1	0.162336	0.197422	0.370115	0.112426	0.977008	1	0.867942	0.483578
AGXT	1	1	0.00295893	0.413637	1	1	0.0303501	0.721731	0.234387	0.789726	0.565445	0.193223	0.977008	1	1	0.597713
AGXT2	0.500949	0.740499	0.00510316	0.377112	0.788776	0.980083	0.0367147	0.681112	0.780294	1	1	0.688938	1	1	1	0.978928
AHCTF1	0.580081	0.587063	1	0.592186	0.848086	0.888993	1	0.852138	0.542136	1	0.385672	1	1	1	1	1
AHCTF1P1	1	1	0.219147	1	1	1	0.440364	1	0.0455874	1	0.173276	0.229713	0.733408	0.777997	1	0.633539
AHCY	0.725721	0.229904	0.633309	0.179274	0.959075	0.607	0.846825	0.488593	0.244152	0.742364	0.48579	0.287059	0.977008	1	1	0.714971
AHCYL1	0.109701	0.160895	0.697931	0.759097	0.34354	0.515806	0.891992	0.95692	0.563884	1	0.327534	1	1	0.973711	1	1
AHCYL2	0.273848	0.476268	0.713371	1	0.584467	0.802465	0.905333	1	0.420345	0.393484	0.731074	0.370115	0.993282	1	0.988705	0.747161
AHDC1	0.0838376	0.129523	0.752082	0.263065	0.28106	0.450759	0.933482	0.577131	0.631535	0.114108	0.602305	0.688938	1	1	0.803244	0.978928
AHI1	1.80205e-06	9.983e-05	0.507594	0.0257362	6.54838e-05	0.00303012	0.740376	0.168958	0.595528	0.741433	0.0287043	0.0660966	1	0.362304	1	0.395319
AHI1-DT	1.80205e-06	9.983e-05	0.507594	0.0257362	6.54838e-05	0.00303012	0.740376	0.168958	0.587027	0.532967	0.0287043	0.0660966	1	0.362304	0.988705	0.395319
AHNAK	0.109701	0.395529	0.0382706	0.76509	0.34354	0.785475	0.137772	0.95692	1	0.329366	0.429296	0.142791	1	1	0.988705	0.571387
AHNAK2	0.586913	0.212482	0.000125483	0.0514016	0.850669	0.586388	0.0032059	0.254512	0.134698	1	0.0130748	0.000113824	0.951686	0.231265	1	0.0250655
AHR	0.00770916	0.0374757	0.558817	1	0.0561063	0.200596	0.792218	1	0.0810478	0.0437976	0.382839	0.465537	0.82542	1	0.681834	0.820975
AHRR	0.509289	0.76509	0.0335145	0.224753	0.798345	0.997164	0.128185	0.540331	0.597311	0.746197	0.755989	0.229713	1	1	1	0.633539
AHSA1	1	0.605102	0.000771102	0.0910726	1	0.891617	0.0116431	0.35412	1	0.59966	0.17939	0.000321909	1	0.777997	0.988705	0.0339656
AHSA2P	0.000111498	0.00198684	0.113078	0.0394944	0.00144189	0.0222499	0.281623	0.220391	0.788862	0.603973	0.142791	1	1	0.761437	0.988705	1
AHSG	0.0120346	0.0476944	1	0.692244	0.0746232	0.234612	1	0.931254	1	0.704762	0.346487	1	1	1	1	1
AHSP	0.777121	0.590073	0.332288	1	1	0.888993	0.579522	1	0.329366	0.203629	0.0257723	1	0.977008	0.33739	0.867942	1
AICDA	0.0399933	0.395529	0.157195	0.523888	0.168673	0.785475	0.347021	0.819318
AIDA	0.400428	0.182515	1	0.592186	0.723509	0.546417	1	0.852138	1	1	0.234079	0.557686	1	0.918742	1	0.865734
AIF1L	0.606224	0.231708	0.290479	0.761392	0.866772	0.607	0.521319	0.95692	0.665104	0.192812	1	0.515567	1	1	0.867942	0.85403
AIFM1	4.00599e-05	0.0045914	0.0708076	0.705709	0.000695106	0.0417659	0.208478	0.931254	0.281426	0.0627985	0.462148	0.518079	0.977008	1	0.743745	0.85403
AIFM2	0.332288	0.690625	0.0114742	0.108478	0.647427	0.945174	0.0644176	0.385647	0.313669	1	0.662562	0.0657086	0.977008	1	1	0.395319
AIFM3	1	0.514264	0.766838	0.586032	1	0.822618	0.938882	0.852138	0.313669	1	0.662562	0.273013	0.977008	1	1	0.707838
AIG1	1.80205e-06	0.000200855	0.507594	0.0494278	6.54838e-05	0.004715	0.740376	0.252066	0.161809	0.368287	0.0102406	0.0660966	0.977008	0.213261	0.988705	0.395319
AIM2	0.0163591	0.00454724	1	1	0.0960484	0.0415092	1	1	0.203067	1	0.00218572	1	0.977008	0.0994384	1	1
AIMP1	0.00510316	0.196842	0.0120346	0.022204	0.0389191	0.571878	0.0644176	0.151336	0.12331	0.795281	0.0542619	0.100171	0.951686	0.505273	1	0.466696
AIMP2	0.000921931	0.00113055	1	0.690625	0.00900819	0.0157039	1	0.931254	0.00342707	0.124673	0.039566	1	0.733408	0.452031	0.803244	1
AIP	0.122121	0.770073	0.606224	1	0.368095	1	0.823942	1	0.567216	1	0.0116412	1	1	0.21458	1	1
AIPL1	0.456514	0.437316	1	1	0.728387	0.797367	1	1	1	0.794169	0.266667	0.114367	1	0.958333	1	0.487221
AIRE	0.633309	1	0.00438435	0.184695	0.898342	1	0.0367147	0.497761	0.156063	0.336176	0.31182	0.00399889	0.977008	0.96137	0.988705	0.131392
AIRIM	0.0708076	0.0707283	1	0.356411	0.260994	0.304832	1	0.659954	0.564171	1	0.370115	0.652921	1	1	1	0.951324
AIRN	0.00345642	0.00579469	0.507594	0.0261689	0.0284916	0.0462642	0.740376	0.168958	0.503539	0.0554037	0.0740536	0.0320016	1	0.625167	0.743745	0.305024
AJAP1	0.155413	0.0973207	0.157195	1	0.438603	0.395454	0.347021	1	0.443333	0.301672	0.370115	0.112426	1	1	0.95933	0.483578
AJM1	0.680886	0.461556	0.00164888	0.134974	0.924613	0.797367	0.019127	0.422812	1	0.798083	0.662562	0.193223	1	1	1	0.597713
AJUBA	0.00875388	0.151824	0.00791515	0.0534694	0.0588806	0.497603	0.0509299	0.255646	0.0539699	0.795985	0.112426	0.0102406	0.813676	0.678924	1	0.176537
AK1	0.606224	0.339095	0.0855936	0.360884	0.866772	0.759801	0.230084	0.660775	0.631535	0.602823	1	0.325189	1	1	0.988705	0.719358
AK2	0.00917907	0.0530545	0.697931	0.759116	0.0588806	0.249819	0.891992	0.95692	0.495912	0.563884	0.191604	0.327534	1	0.798509	0.988705	0.719358
AK3	0.0180712	0.0481912	0.769059	0.406367	0.0965806	0.234612	0.939034	0.712177	0.176356	1	0.429296	0.139851	0.977008	1	1	0.571387
AK4	0.456514	0.437316	0.450235	0.113896	0.728387	0.797367	0.685874	0.397311	0.0235437	0.69964	1	0.668929	0.733408	1	1	0.958191
AK5	0.0838376	0.179274	0.287358	0.0664517	0.28106	0.541071	0.521319	0.307914	0.156138	0.701712	0.652921	0.262874	0.977008	1	1	0.698702
AK7	1	0.363599	0.0011895	0.0777289	1	0.765583	0.0163255	0.32068	0.60568	0.287904	0.0495072	0.00136234	1	0.505273	0.95933	0.0625891
AK8	0.298613	0.285367	0.0660081	0.381085	0.615433	0.692531	0.199047	0.681112	0.6531	0.438861	1	0.194704	1	1	0.988705	0.597713
AK9	1.80205e-06	9.983e-05	0.284893	0.0010024	6.54838e-05	0.00303012	0.521319	0.0174661	0.589189	0.317058	0.00217786	0.0113587	1	0.0994384	0.971058	0.176537
AKAIN1	0.053323	0.0702035	0.0442474	0.134974	0.212186	0.304832	0.151858	0.422812	1	0.0589333	0.229713	0.764967	1	0.918742	0.743745	0.998349
AKAP1	0.284893	0.00987077	0.00016019	0.000107957	0.603585	0.0743862	0.00387395	0.00695915	0.0781589	0.282966	1	0.0580038	0.82542	1	0.95933	0.377216
AKAP10	1	1	0.154811	0.424935	1	1	0.346617	0.73124	1	0.602076	1	0.382839	1	1	0.988705	0.764643
AKAP11	1	1	0.563835	1	1	1	0.792218	1	0.224809	0.434536	0.557686	0.35989	0.977008	1	0.988705	0.747161
AKAP12	1.47768e-05	0.000650417	0.505296	0.0913772	0.000309228	0.0103778	0.740376	0.354708	0.125335	0.0979618	0.0079454	0.0341785	0.951686	0.175154	0.803244	0.305024
AKAP13	1	0.355549	0.0264527	0.0741052	1	0.759801	0.107305	0.313622	0.0791637	0.797282	1	0.194704	0.82542	1	1	0.597713
AKAP14	0.000319168	0.000604348	0.0785225	0.256129	0.00390925	0.00997127	0.219168	0.575349	0.474404	0.116619	1	0.754854	1	1	0.803244	0.99676
AKAP3	0.0335145	0.112413	0.122121	0.166892	0.155803	0.425265	0.294033	0.46676	0.288476	1	0.191604	0.515567	0.977008	0.798509	1	0.85403
AKAP4	1.72357e-06	2.7391e-05	0.0335145	0.224753	6.54838e-05	0.00157551	0.128185	0.540331	1	0.187963	1	1	1	1	0.867942	1
AKAP5	1	1	0.00127722	0.0422666	1	1	0.0163255	0.227704	1	0.407447	1	0.00612686	1	1	0.988705	0.140918
AKAP6	0.633309	1	6.78944e-05	0.00349957	0.898342	1	0.0018925	0.0419264	0.34194	0.604937	0.652921	0.00302702	0.977008	1	0.988705	0.102384
AKAP7	1.30148e-05	0.000200855	0.728864	0.0261689	0.000299441	0.004715	0.914682	0.168958	0.422668	0.531133	0.0102406	0.0341785	0.993282	0.213261	0.988705	0.305024
AKAP8	0.460708	0.238475	0.447832	0.467498	0.728387	0.613029	0.685874	0.769445	1	0.20174	0.716298	0.465537	1	1	0.867942	0.820975
AKAP8L	0.460708	0.238475	0.447832	0.467498	0.728387	0.613029	0.685874	0.769445	1	0.200996	0.716298	0.465537	1	1	0.867942	0.820975
AKAP9	0.0550184	0.151824	1	0.461556	0.212186	0.497603	1	0.769445	0.789008	0.698784	0.769411	0.465537	1	1	1	0.820975
AKIP1	0.586913	0.355549	0.0660081	0.209641	0.850669	0.759801	0.199047	0.520837	0.37002	0.43525	1	0.194704	0.977008	1	0.988705	0.597713
AKIRIN1	0.149604	0.285367	1	0.352203	0.427657	0.692531	1	0.659954	0.0963695	1	1	0.652921	0.893808	1	1	0.951324
AKIRIN2	0.000331456	0.000320065	0.284893	0.00200465	0.00394828	0.00645774	0.521319	0.0278644	0.792059	0.475064	0.00316256	0.00531302	1	0.121909	0.988705	0.140918
AKNA	0.341748	0.595252	0.0120346	0.119787	0.647427	0.888993	0.0644176	0.405166	0.608937	1	0.565445	0.193223	1	1	1	0.597713
AKNAD1	0.558817	1	0.713371	0.759097	0.83716	1	0.905333	0.95692	0.0781589	1	1	1	0.82542	1	1	1
AKR1A1	0.332288	0.581262	0.713371	0.759097	0.647427	0.888993	0.905333	0.95692	0.0120396	0.403975	0.662562	0.370115	0.733408	1	0.988705	0.747161
AKR1B1	0.219147	0.488327	0.155413	1	0.506289	0.815197	0.346617	1	0.197493	0.183246	0.731074	0.429296	0.977008	1	0.867942	0.820975
AKR1B10	0.219147	0.488327	0.155413	0.727557	0.506289	0.815197	0.346617	0.948419	0.288219	0.183246	0.731074	0.429296	0.977008	1	0.867942	0.820975
AKR1B15	0.219147	0.488327	0.155413	0.727557	0.506289	0.815197	0.346617	0.948419	0.288219	0.183246	0.731074	0.429296	0.977008	1	0.867942	0.820975
AKR1C1	9.40852e-09	4.76912e-06	1	0.300536	1.56723e-06	0.000902751	1	0.611788	0.788862	1	0.00513911	0.465537	1	0.16126	1	0.820975
AKR1C2	9.40852e-09	4.76912e-06	1	0.300536	1.56723e-06	0.000902751	1	0.611788	0.789008	1	0.00612512	0.465537	1	0.169101	1	0.820975
AKR1C3	9.40852e-09	4.76912e-06	1	0.300536	1.56723e-06	0.000902751	1	0.611788	0.789008	1	0.00612512	0.465537	1	0.169101	1	0.820975
AKR1C4	9.40852e-09	4.76912e-06	1	0.300536	1.56723e-06	0.000902751	1	0.611788	0.788862	1	0.00178408	0.465537	1	0.0994384	1	0.820975
AKR1C6P	9.40852e-09	4.76912e-06	1	0.300536	1.56723e-06	0.000902751	1	0.611788	0.789008	1	0.00513911	0.465537	1	0.16126	1	0.820975
AKR1C8	9.40852e-09	4.76912e-06	1	0.300536	1.56723e-06	0.000902751	1	0.611788	0.788862	1	0.00178408	0.465537	1	0.0994384	1	0.820975
AKR1D1	0.219147	0.488327	0.412831	1	0.506289	0.815197	0.66656	1	0.197493	0.393484	0.716298	0.688938	0.977008	1	0.988705	0.978928
AKR1E2	9.40852e-09	4.76912e-06	1	0.300536	1.56723e-06	0.000902751	1	0.611788	0.789008	1	0.00513911	0.465537	1	0.16126	1	0.820975
AKR7A2	0.0399933	0.0481912	0.732463	0.573574	0.168673	0.234612	0.917264	0.852138	0.162336	0.124042	0.370115	0.229713	0.977008	1	0.803244	0.633539
AKR7L	0.0399933	0.0481912	0.732463	0.57386	0.168673	0.234612	0.917264	0.852138	0.183246	0.124042	0.370115	0.229713	0.977008	1	0.803244	0.633539
AKT1	0.586913	0.363599	0.000125483	0.0514016	0.850669	0.765583	0.0032059	0.254512	0.135171	1	0.0126472	0.000113824	0.951686	0.231265	1	0.0250655
AKT1S1	1	1	0.380085	0.697715	1	1	0.630508	0.931254	0.532967	0.565325	0.652921	0.370115	1	1	0.988705	0.747161
AKT2	1	0.638476	0.697931	0.417884	1	0.928831	0.891992	0.721731	0.0562249	1	0.652921	0.370115	0.82542	1	1	0.747161
AKTIP	0.456514	1	0.135427	0.410851	0.728387	1	0.321431	0.719187	0.476404	0.612472	1	0.220286	1	1	0.988705	0.628174
ALAD	1	1	0.113315	0.240714	1	1	0.281623	0.550603	0.372566	1	0.565445	0.193223	0.977008	1	1	0.597713
ALAS1	1	1	0.0468413	0.0910726	1	1	0.158771	0.35412	1	0.6044	1	0.0258177	1	1	0.988705	0.290291
ALAS2	4.47295e-05	0.000726183	0.109701	0.417884	0.00075049	0.011429	0.277917	0.721731	0.708704	0.111709	1	0.739657	1	1	0.803244	0.994764
ALB	0.181818	0.689735	0.0855936	0.0336423	0.451499	0.945174	0.230084	0.201757	0.475064	0.797282	1	0.325189	1	1	1	0.719358
ALCAM	0.0785225	0.301165	1	0.659391	0.278629	0.714302	1	0.930017	1	0.741716	0.731074	0.602305	1	1	1	0.90313
ALDH16A1	1	1	0.380085	0.705709	1	1	0.630508	0.931254	0.532967	0.565325	0.652921	0.327534	1	1	0.988705	0.719358
ALDH18A1	0.181818	1	0.0380762	0.0607869	0.451499	1	0.137772	0.288381	1	1	1	0.100171	1	1	1	0.466696
ALDH1A1	0.0838376	0.179274	0.101802	0.554212	0.28106	0.541071	0.266296	0.843121	0.690611	1	0.17066	1	1	0.777997	1	1
ALDH1A2	1	1	0.0660081	0.199693	1	1	0.199047	0.505778	0.614794	0.069102	1	0.325189	1	1	0.745394	0.719358
ALDH1A3	1	0.356036	0.0660081	0.0741052	1	0.759801	0.199047	0.313622	0.0252091	1	1	0.16763	0.733408	1	1	0.597713
ALDH1B1	0.456514	0.514264	0.124915	0.38906	0.728387	0.822618	0.298518	0.688862	0.127665	0.142204	1	1	0.951686	1	0.848548	1
ALDH1L1	0.460708	0.488327	0.606224	1	0.728387	0.815197	0.823942	1	1	0.531133	0.462148	0.602305	1	1	0.988705	0.90313
ALDH1L1-AS1	0.460708	0.488327	0.606224	1	0.728387	0.815197	0.823942	1	1	0.531133	0.462148	0.602305	1	1	0.988705	0.90313
ALDH1L1-AS2	0.273848	0.503231	0.606224	1	0.584467	0.822618	0.823942	1	1	0.532967	0.462148	0.602305	1	1	0.988705	0.90313
ALDH1L2	1	0.21549	0.412831	0.160895	1	0.588758	0.66656	0.458612	1	0.00761744	0.557686	1	1	1	0.611952	1
ALDH2	1	0.21122	0.478031	0.256129	1	0.586388	0.709397	0.575349	0.603973	0.0388985	0.565445	0.462148	1	1	0.675343	0.820975
ALDH3A1	1	1	0.154811	0.41674	1	1	0.346617	0.721731	1	0.599842	1	0.382839	1	1	0.988705	0.764643
ALDH3A2	1	1	0.246707	0.594561	1	1	0.477099	0.852138	1	0.599842	1	0.382839	1	1	0.988705	0.764643
ALDH3B1	0.122121	0.761392	0.633309	1	0.368095	0.994579	0.846825	1	0.559843	1	0.0116412	0.710387	1	0.21458	1	0.98915
ALDH3B2	0.122121	0.76509	0.606224	1	0.368095	0.997164	0.823942	1	0.559843	1	0.0116412	0.715368	1	0.21458	1	0.98915
ALDH4A1	0.109701	0.0481912	0.478031	0.57386	0.34354	0.234612	0.709397	0.852138	0.183246	0.187963	0.370115	0.229713	0.977008	1	0.867942	0.633539
ALDH5A1	6.00049e-05	8.76831e-05	0.586913	0.125332	0.000985349	0.00297837	0.803518	0.413788	0.795281	0.372566	0.00612686	0.311309	1	0.169101	0.988705	0.719358
ALDH6A1	1	0.605102	0.0003854	0.0111407	1	0.891617	0.00804895	0.0986314	1	1	0.173276	1.16103e-05	1	0.777997	1	0.0126491
ALDH7A1	1	1	0.000243707	0.00155457	1	1	0.0056383	0.0233882	0.0996	0.154521	1	0.0322891	0.903866	1	0.867942	0.305024
ALDH8A1	1.80205e-06	9.983e-05	0.507594	0.0261689	6.54838e-05	0.00303012	0.740376	0.168958	0.589189	0.741207	0.0379204	0.0660966	1	0.443201	1	0.395319
ALDH9A1	0.0772531	0.0257362	1	1	0.278629	0.152498	1	1	0.368775	1	0.0154279	1	0.977008	0.231265	1	1
ALDOA	0.780382	0.587063	0.332288	1	1	0.888993	0.579522	1	0.352941	0.20174	0.0257723	0.668929	0.977008	0.33739	0.867942	0.958191
ALDOB	1	1	0.00791515	0.249737	1	1	0.0509299	0.568184	0.605202	1	0.557686	0.35989	1	1	1	0.747161
ALDOC	1	0.232078	0.219147	0.503231	1	0.607	0.440364	0.8129	1	0.0388985	0.287059	0.139851	1	0.9598	0.675343	0.571387
ALG1	0.417724	0.418673	0.00510316	0.127542	0.728387	0.797367	0.0367147	0.413788	0.534537	0.563884	0.142791	0.429296	1	0.761437	0.988705	0.820975
ALG10	0.149604	1	0.108983	0.256129	0.427657	1	0.277917	0.575349	0.159399	1	1	0.191604	0.977008	1	1	0.597713
ALG11	1	1	0.255171	0.594561	1	1	0.485797	0.852138	0.372566	0.428382	0.565445	0.220286	0.977008	1	0.988705	0.628174
ALG12	0.412831	0.0481912	1	0.104668	0.728387	0.234612	1	0.380281	1	0.584812	0.429296	1	1	1	0.988705	1
ALG13	5.2378e-06	0.000163031	0.0189494	0.256129	0.000158349	0.00425926	0.0811152	0.575349	1	0.070954	1	1	1	1	0.756309	1
ALG14	0.181818	0.437316	0.727082	0.14464	0.451499	0.797367	0.914682	0.442095	0.0247767	1	1	0.481357	0.733408	1	1	0.84255
ALG1L1P	0.273848	0.488327	0.606224	1	0.584467	0.815197	0.823942	1	1	0.531133	0.462148	0.602305	1	1	0.988705	0.90313
ALG1L2	0.122121	0.166892	1	0.465189	0.368095	0.523718	1	0.769445	1	0.704762	0.303237	1	1	0.96137	1	1
ALG1L9P	0.155413	0.758311	0.122121	0.53106	0.438603	0.994579	0.294033	0.825328	0.567358	0.205327	0.112461	0.492058	1	0.678924	0.867942	0.84255
ALG2	1	1	0.017594	0.240714	1	1	0.0811152	0.550603	0.37002	0.798259	0.557686	0.35989	0.977008	1	1	0.747161
ALG3	0.0120346	0.0534694	1	0.689735	0.0746232	0.249964	1	0.931254	1	0.70017	0.346487	1	1	1	1	1
ALG5	1	1	0.563835	1	1	1	0.792218	1	0.226181	0.44461	0.557686	0.541442	0.977008	1	0.988705	0.865734
ALG6	0.332288	0.349052	0.450235	0.115644	0.647427	0.759801	0.685874	0.398271	0.0235437	0.701712	1	0.668929	0.733408	1	1	0.958191
ALG8	0.0335145	0.746375	0.157195	1	0.155803	0.986669	0.347021	1	0.780294	0.164406	0.0154624	0.492058	1	0.231265	0.867942	0.84255
ALG9	0.456514	0.514264	0.255171	0.594561	0.728387	0.822618	0.485797	0.852138	0.704762	0.442969	1	0.0580038	1	1	0.988705	0.377216
ALK	0.000331456	0.000650417	1	0.300536	0.00394828	0.0103778	1	0.611788	0.574721	1	0.16763	0.465537	1	0.777997	1	0.820975
ALKAL1	0.374539	1	0.222678	0.638476	0.694757	1	0.440364	0.902781	0.794104	1	1	1	1	1	1	1
ALKAL2	0.0785225	0.0268033	0.606224	0.352203	0.278629	0.154726	0.823942	0.659954	0.780294	0.743965	0.731074	0.17066	1	1	1	0.597713
ALKBH1	1	0.605102	0.000771102	0.087663	1	0.891617	0.0116431	0.349786	1	0.59966	0.17939	0.000321909	1	0.777997	0.988705	0.0339656
ALKBH2	1	0.212482	0.713371	0.417884	1	0.586388	0.905333	0.721731	1	0.00798198	0.557686	1	1	1	0.611952	1
ALKBH3	0.298613	0.659391	0.00693945	0.0336423	0.615433	0.942078	0.0480843	0.201757	0.530407	0.215821	1	0.16763	1	1	0.887723	0.597713
ALKBH3-AS1	0.298613	0.681786	0.00693945	0.0336423	0.615433	0.945174	0.0480843	0.201757	0.530407	0.215821	1	0.16763	1	1	0.887723	0.597713
ALKBH4	0.0550184	0.139724	0.686688	0.300536	0.212186	0.468416	0.884517	0.611788	0.790472	0.70017	1	1	1	1	1	1
ALKBH5	0.558817	1	0.3961	1	0.83716	1	0.654	1	1	0.604937	1	0.234226	1	1	0.988705	0.633539
ALKBH6	0.45123	0.377112	0.45123	0.417884	0.728387	0.775836	0.685874	0.721731	0.0377685	0.708704	0.688938	0.370115	0.733408	1	1	0.747161
ALKBH8	0.0838376	0.179274	0.268447	0.78833	0.28106	0.541071	0.510699	0.958707	1	0.602076	0.287059	0.126515	1	0.9598	0.988705	0.533482
ALLC	0.0189494	0.0106294	0.606224	0.356411	0.0981773	0.0760306	0.823942	0.659954	0.782366	0.741433	0.716298	0.17066	1	1	1	0.597713
ALMS1	0.000780483	0.00579469	0.113078	0.0416124	0.00792356	0.0462642	0.281623	0.225522	1	0.384628	0.433278	1	1	1	0.988705	1
ALOX12	0.456514	0.437316	1	0.795557	0.728387	0.797367	1	0.959795	1	1	0.266667	0.20691	1	0.958333	1	0.606406
ALOX12-AS1	0.456514	0.437316	1	0.795557	0.728387	0.797367	1	0.959795	1	1	0.266667	0.20691	1	0.958333	1	0.606406
ALOX12B	0.558817	0.349052	1	1	0.83716	0.759801	1	1	1	1	0.266667	0.20691	1	0.958333	1	0.606406
ALOX12P2	0.456514	0.437316	1	1	0.728387	0.797367	1	1	1	0.612472	0.266667	0.114367	1	0.958333	0.988705	0.487221
ALOX15	0.456514	0.514264	1	1	0.728387	0.822618	1	1	1	0.801285	0.266667	0.220286	1	0.958333	1	0.628174
ALOX15B	0.558817	0.349052	1	1	0.83716	0.759801	1	1	1	0.798259	0.266667	0.20691	1	0.958333	1	0.606406
ALOX15P1	0.456514	0.437316	1	1	0.728387	0.797367	1	1	1	0.794169	0.266667	0.114367	1	0.958333	1	0.487221
ALOX5AP	0.558817	0.514264	0.344725	1	0.83716	0.822618	0.591063	1	0.698784	0.308382	1	0.549802	1	1	0.965149	0.865734
ALOXE3	0.558817	0.349052	1	1	0.83716	0.759801	1	1	1	1	0.266667	0.20691	1	0.958333	1	0.606406
ALPG	1	1	0.0736209	0.573683	1	1	0.209934	0.852138	0.226181	0.590023	0.557686	0.194704	0.977008	1	0.988705	0.597713
ALPI	1	1	0.0736209	0.573683	1	1	0.209934	0.852138	0.226181	0.590023	0.565445	0.16763	0.977008	1	0.988705	0.597713
ALPK1	0.0180712	0.395529	0.0120346	0.0173259	0.0965806	0.785475	0.0644176	0.129817	0.227296	0.798083	0.0542619	0.100171	0.977008	0.505273	1	0.466696
ALPK2	0.025216	0.0379467	0.00203392	0.0376597	0.129322	0.202441	0.0220002	0.217966	0.193724	0.44461	0.00399889	1	0.977008	0.147029	0.988705	1
ALPK3	0.456514	1	0.0550184	0.151824	0.728387	1	0.173548	0.447518	0.313669	0.597311	1	0.492058	0.977008	1	0.988705	0.84255
ALPL	0.222678	0.179274	0.500949	0.57386	0.506289	0.541071	0.739142	0.852138	0.631535	0.19394	1	0.191604	1	1	0.867942	0.597713
ALPP	1	1	0.0736209	0.573683	1	1	0.209934	0.852138	0.226181	0.590023	0.557686	0.194704	0.977008	1	0.988705	0.597713
ALS2	1	1	0.273848	0.773519	1	1	0.512775	0.95692	0.0791637	1	0.17939	0.191604	0.82542	0.777997	1	0.597713
ALS2CL	1	0.592186	0.0151431	0.0462589	1	0.888993	0.0799873	0.243726	1	0.798259	1	0.0322891	1	1	1	0.305024
ALX1	0.579826	0.0416124	0.0335145	0.0530545	0.848086	0.213202	0.128185	0.255646	0.60568	0.034223	1	0.716298	1	1	0.675343	0.98915
ALX3	0.109701	0.160895	0.697931	0.759097	0.34354	0.515806	0.891992	0.95692	0.563884	1	0.327534	1	1	0.973711	1	1
ALX4	0.633309	1	0.00693945	0.0336423	0.898342	1	0.0480843	0.201757	0.530757	0.210705	1	0.16763	1	1	0.876704	0.597713
ALYREF	1	0.274053	0.664822	0.681786	1	0.683802	0.876134	0.931254	0.118464	1	0.716298	0.48579	0.951686	1	1	0.84255
AMACR	0.322685	0.308804	0.00510316	0.395529	0.647427	0.725478	0.0367147	0.693942	1	1	0.492058	1	1	1	1	1
AMBN	0.181818	0.690625	0.101802	0.0261403	0.451499	0.945174	0.266296	0.168958	0.704762	0.797282	1	0.194704	1	1	1	0.597713
AMBP	0.341623	0.592186	0.0120346	0.119787	0.647427	0.888993	0.0644176	0.405166	0.608937	1	0.565445	0.20691	1	1	1	0.606406
AMBRA1	0.222678	0.285367	0.101802	0.355009	0.506289	0.692531	0.266296	0.659954	0.742364	0.215821	1	0.194704	1	1	0.887723	0.597713
AMD1	1.80205e-06	4.47713e-05	0.181034	0.000720319	6.54838e-05	0.00207452	0.396621	0.0144472	0.59203	0.476634	0.000771146	0.00531302	1	0.0994384	0.988705	0.140918
AMDHD1	0.456514	0.465189	0.460708	0.0900201	0.728387	0.797367	0.687512	0.35412	1	0.0338185	1	0.716298	1	1	0.675343	0.98915
AMDHD2	0.407731	0.18688	0.031348	0.231708	0.728387	0.551788	0.125718	0.545264	0.125335	0.245668	0.0657086	1	0.951686	0.59396	0.952073	1
AMELX	7.17501e-05	0.000726183	0.00875388	0.0379467	0.00114306	0.011429	0.0549181	0.217966	0.415904	0.191272	1	0.74343	0.991387	1	0.867942	0.994764
AMER1	0.000106729	0.00030773	0.0708076	0.697715	0.00144189	0.00645774	0.208478	0.931254	1	0.176356	0.710387	0.737599	1	1	0.867942	0.994764
AMER2	0.149604	0.179274	0.214843	1	0.427657	0.541071	0.440364	1	0.6531	0.29625	0.602305	1	1	1	0.95933	1
AMER3	1	1	0.412831	0.759116	1	1	0.66656	0.95692	0.135616	0.564446	0.17939	0.112461	0.951686	0.777997	0.988705	0.483578
AMFR	0.181818	0.514264	0.0621357	0.262176	0.451499	0.822618	0.195201	0.577131	0.704762	0.602076	1	0.220286	1	1	0.988705	0.628174
AMH	1	1	0.75299	1	1	1	0.933482	1	0.622429	0.0168129	0.602305	0.433278	1	1	0.67013	0.820975
AMHR2	0.456514	0.461556	0.000847277	0.00106891	0.728387	0.797367	0.0120259	0.0175805	0.397663	0.10023	1	0.0379204	0.977008	1	0.803244	0.315717
AMIGO2	0.456514	0.465189	0.025216	0.00969577	0.728387	0.797367	0.105389	0.0922693	1	0.116824	1	0.142791	1	1	0.803244	0.571387
AMIGO3	1	1	0.0399589	0.102974	1	1	0.139394	0.378154	1	0.790723	1	0.0258177	1	1	1	0.290291
AMMECR1	5.2378e-06	2.7391e-05	0.109701	0.705709	0.000158349	0.00157551	0.277917	0.931254	1	0.0337164	1	0.519514	1	1	0.675343	0.85403
AMMECR1L	1	1	0.697931	1	1	1	0.891992	1	0.229412	0.563884	0.311309	0.327534	0.977008	0.96137	0.988705	0.719358
AMN	1	1	0.000771102	0.0514016	1	1	0.0116431	0.254512	1	0.798259	0.153398	0.000113824	1	0.777997	1	0.0250655
AMN1	0.0838376	1	0.322685	0.184695	0.28106	1	0.568487	0.497761	0.155679	0.77819	0.652921	0.142791	0.977008	1	1	0.571387
AMOT	9.48705e-07	5.15094e-05	0.0189494	0.238475	5.29596e-05	0.00207452	0.0811152	0.549346	1	0.0734945	1	1	1	1	0.756309	1
AMOTL1	0.00917907	0.0268033	0.124915	0.592024	0.0588806	0.154726	0.298518	0.852138	0.756281	0.256046	0.0154624	0.20691	1	0.231265	0.95933	0.606406
AMOTL2	0.122121	0.139724	1	0.692244	0.368095	0.468416	1	0.931254	0.789544	1	0.303237	1	1	0.96137	1	1
AMPD1	0.558817	1	0.219147	1	0.83716	1	0.440364	1	0.124763	0.294491	1	0.716298	0.951686	1	0.95933	0.98915
AMPD2	0.298613	0.619989	0.697931	0.555822	0.615433	0.90969	0.891992	0.84329	0.244168	1	0.602305	1	0.977008	1	1	1
AMPD3	0.341748	0.595252	0.0264527	0.209641	0.647427	0.888993	0.107305	0.520837	0.37002	0.438861	1	0.194704	0.977008	1	0.988705	0.597713
AMPH	0.017594	0.0696611	0.558817	1	0.0965806	0.304832	0.792218	1	0.154521	0.20174	1	0.266667	0.977008	1	0.867942	0.704171
AMT	1	1	0.0399589	0.102974	1	1	0.139394	0.378154	1	0.790723	1	0.0643969	1	1	1	0.395319
AMTN	0.181818	0.690625	0.183378	0.0261403	0.451499	0.945174	0.397244	0.168958	0.704762	0.797282	1	0.194704	1	1	1	0.597713
AMY2A	0.332288	0.514264	0.725721	0.232078	0.647427	0.822618	0.914682	0.545264	0.0745131	0.741433	1	0.48579	0.82542	1	1	0.84255
AMY2B	0.332288	0.514264	0.725721	0.232078	0.647427	0.822618	0.914682	0.545264	0.0745754	0.741433	1	0.481357	0.82542	1	1	0.84255
AMZ1	0.0468413	0.0514016	1	1	0.191542	0.245647	1	1	0.0520887	0.0781589	0.237503	1	0.797637	0.930592	0.761359	1
AMZ2	0.727082	0.0485271	0.0785225	0.0530545	0.959075	0.234766	0.219168	0.255646	0.0302487	0.531725	0.715368	0.462148	0.733408	1	0.988705	0.820975
AMZ2P1	0.284893	0.00987077	0.000847277	0.000648493	0.603585	0.0743862	0.0120259	0.0133428	0.0125178	0.0552915	0.421535	0.0879797	0.733408	1	0.743745	0.426572
ANAPC1	0.558817	0.437316	1	0.517961	0.83716	0.797367	1	0.818819	0.475064	0.366261	0.662562	0.287059	1	1	0.988705	0.714971
ANAPC10	0.031348	0.681786	0.0120346	0.00374067	0.149949	0.945174	0.0644176	0.0444568	0.641839	0.795457	0.17066	0.0879797	1	0.777997	1	0.426572
ANAPC11	1	0.274053	0.664822	0.681786	1	0.683802	0.876134	0.931254	0.118464	1	0.716298	0.48579	0.951686	1	1	0.84255
ANAPC13	0.122121	0.139724	1	0.692244	0.368095	0.468416	1	0.931254	0.789544	1	0.303237	1	1	0.96137	1	1
ANAPC15	0.0708076	0.761577	0.0550184	0.761392	0.260994	0.994579	0.173548	0.95692	0.567358	0.205327	0.112461	0.492058	1	0.678924	0.867942	0.84255
ANAPC16	0.558817	1	0.0855936	0.355009	0.83716	1	0.230084	0.659954	0.203067	0.792059	0.662562	0.0880965	0.977008	1	1	0.426572
ANAPC1P1	0.000780483	0.00579469	0.19732	0.0708424	0.00792356	0.0462642	0.421394	0.307914	1	0.134698	0.229713	0.557686	1	0.918742	0.838236	0.865734
ANAPC1P2	0.000780483	0.00579469	0.19732	0.0708424	0.00792356	0.0462642	0.421394	0.307914	1	0.135171	0.433278	0.565445	1	1	0.838236	0.865734
ANAPC2	0.680886	0.465189	0.00164888	0.145865	0.924613	0.797367	0.019127	0.442095	1	0.798083	0.662562	0.193223	1	1	1	0.597713
ANAPC4	1	1	0.00452898	0.000637706	1	1	0.0367147	0.0133428	1	0.384918	1	0.040962	1	1	0.988705	0.322278
ANAPC5	1	0.461556	1	0.301165	1	0.797367	1	0.611788	1	0.115403	1	0.716298	1	1	0.803244	0.98915
ANAPC7	1	0.21122	1	0.443304	1	0.586388	1	0.751667	1	0.00901912	0.557686	1	1	1	0.637187	1
ANG	0.00438435	0.0206619	0.122121	0.53106	0.0353978	0.129118	0.294033	0.825328	0.0706154	0.197422	0.112426	0.273013	0.82542	0.678924	0.867942	0.707838
ANGEL1	1	0.605102	0.00127722	0.0961822	1	0.891617	0.0163255	0.362701	1	0.595528	0.173276	0.000321909	1	0.777997	0.988705	0.0339656
ANGEL2	0.393867	0.177768	1	0.595252	0.715066	0.541071	1	0.852138	0.780533	1	0.234079	1	1	0.918742	1	1
ANGPT1	0.3961	1	0.456514	1	0.717932	1	0.685874	1	0.0301572	0.343823	1	1	0.733408	1	0.988705	1
ANGPT2	1	1	0.0111464	0.00741799	1	1	0.0644176	0.0735072	0.69964	0.17771	1	0.0176023	1	1	0.867942	0.235531
ANGPT4	0.500949	1	1	0.689735	0.788776	1	1	0.931254	0.76541	0.0233675	0.462148	1	1	1	0.675343	1
ANGPTL1	0.00800184	0.00218696	1	1	0.056118	0.0229636	1	1	0.0247767	1	0.00277236	1	0.733408	0.11857	1	1
ANGPTL2	0.606224	0.339095	0.0855936	0.360884	0.866772	0.759801	0.230084	0.660775	0.690611	0.602948	0.652921	0.325189	1	1	0.988705	0.719358
ANGPTL3	0.332288	0.437316	0.447832	0.0678744	0.647427	0.797367	0.685874	0.307914	0.0129903	0.69964	1	0.668929	0.733408	1	1	0.958191
ANGPTL5	0.00345642	0.0175434	0.39305	0.593571	0.0284916	0.1125	0.649737	0.852138	0.521534	0.429344	0.0154624	0.346487	1	0.231265	0.988705	0.747161
ANGPTL6	0.122121	0.139724	0.287358	0.299317	0.368095	0.468416	0.521319	0.611788	1	0.0781589	0.142791	1	1	0.761437	0.761359	1
ANGPTL7	0.0399933	0.0481912	0.322685	1	0.168673	0.234612	0.568487	1	0.162336	0.197422	0.370115	0.048056	0.977008	1	0.867942	0.34371
ANGPTL8	0.122121	0.13082	0.287358	0.300536	0.368095	0.450759	0.521319	0.611788	0.77819	0.124673	0.273013	1	1	0.9598	0.803244	1
ANK1	0.518997	0.785567	0.219147	0.224753	0.813135	1	0.440364	0.540331	1	1	0.74343	0.731074	1	1	1	0.994764
ANK2	0.00510316	0.395529	0.0120346	0.0100111	0.0389191	0.785475	0.0644176	0.0925631	0.204936	0.799644	0.0542619	0.100171	0.977008	0.505273	1	0.466696
ANK3	0.332288	0.689735	0.0114742	0.0868113	0.647427	0.945174	0.0644176	0.349427	0.200996	0.56803	0.662562	0.0528179	0.977008	1	0.988705	0.369743
ANKAR	1	1	0.108983	1	1	1	0.277917	1	0.0463515	0.512109	0.0950411	0.0383894	0.733408	0.678537	0.988705	0.315717
ANKDD1A	1	1	0.290479	0.348458	1	1	0.521319	0.659954	0.377617	0.121288	1	0.515567	0.977008	1	0.803244	0.85403
ANKDD1B	0.202291	0.355549	3.67614e-06	0.000142457	0.482818	0.759801	0.000129517	0.00695915	1	0.0397702	0.557686	0.0751205	1	1	0.675343	0.400772
ANKEF1	0.732463	1	1	0.363599	0.961624	1	1	0.663644	1	0.0134712	0.229713	0.17939	1	0.918742	0.67013	0.597713
ANKFN1	0.181034	0.010155	6.78944e-05	0.000190324	0.451499	0.0760306	0.0018925	0.00807217	0.203629	0.293666	1	0.0580038	0.977008	1	0.95933	0.377216
ANKFY1	0.456514	0.514264	0.788393	0.792768	0.728387	0.822618	0.955303	0.958707	1	1	0.266667	0.220286	1	0.958333	1	0.628174
ANKH	0.322685	0.348458	0.00345642	0.112413	0.647427	0.759801	0.0323605	0.394582	0.439237	0.495912	0.515567	0.716298	1	1	0.988705	0.98915
ANKHD1	0.681793	0.692244	3.42338e-06	0.000228728	0.924613	0.945174	0.000127974	0.00807217	0.493157	0.401619	0.662562	0.0116103	1	1	0.988705	0.176537
ANKHD1-EIF4EBP3	0.681793	0.692244	3.42338e-06	0.000228728	0.924613	0.945174	0.000127974	0.00807217	0.493157	0.401619	0.662562	0.0116103	1	1	0.988705	0.176537
ANKIB1	0.0382706	0.151824	1	0.461556	0.168673	0.497603	1	0.769445	0.788862	0.70017	0.769411	0.465537	1	1	1	0.820975
ANKK1	0.558817	0.514264	0.246707	0.601082	0.83716	0.822618	0.477099	0.856596	0.704762	0.59825	1	0.0580038	1	1	0.988705	0.377216
ANKLE1	1	0.727557	0.447832	0.461556	1	0.969611	0.685874	0.769445	0.400081	0.203067	1	0.465537	0.977008	1	0.867942	0.820975
ANKLE2	0.680886	0.465189	0.0178607	0.0261403	0.924613	0.797367	0.0811152	0.168958	0.704762	0.794104	1	0.325189	1	1	1	0.719358
ANKMY1	1	1	0.0114742	0.780516	1	1	0.0644176	0.958707	0.234387	1	0.565445	0.325189	0.977008	1	1	0.719358
ANKMY2	0.00770916	0.0323152	0.558817	0.581262	0.0561063	0.175363	0.792218	0.852138	0.0407154	0.0430376	0.382839	0.465537	0.733408	1	0.681834	0.820975
ANKRA2	0.19732	0.212482	1.32211e-06	9.28255e-05	0.481213	0.586388	7.44024e-05	0.00695915	1	0.0843219	0.557686	0.0751205	1	1	0.796652	0.400772
ANKRD1	0.181818	1	0.106108	0.145865	0.451499	1	0.276518	0.442095	1	0.796861	1	0.20691	1	1	1	0.606406
ANKRD10	0.380085	0.196842	1	0.263065	0.696662	0.571878	1	0.577131	0.275444	0.275444	0.112461	0.737599	0.977008	0.678924	0.95933	0.994764
ANKRD11	0.031348	0.179274	0.00312857	0.0462589	0.149949	0.541071	0.0312737	0.243726	0.532967	1	1	0.764967	1	1	1	0.998349
ANKRD12	0.155413	0.160895	0.101802	0.381085	0.438603	0.515806	0.266296	0.681112	0.403559	0.215821	1	0.760427	0.977008	1	0.887723	0.99676
ANKRD13A	1	0.21122	1	0.443304	1	0.586388	1	0.751667	1	0.00761744	0.557686	1	1	1	0.611952	1
ANKRD13B	0.664822	0.352628	0.273848	0.746375	0.924613	0.759801	0.512775	0.956136	1	0.0349311	0.287059	0.139851	1	0.9598	0.675343	0.571387
ANKRD13C	0.0838376	0.129523	0.450235	0.114609	0.28106	0.450759	0.685874	0.397532	0.1573	0.476634	0.652921	0.421535	0.977008	1	0.988705	0.820975
ANKRD13C-DT	0.0838376	0.129523	0.450235	0.114609	0.28106	0.450759	0.685874	0.397532	0.1573	0.476634	0.652921	0.421535	0.977008	1	0.988705	0.820975
ANKRD13D	0.122121	0.76509	0.606224	1	0.368095	0.997164	0.823942	1	0.559843	1	0.0116412	1	1	0.21458	1	1
ANKRD16	1.54021e-09	4.76912e-06	0.681793	0.302163	3.44842e-07	0.000902751	0.884504	0.611788	0.788862	1	0.000414701	1	1	0.0994384	1	1
ANKRD17	0.181818	0.692244	0.0855936	0.0336423	0.451499	0.945174	0.230084	0.201757	0.474961	0.795864	1	0.325189	1	1	1	0.719358
ANKRD18A	0.456514	0.514264	0.124915	0.38906	0.728387	0.822618	0.298518	0.688862	0.127665	0.147979	1	1	0.951686	1	0.867942	1
ANKRD18B	0.456514	0.349052	0.344725	0.780516	0.728387	0.759801	0.591063	0.958707	0.0762975	0.379284	0.662562	0.769382	0.82542	1	0.988705	1
ANKRD19P	0.558817	0.437316	0.0120346	0.249737	0.83716	0.797367	0.0644176	0.568184	1	0.589189	1	0.541442	1	1	0.988705	0.865734
ANKRD2	0.181818	1	0.0855936	0.209641	0.451499	1	0.230084	0.520837	1	0.605118	1	0.325189	1	1	0.988705	0.719358
ANKRD20A11P	0.0708076	0.417884	0.380085	1	0.260994	0.797367	0.630508	1	0.76565	0.564171	1	0.370115	1	1	0.988705	0.747161
ANKRD20A19P	0.149604	0.231708	0.214843	1	0.427657	0.607	0.440364	1	0.677662	0.301043	0.287059	1	1	0.9598	0.95933	1
ANKRD20A5P	0.0335145	0.0702035	0.500949	0.753717	0.155803	0.304832	0.739142	0.95692	1	0.531725	0.716298	1	1	1	0.988705	1
ANKRD20A8P	0.456514	0.437316	0.664822	1	0.728387	0.797367	0.876134	1	0.314157	1	0.262874	0.17066	0.977008	0.958333	1	0.597713
ANKRD22	0.181818	1	0.225795	0.38906	0.451499	1	0.446021	0.688862	1	1	1	0.20691	1	1	1	0.606406
ANKRD23	1	1	0.664822	1	1	1	0.876134	1	0.0791637	0.743965	0.173276	0.17066	0.82542	0.777997	1	0.597713
ANKRD24	1	1	1	0.761577	1	1	1	0.95692	1	0.0627985	1	0.429296	1	1	0.743745	0.820975
ANKRD26	1.54021e-09	2.70815e-06	0.447832	0.302163	3.44842e-07	0.000902751	0.685874	0.611788	0.115528	1	0.000414701	1	0.951686	0.0994384	1	1
ANKRD26P1	0.606224	0.681786	0.00391615	0.0162115	0.866772	0.945174	0.035985	0.124652	1	0.288476	0.652921	1	1	1	0.95933	1
ANKRD26P3	0.149604	0.339095	0.344725	1	0.427657	0.759801	0.591063	1	0.631535	0.438861	0.652921	0.549802	1	1	0.988705	0.865734
ANKRD27	1	0.638476	0.412831	0.697715	1	0.928831	0.66656	0.931254	0.0160927	0.474404	0.710387	0.370115	0.733408	1	0.988705	0.747161
ANKRD28	0.0838376	0.681786	0.00513638	0.001759	0.28106	0.945174	0.0367147	0.0252593	0.741433	0.421011	0.652921	0.0213732	1	1	0.988705	0.261326
ANKRD29	0.109701	0.377112	0.0855936	0.192655	0.34354	0.775836	0.230084	0.497761	0.565325	0.206629	0.327534	0.559497	1	0.973711	0.867942	0.865734
ANKRD30A	9.26252e-05	0.00510492	0.412831	1	0.00137662	0.0432268	0.66656	1	1	0.227296	0.0880965	0.370115	1	0.678537	0.916089	0.747161
ANKRD30B	0.0335145	0.0530545	0.500949	0.753717	0.155803	0.249819	0.739142	0.95692	1	0.531725	0.716298	1	1	1	0.988705	1
ANKRD30BL	1	1	0.412831	0.758311	1	1	0.66656	0.95692	0.136983	0.564446	0.173276	0.112461	0.951686	0.777997	0.988705	0.483578
ANKRD30BP3	0.0838376	0.681786	0.0785225	0.520541	0.28106	0.945174	0.219168	0.818819	0.532967	1	1	0.0740536	1	1	1	0.400772
ANKRD31	0.202291	0.356036	3.67614e-06	9.28255e-05	0.482818	0.759801	0.000129517	0.00695915	1	0.0397702	0.557686	0.0751205	1	1	0.675343	0.400772
ANKRD33	1	0.465189	0.00164888	0.00106891	1	0.797367	0.019127	0.0175805	1	0.177507	1	0.0379204	1	1	0.867942	0.315717
ANKRD33B	0.196417	0.199693	0.00917907	0.112413	0.481213	0.57927	0.0567141	0.394582	1	0.531725	0.528678	0.462148	1	1	0.988705	0.820975
ANKRD34A	0.0103062	0.01265	1	1	0.0657264	0.0878876	1	1	0.245668	1	0.00144223	1	0.977008	0.0994384	1	1
ANKRD34B	0.202291	0.212482	9.07753e-06	0.000451103	0.482818	0.586388	0.000303391	0.0116537	1	0.0397702	0.557686	0.0751205	1	1	0.675343	0.400772
ANKRD34C	1	0.355549	0.0178607	0.0793076	1	0.759801	0.0811152	0.322654	0.234387	0.607156	1	0.325189	0.977008	1	0.988705	0.719358
ANKRD34C-AS1	1	0.355549	0.0550184	0.151824	1	0.759801	0.173548	0.447518	0.234387	0.305132	1	0.515567	0.977008	1	0.95933	0.85403
ANKRD35	0.0103062	0.01265	1	1	0.0657264	0.0878876	1	1	0.245668	1	0.00144223	1	0.977008	0.0994384	1	1
ANKRD36BP1	0.0422847	0.0261689	1	1	0.174554	0.15362	1	1	0.248367	1	0.0154279	1	0.977008	0.231265	1	1
ANKRD36BP2	0.00510316	0.0481912	0.19732	0.0708424	0.0389191	0.234612	0.421394	0.307914	1	0.134698	0.429296	0.557686	1	1	0.838236	0.865734
ANKRD37	0.0838376	0.659391	0.00770916	0.0025092	0.28106	0.942078	0.0509299	0.0323108	0.247136	0.175924	0.287059	0.0213732	0.977008	0.9598	0.867942	0.261326
ANKRD39	1	1	0.664822	1	1	1	0.876134	1	0.0791637	0.743965	0.173276	0.17066	0.82542	0.777997	1	0.597713
ANKRD40	0.447832	0.0196812	0.00497268	0.00106891	0.728387	0.125622	0.0367147	0.0175805	0.475064	0.6044	0.668929	0.193223	1	1	0.988705	0.597713
ANKRD40CL	0.447832	0.0196812	0.00497268	0.00106891	0.728387	0.125622	0.0367147	0.0175805	0.476634	0.789726	0.668929	0.193223	1	1	1	0.597713
ANKRD42	0.0399933	0.377112	0.113315	1	0.168673	0.775836	0.281623	1	0.766568	0.0589333	0.0542619	0.193223	1	0.505273	0.743745	0.597713
ANKRD44	1	1	0.273848	1	1	1	0.512775	1	0.0455265	0.531725	0.0950411	0.0383894	0.733408	0.678537	0.988705	0.315717
ANKRD45	0.0438336	0.0146633	1	0.595252	0.179737	0.097112	1	0.852138	0.156138	1	0.0320016	1	0.977008	0.398336	1	1
ANKRD46	0.255171	1	0.558817	0.581262	0.554378	1	0.792218	0.852138	0.0284475	0.343823	1	1	0.733408	1	0.988705	1
ANKRD49	0.00917907	0.0268033	0.124915	0.596969	0.0588806	0.154726	0.298518	0.853716	0.760633	0.25164	0.0154624	0.20691	1	0.231265	0.95933	0.606406
ANKRD50	0.0180712	0.395529	0.00329837	0.00349957	0.0965806	0.785475	0.0313745	0.0419264	0.162336	1	0.0542619	0.0486673	0.977008	0.505273	1	0.34371
ANKRD52	0.332288	0.692244	0.122121	0.0144692	0.647427	0.945174	0.294033	0.117503	1	0.0311779	1	0.142791	1	1	0.675343	0.571387
ANKRD53	0.000111498	0.00198684	0.202291	0.0712629	0.00144189	0.0222499	0.428732	0.307914	0.567216	0.377617	0.142791	1	1	0.761437	0.988705	1
ANKRD54	0.222678	0.0842596	0.564277	0.104668	0.506289	0.354578	0.792218	0.380281	0.371796	0.586964	1	0.731074	0.977008	1	0.988705	0.994764
ANKRD55	0.203412	0.355549	1.32211e-06	0.000886705	0.483057	0.759801	7.44024e-05	0.0157266	0.60568	0.398878	0.17939	0.040962	1	0.777997	0.988705	0.322278
ANKRD6	9.26252e-05	0.000320065	0.287358	0.00200465	0.00137662	0.00645774	0.521319	0.0278644	0.789212	0.317058	0.00316256	0.00531302	1	0.121909	0.971058	0.140918
ANKRD61	0.000921931	0.00113055	1	0.689735	0.00900819	0.0157039	1	0.931254	0.00342707	0.124673	0.039566	1	0.733408	0.452031	0.803244	1
ANKRD62	0.109701	0.160895	0.0855936	0.369646	0.34354	0.515806	0.230084	0.669808	0.564171	0.125335	1	0.760427	1	1	0.803244	0.99676
ANKRD62P1-PARP4P3	1	1	1	0.587063	1	1	1	0.852138	0.479591	0.790472	0.662562	0.303237	1	1	1	0.719358
ANKRD63	1	1	0.214843	0.222316	1	1	0.440364	0.540331	1	0.000693368	1	0.16763	1	1	0.441913	0.597713
ANKRD65	0.697931	0.705709	0.0382706	1	0.934435	0.948997	0.137772	1	0.738794	0.789103	0.370115	0.112426	1	1	1	0.483578
ANKRD66	0.000888729	0.00332235	0.341748	0.0407158	0.0087412	0.0323413	0.591063	0.221585	0.603714	0.60568	0.16763	1	1	0.777997	0.988705	1
ANKRD7	0.243096	0.476268	0.155413	1	0.537746	0.802465	0.346617	1	0.585563	0.718913	1	0.327534	1	1	1	0.719358
ANKRD9	1	1	0.000771102	0.0514016	1	1	0.0116431	0.254512	1	1	0.262874	0.000113824	1	0.958333	1	0.0250655
ANKS1A	0.000392637	0.000648493	1	0.300536	0.00451934	0.0103778	1	0.611788	0.796861	1	0.100171	1	1	0.678924	1	1
ANKS1B	0.558817	0.461556	0.155413	0.0973207	0.83716	0.797367	0.346617	0.362701	0.574314	0.00718346	1	1	1	1	0.611952	1
ANKS3	0.40865	0.418673	0.00510316	0.160895	0.728387	0.797367	0.0367147	0.458612	0.559843	0.564171	0.142791	0.429296	1	0.761437	0.988705	0.820975
ANKS6	1	1	0.0120346	0.249737	1	1	0.0644176	0.568184	0.369902	0.798259	0.557686	0.35989	0.977008	1	1	0.747161
ANKUB1	0.00513638	0.0250597	0.579826	0.355549	0.0389191	0.150851	0.801562	0.659954	1	0.603973	0.114367	0.557686	1	0.678924	0.988705	0.865734
ANKZF1	1	1	0.0382706	0.770073	1	1	0.137772	0.95692	0.136983	0.567216	0.557686	0.303237	0.951686	1	0.988705	0.719358
ANLN	0.0736209	0.222316	0.558817	0.514264	0.270454	0.604001	0.792218	0.818819	0.565836	0.127665	1	0.266667	1	1	0.803244	0.704171
ANO1	0.0120346	1	1	1	0.0746232	1	1	1	0.401619	0.474961	0.00506163	0.421535	0.977008	0.16126	0.988705	0.820975
ANO10	1	0.355549	0.00466629	0.0394051	1	0.759801	0.0367147	0.220391	0.372566	0.799644	1	0.0322891	0.977008	1	1	0.305024
ANO2	0.0335145	0.224753	0.0550184	0.318944	0.155803	0.604001	0.173548	0.638994	0.298291	1	0.191604	0.515567	0.977008	0.798509	1	0.85403
ANO3	0.606224	1	0.380085	0.697715	0.866772	1	0.630508	0.931254	0.368287	0.564446	0.652921	1	0.977008	1	0.988705	1
ANO5	0.606224	1	0.412831	0.715793	0.866772	1	0.66656	0.939678	0.368775	0.406898	0.602305	1	0.977008	1	0.988705	1
ANO6	0.558817	0.689735	0.025216	0.0144692	0.83716	0.945174	0.105389	0.117503	0.698784	0.124452	1	0.112426	1	1	0.803244	0.483578
ANO7	1	1	0.00295893	0.413637	1	1	0.0303501	0.721731	0.229412	0.790723	0.565445	0.193223	0.977008	1	1	0.597713
ANO8	1	0.727557	0.447832	0.461556	1	0.969611	0.685874	0.769445	0.399491	0.203067	1	0.465537	0.977008	1	0.867942	0.820975
ANO9	0.176199	0.300536	0.0660081	0.360884	0.451499	0.714302	0.199047	0.660775	1	0.438861	0.266667	0.35183	1	0.958333	0.988705	0.747161
ANOS1	2.72484e-05	0.000157508	0.00875388	0.0625631	0.000496818	0.00419927	0.0549181	0.29506	0.443333	0.118744	1	0.74343	1	1	0.803244	0.994764
ANP32A	1	1	0.243096	0.488327	1	1	0.472928	0.79307	0.698636	0.118464	0.465537	1	1	1	0.803244	1
ANP32AP1	1	1	0.0264527	0.199693	1	1	0.107305	0.505778	1	0.00172972	1	0.16763	1	1	0.441913	0.597713
ANP32B	1	1	0.0120346	0.249737	1	1	0.0644176	0.568184	0.614794	0.795866	0.557686	0.35989	1	1	1	0.747161
ANP32D	1	0.21549	0.0660081	0.00752653	1	0.588758	0.199047	0.0735072	0.60568	0.122504	0.557686	0.0880965	1	1	0.803244	0.426572
ANP32E	0.0422847	0.0135446	0.202291	1	0.174554	0.0907712	0.428732	1	1	1	0.00728795	1	1	0.175154	1	1
ANPEP	0.558817	1	0.0736209	0.0868113	0.83716	1	0.209934	0.349427	0.200996	1	1	0.194704	0.977008	1	1	0.597713
ANTKMT	0.165761	0.106307	0.00510316	0.0973207	0.451499	0.409696	0.0367147	0.362701	0.344057	0.401217	0.142791	0.370115	0.977008	0.761437	0.988705	0.747161
ANTXR1	0.000111498	0.00198684	0.19732	0.0712629	0.00144189	0.0222499	0.421394	0.307914	0.775006	0.608937	0.142791	1	1	0.761437	0.988705	1
ANTXR2	0.456514	1	0.017594	0.0132932	0.728387	1	0.0811152	0.11179	1	0.798083	1	0.20691	1	1	1	0.606406
ANXA1	0.0838376	0.179274	0.101802	0.554212	0.28106	0.541071	0.266296	0.843121	0.677662	1	0.17066	1	1	0.777997	1	1
ANXA10	0.149604	0.638476	0.00770916	0.0025092	0.427657	0.928831	0.0509299	0.0323108	0.215841	0.421011	0.602305	0.0486673	0.977008	1	0.988705	0.34371
ANXA11	0.558817	1	0.0550184	0.523888	0.83716	1	0.173548	0.819318	0.475064	1	0.662562	0.303237	1	1	1	0.719358
ANXA13	0.0894623	0.428882	1	1	0.298954	0.797367	1	1	0.0397702	1	0.559497	1	0.733408	1	1	1
ANXA2	1	0.595252	0.0660081	0.209641	1	0.888993	0.199047	0.520837	0.372566	0.189005	1	0.325189	0.977008	1	0.867942	0.719358
ANXA2P1	0.031348	0.681786	0.00770916	0.001759	0.149949	0.945174	0.0509299	0.0252593	0.310403	0.442969	0.287059	0.0213732	0.977008	0.9598	0.988705	0.261326
ANXA2P2	0.456514	0.349052	0.344725	0.780516	0.728387	0.759801	0.591063	0.958707	0.0762975	0.379284	0.662562	0.769382	0.82542	1	0.988705	1
ANXA2P3	0.456514	0.690625	0.0178607	0.199693	0.728387	0.945174	0.0811152	0.505778	0.313669	0.784579	1	0.0880965	0.977008	1	1	0.426572
ANXA2R	0.686688	0.467498	0.00917907	0.112413	0.924613	0.797367	0.0567141	0.394582	0.0437976	1	0.0459613	0.229713	0.733408	0.505273	1	0.633539
ANXA2R-AS1	0.686688	0.467498	0.00917907	0.112413	0.924613	0.797367	0.0567141	0.394582	0.0437976	1	0.0459613	0.229713	0.733408	0.505273	1	0.633539
ANXA2R-OT1	0.686688	0.467498	0.00917907	0.112413	0.924613	0.797367	0.0567141	0.394582	0.0437976	1	0.0459613	0.229713	0.733408	0.505273	1	0.633539
ANXA3	0.332288	1	0.0380762	0.022204	0.647427	1	0.137772	0.151336	1	1	1	0.193223	1	1	1	0.597713
ANXA4	0.000111498	0.000960004	0.202291	0.0712629	0.00144189	0.0137477	0.428732	0.307914	0.767984	0.372566	0.142791	1	1	0.761437	0.988705	1
ANXA5	0.0180712	0.395529	0.0120346	0.0132932	0.0965806	0.785475	0.0644176	0.11179	0.403975	1	0.0542619	0.100171	0.977008	0.505273	1	0.466696
ANXA6	0.686688	0.462454	9.3175e-07	0.000144049	0.924613	0.797367	6.87975e-05	0.00695915	0.493157	0.404082	0.662562	0.00169323	1	1	0.988705	0.0625891
ANXA7	0.456514	1	0.509289	0.55261	0.728387	1	0.740376	0.843121	0.479591	1	0.662562	0.303237	1	1	1	0.719358
ANXA9	0.0422847	0.0128767	0.341623	1	0.174554	0.0882838	0.591063	1	0.741716	1	0.00728795	1	1	0.175154	1	1
AOAH	0.0736209	0.222316	0.558817	0.514264	0.270454	0.604001	0.792218	0.818819	0.398878	0.127665	1	0.266667	0.977008	1	0.803244	0.704171
AOAH-IT1	0.0736209	0.222316	0.558817	0.514264	0.270454	0.604001	0.792218	0.818819	0.565836	0.127665	1	0.266667	1	1	0.803244	0.704171
AOC1	0.273848	0.301165	0.053323	0.301165	0.584467	0.714302	0.173548	0.611788	0.58479	0.756281	0.433278	1	1	1	1	1
AOC2	0.202291	0.0407158	0.0380762	0.23432	0.482818	0.209485	0.137772	0.545264	0.369902	0.606262	1	1	0.977008	1	0.988705	1
AOC3	0.202291	0.0407158	0.0380762	0.23432	0.482818	0.209485	0.137772	0.545264	0.369902	0.606262	1	1	0.977008	1	0.988705	1
AOC4P	0.202291	0.0407158	0.0380762	0.23432	0.482818	0.209485	0.137772	0.545264	0.37002	0.60866	1	1	0.977008	1	0.988705	1
AOPEP	1	1	0.0120346	0.249737	1	1	0.0644176	0.568184	0.37002	0.6044	1	0.35989	0.977008	1	0.988705	0.747161
AOX1	1	1	0.243096	1	1	1	0.472928	1	0.0791637	1	0.173276	0.0383894	0.82542	0.777997	1	0.315717
AP1AR	0.0180712	0.395529	0.0120346	0.0173259	0.0965806	0.785475	0.0644176	0.129817	0.204936	0.796861	0.0542619	0.100171	0.977008	0.505273	1	0.466696
AP1B1	1	1	0.564277	0.177768	1	1	0.792218	0.488593	0.0263569	0.58479	0.565445	0.716298	0.733408	1	0.988705	0.98915
AP1B1P1	0.558817	0.349052	0.564277	0.175222	0.83716	0.759801	0.792218	0.484912	0.201429	0.585504	1	0.462148	0.977008	1	0.988705	0.820975
AP1G1	0.181818	0.349052	0.00329837	0.155156	0.451499	0.759801	0.0313745	0.448267	0.314157	0.59825	1	0.234226	0.977008	1	0.988705	0.633539
AP1G2	0.00875388	0.139724	0.00295893	0.0534694	0.0588806	0.468416	0.0303501	0.255646	0.0539699	0.795457	0.112426	0.0287043	0.813676	0.678924	1	0.305024
AP1M1	0.713371	0.697715	0.447832	0.300536	0.948216	0.946623	0.685874	0.611788	0.563884	0.200996	1	0.465537	1	1	0.867942	0.820975
AP1M2	0.122121	0.139724	0.287358	0.302163	0.368095	0.468416	0.521319	0.611788	1	0.124763	0.142791	1	1	0.761437	0.803244	1
AP1S1	0.13668	0.166892	0.686688	0.299317	0.405464	0.523718	0.884517	0.611788	0.788862	0.698784	0.764237	0.465537	1	1	1	0.820975
AP1S2	4.47295e-05	0.000891774	0.00875388	0.0379467	0.00075049	0.0136333	0.0549181	0.217966	0.227296	0.191657	1	1	0.977008	1	0.867942	1
AP1S3	1	1	0.0114742	0.381085	1	1	0.0644176	0.681112	0.224809	0.574721	0.557686	0.194704	0.977008	1	0.988705	0.597713
AP2A1	1	1	0.380085	0.697715	1	1	0.630508	0.931254	0.532967	0.564171	1	0.370115	1	1	0.988705	0.747161
AP2B1	1	0.0667458	0.303358	0.348458	1	0.304832	0.536344	0.659954	1	0.118744	1	0.248077	1	1	0.803244	0.664235
AP2M1	0.0120346	0.0534694	1	0.689735	0.0746232	0.249964	1	0.931254	1	0.70017	0.346487	1	1	1	1	1
AP2S1	0.45123	0.377112	1	0.733702	0.728387	0.775836	1	0.948419	1	0.245738	0.370115	1	1	1	0.952073	1
AP3B1	0.202291	0.355549	2.03947e-05	0.000886705	0.482818	0.759801	0.000610142	0.0157266	1	0.0877626	0.557686	0.0751205	1	1	0.803244	0.400772
AP3B2	0.332288	1	0.0178607	0.0741052	0.647427	1	0.0811152	0.313622	0.479591	0.794804	1	0.325189	1	1	1	0.719358
AP3D1	1	1	0.75299	1	1	1	0.933482	1	0.310403	0.00859306	0.602305	0.433278	0.977008	1	0.637187	0.820975
AP3M1	0.456514	1	0.157195	0.523888	0.728387	1	0.347021	0.819318	0.31462	1	0.662562	0.303237	0.977008	1	1	0.719358
AP3M2	0.75364	0.783541	0.108983	0.112413	0.984213	1	0.277917	0.394582	1	1	0.74343	0.462148	1	1	1	0.820975
AP3S1	0.686688	0.462454	1.32211e-06	9.28255e-05	0.924613	0.797367	7.44024e-05	0.00695915	0.343823	0.229014	1	0.0342305	0.977008	1	0.920317	0.305024
AP3S2	0.558817	1	0.0736209	0.0868113	0.83716	1	0.209934	0.349427	0.200996	1	1	0.194704	0.977008	1	1	0.597713
AP4B1	0.456514	1	0.273848	1	0.728387	1	0.512775	1	0.127665	0.495912	1	0.716298	0.951686	1	0.988705	0.98915
AP4B1-AS1	0.456514	1	0.273848	1	0.728387	1	0.512775	1	0.127665	0.495912	1	0.716298	0.951686	1	0.988705	0.98915
AP4E1	1	1	0.344725	0.199693	1	1	0.591063	0.505778	0.60568	0.0250809	1	0.194704	1	1	0.675343	0.597713
AP4M1	0.13668	0.139724	0.680886	0.299317	0.405464	0.468416	0.884504	0.611788	0.598493	0.70017	0.764237	0.465537	1	1	1	0.820975
AP4S1	0.109701	0.715793	0.00791515	0.0434472	0.34354	0.958718	0.0509299	0.231726	0.162336	0.434536	0.429296	0.0102406	0.977008	1	0.988705	0.176537
AP5B1	0.380085	0.705709	0.108983	1	0.696662	0.948997	0.277917	1	0.765251	0.269435	0.0542619	0.716298	1	0.505273	0.95933	0.98915
AP5M1	1	0.465189	0.000338832	0.0281907	1	0.797367	0.00719915	0.177606	1	0.278874	0.668929	0.0060199	1	1	0.95933	0.140918
AP5S1	0.290479	0.761392	1	0.689735	0.607935	0.994579	1	0.931254	0.542136	0.0430376	0.112426	0.662562	1	0.678924	0.681834	0.955219
AP5Z1	0.00649342	0.00593538	1	0.689735	0.0483397	0.0472606	1	0.931254	0.0115055	0.124673	0.143643	1	0.733408	0.761437	0.803244	1
APAF1	0.558817	0.461556	0.109701	0.127542	0.83716	0.797367	0.277917	0.413788	1	0.00403485	1	1	1	1	0.441913	1
APBA3	1	1	1	0.761577	1	1	1	0.95692	0.690611	0.0179505	0.652921	0.429296	1	1	0.67013	0.820975
APBB1	1	1	0.0660081	0.222316	1	1	0.199047	0.540331	1	0.445232	1	0.35183	1	1	0.988705	0.747161
APBB1IP	1.54021e-09	1.48062e-06	0.680886	0.299317	3.44842e-07	0.000902751	0.884504	0.611788	0.115528	1	0.000414701	1	0.951686	0.0994384	1	1
APBB2	1	1	0.00466629	0.0038747	1	1	0.0367147	0.0456329	1	0.595528	1	0.0643969	1	1	0.988705	0.395319
APBB3	0.681793	0.692244	3.42338e-06	0.000228728	0.924613	0.945174	0.000127974	0.00807217	0.447341	0.274601	0.662562	0.0116103	1	1	0.95933	0.176537
APC	0.203412	0.125332	1.32211e-06	0.000213571	0.483057	0.449411	7.44024e-05	0.00807217	1	0.245883	0.311309	0.0342305	1	0.96137	0.952073	0.305024
APC2	0.447832	0.690625	0.214843	0.558537	0.728387	0.945174	0.440364	0.843293	1	0.109273	1	0.0657086	1	1	0.803244	0.395319
APCDD1	0.155413	0.160895	0.101802	0.381085	0.438603	0.515806	0.266296	0.681112	0.563884	0.215821	1	0.760427	1	1	0.887723	0.99676
APCDD1L	0.75126	0.0984658	0.456514	0.581262	0.984043	0.395454	0.685874	0.852138	0.176452	0.704762	1	1	0.977008	1	1	1
APCDD1L-DT	0.75126	0.0984658	0.456514	0.581262	0.984043	0.395454	0.685874	0.852138	0.176452	0.704762	1	1	0.977008	1	1	1
APCS	0.0163591	0.00454724	1	1	0.0960484	0.0415092	1	1	0.314157	1	0.00218572	1	0.977008	0.0994384	1	1
APEH	1	1	0.0399589	0.102974	1	1	0.139394	0.378154	1	0.790723	1	0.0258177	1	1	1	0.290291
APELA	0.031348	0.659391	0.0217235	0.00349957	0.149949	0.942078	0.0921986	0.0419264	0.247136	0.421011	0.17066	0.0486673	0.977008	0.777997	0.988705	0.34371
APEX2	2.72484e-05	0.00193241	0.109701	0.417884	0.000496818	0.0222499	0.277917	0.721731	0.708704	0.111709	1	0.739657	1	1	0.803244	0.994764
APH1A	0.0422847	0.0135446	0.202291	1	0.174554	0.0907712	0.428732	1	1	1	0.00728795	1	1	0.175154	1	1
APH1B	1	1	0.157195	0.318944	1	1	0.347021	0.638994	0.369902	0.121288	1	0.515567	0.977008	1	0.803244	0.85403
API5	0.298613	0.638476	0.00693945	0.0336423	0.615433	0.928831	0.0480843	0.201757	0.531133	0.215821	1	0.194704	1	1	0.887723	0.597713
APIP	0.45123	0.727557	0.155413	0.727557	0.728387	0.969611	0.346617	0.948419	0.400081	1	0.429296	1	0.977008	1	1	1
APLF	0.000111498	0.00198684	0.203412	0.0708424	0.00144189	0.0222499	0.428732	0.307914	0.781752	0.605202	0.142791	1	1	0.761437	0.988705	1
APLN	1.26142e-05	0.0045914	0.0399933	0.697715	0.000299441	0.0417659	0.139394	0.931254	0.269435	0.062747	0.462148	0.518079	0.977008	1	0.743745	0.85403
APLNR	0.0399933	0.395529	0.460708	1	0.168673	0.785475	0.687512	1	1	0.512109	0.429296	0.716298	1	1	0.988705	0.98915
APLP1	0.45123	0.395529	0.45123	0.395529	0.728387	0.785475	0.685874	0.693942	0.062747	0.713449	0.688938	0.370115	0.82542	1	1	0.747161
APLP2	0.222678	0.285367	0.142995	0.792768	0.506289	0.692531	0.334545	0.958707	1	0.608409	0.287059	0.114367	1	0.9598	0.988705	0.487221
APMAP	1	0.555822	1	0.355549	1	0.873063	1	0.659954	0.399864	0.0464846	1	0.311309	0.977008	1	0.689772	0.719358
APOA1	0.332288	0.437316	0.255171	0.601082	0.647427	0.797367	0.485797	0.856596	0.698784	0.604937	1	0.0580038	1	1	0.988705	0.377216
APOA2	0.0167815	0.00454724	1	1	0.0960484	0.0415092	1	1	0.479591	1	0.00218572	1	1	0.0994384	1	1
APOA4	0.332288	0.437316	0.255171	0.601082	0.647427	0.797367	0.485797	0.856596	0.698784	0.604937	1	0.0580038	1	1	0.988705	0.377216
APOA5	0.332288	0.437316	0.255171	0.78833	0.647427	0.797367	0.485797	0.958707	0.698784	0.604937	1	0.0580038	1	1	0.988705	0.377216
APOBEC1	0.00917907	0.238475	0.157195	0.348458	0.0588806	0.613029	0.347021	0.659954
APOBEC2	0.000847277	0.00106891	1	0.187973	0.00851448	0.0149375	1	0.497761	0.611666	1	0.0879797	1	1	0.678537	1	1
APOBEC3A	0.222678	0.0842596	0.564277	0.106448	0.506289	0.354578	0.792218	0.382609	0.371796	0.589172	1	0.716298	0.977008	1	0.988705	0.98915
APOBEC3B	0.222678	0.0842596	0.564277	0.106448	0.506289	0.354578	0.792218	0.382609	0.368775	0.589172	1	0.731074	0.977008	1	0.988705	0.994764
APOBEC3C	0.222678	0.0842596	0.564277	0.106448	0.506289	0.354578	0.792218	0.382609	0.532147	0.586964	1	0.716298	1	1	0.988705	0.98915
APOBEC3D	0.222678	0.0842596	0.564277	0.106448	0.506289	0.354578	0.792218	0.382609	0.532147	0.586964	1	0.716298	1	1	0.988705	0.98915
APOBEC3F	0.222678	0.0842596	0.564277	0.106448	0.506289	0.354578	0.792218	0.382609	0.530757	0.58479	1	0.716298	1	1	0.988705	0.98915
APOBEC3G	0.222678	0.0842596	0.564277	0.106448	0.506289	0.354578	0.792218	0.382609	0.530757	0.58479	1	0.716298	1	1	0.988705	0.98915
APOBEC3H	0.222678	0.0842596	0.564277	0.106448	0.506289	0.354578	0.792218	0.382609	0.530757	0.585504	1	0.716298	1	1	0.988705	0.98915
APOBEC4	0.00792911	0.00506487	1	1	0.056118	0.0432268	1	1	0.0432873	1	0.00531302	1	0.733408	0.16126	1	1
APOBR	0.777121	0.427302	0.332288	1	1	0.797367	0.579522	1	0.362761	0.203629	0.048056	1	0.977008	0.505273	0.867942	1
APOC1	0.45123	0.417884	1	1	0.728387	0.797367	1	1	0.76565	0.371796	0.370115	1	1	1	0.988705	1
APOC1P1	0.45123	0.417884	1	1	0.728387	0.797367	1	1	0.76565	0.371796	0.370115	1	1	1	0.988705	1
APOC2	0.45123	0.417884	1	1	0.728387	0.797367	1	1	0.765251	0.371796	0.370115	1	1	1	0.988705	1
APOC3	0.332288	0.437316	0.255171	0.601082	0.647427	0.797367	0.485797	0.856596	0.698784	0.604937	1	0.0580038	1	1	0.988705	0.377216
APOC4-APOC2	0.45123	0.417884	1	1	0.728387	0.797367	1	1	0.765251	0.371796	0.370115	1	1	1	0.988705	1
APOD	0.0264527	0.209641	0.686688	0.689735	0.134407	0.586388	0.884517	0.931254	0.445232	0.476404	0.528678	1	1	1	0.988705	1
APOE	0.45123	0.417884	1	1	0.728387	0.797367	1	1	0.76565	0.371796	0.370115	1	1	1	0.988705	1
APOF	0.332288	0.692244	0.122121	0.0144692	0.647427	0.945174	0.294033	0.117503	0.574314	0.0311779	1	0.142791	1	1	0.675343	0.571387
APOH	0.181034	0.00470449	0.00164888	0.000372838	0.451499	0.0420416	0.019127	0.0107823	0.0122014	0.0552915	0.668929	0.0879797	0.733408	1	0.743745	0.426572
APOL1	0.298613	0.0842596	0.767356	0.109964	0.615433	0.354578	0.938882	0.388872	0.530407	0.584812	0.652921	0.731074	1	1	0.988705	0.994764
APOL2	0.298613	0.0842596	0.767356	0.109964	0.615433	0.354578	0.938882	0.388872	0.530407	0.584812	0.652921	0.731074	1	1	0.988705	0.994764
APOL3	0.298613	0.0842596	0.767356	0.109964	0.615433	0.354578	0.938882	0.388872	0.530757	0.58479	0.602305	0.731074	1	1	0.988705	0.994764
APOL4	0.298613	0.0842596	0.767356	0.109964	0.615433	0.354578	0.938882	0.388872	0.530407	0.58479	0.602305	0.731074	1	1	0.988705	0.994764
APOL6	0.298613	0.0842596	0.766858	0.109964	0.615433	0.354578	0.938882	0.388872	0.368775	0.585504	0.602305	0.731074	0.977008	1	0.988705	0.994764
APOLD1	1	0.356036	0.0533065	0.119787	1	0.759801	0.173548	0.405166	0.00335153	0.595528	1	0.35989	0.733408	1	0.988705	0.747161
APOO	3.68213e-05	6.97501e-05	0.0114742	0.0107134	0.000664955	0.00261211	0.0644176	0.0966527	0.6531	0.308382	1	0.760427	1	1	0.965149	0.99676
APOOL	1.72357e-06	5.15094e-05	0.0708076	1	6.54838e-05	0.00207452	0.208478	1	1	0.0363432	1	0.518079	1	1	0.675343	0.85403
APOOP5	0.332288	0.514264	0.018964	0.149103	0.647427	0.822618	0.0811152	0.446065	0.476404	0.604937	1	0.234226	1	1	0.988705	0.633539
APP	0.298613	0.659391	0.697931	1	0.615433	0.942078	0.891992	1	0.366261	0.564446	0.710387	0.370115	0.977008	1	0.988705	0.747161
APPBP2	0.284893	0.00506487	0.00295893	0.000372838	0.603585	0.0432268	0.0303501	0.0107823	0.0427847	0.256046	0.668929	0.0879797	0.733408	1	0.95933	0.426572
APPL1	1	1	0.142995	0.262176	1	1	0.334545	0.577131	1	0.422633	1	0.114367	1	1	0.988705	0.487221
APPL2	1	0.21549	0.45123	0.196842	1	0.588758	0.685874	0.505778	1	0.00761744	0.557686	1	1	1	0.611952	1
APRG1	1	0.355549	0.0101446	0.0376597	1	0.759801	0.0615298	0.217966	0.229412	0.449496	0.557686	0.0258177	0.977008	1	0.988705	0.290291
APRT	0.181818	0.581262	0.018964	0.155156	0.451499	0.888993	0.0811152	0.448267	0.31603	0.602076	1	0.382839	0.977008	1	0.988705	0.764643
APTR	0.0382706	0.332271	0.447832	0.461556	0.168673	0.759801	0.685874	0.769445	1	0.475064	1	1	1	1	0.988705	1
APTX	0.456514	0.349052	0.214843	0.780516	0.728387	0.759801	0.440364	0.958707	0.0762975	0.391465	1	0.565047	0.82542	1	0.988705	0.865734
AQP1	0.00513638	0.0687345	0.222678	0.231708	0.0389191	0.304832	0.440364	0.545264	0.0922966	0.530757	0.771077	0.0677966	0.89361	1	0.988705	0.396326
AQP10	0.0163591	0.00218696	1	1	0.0960484	0.0229636	1	1	0.31603	1	0.00218572	1	0.977008	0.0994384	1	1
AQP11	0.0189494	0.753717	0.157195	0.770073	0.0981773	0.994579	0.347021	0.95692	0.781104	0.149965	0.0154624	0.492058	1	0.231265	0.867942	0.84255
AQP12A	1	1	0.0114742	0.780516	1	1	0.0644176	0.958707	0.234387	1	0.565445	0.325189	0.977008	1	1	0.719358
AQP12B	1	1	0.0114742	0.780516	1	1	0.0644176	0.958707	0.234387	1	0.565445	0.325189	0.977008	1	1	0.719358
AQP2	1	0.125465	0.0660081	0.00752653	1	0.449411	0.199047	0.0735072	0.603973	0.115359	0.557686	0.0880965	1	1	0.803244	0.426572
AQP3	0.456514	0.349052	0.344725	0.780516	0.728387	0.759801	0.591063	0.958707	0.0750848	0.379284	0.662562	0.769382	0.82542	1	0.988705	1
AQP4	0.0335145	0.112413	0.017594	0.0476944	0.155803	0.425265	0.0811152	0.249177	1	0.0732402	0.0154624	0.56336	1	0.231265	0.756309	0.865734
AQP4-AS1	0.0335145	0.224753	0.0120346	0.0534694	0.155803	0.604001	0.0644176	0.255646	1	0.0732402	0.0154624	0.56336	1	0.231265	0.756309	0.865734
AQP5	1	0.125465	0.0660081	0.00752653	1	0.449411	0.199047	0.0735072	0.603973	0.115359	0.557686	0.0880965	1	1	0.803244	0.426572
AQP6	1	0.125465	0.0660081	0.00752653	1	0.449411	0.199047	0.0735072	0.603973	0.115359	0.557686	0.0880965	1	1	0.803244	0.426572
AQP7	0.456514	0.349052	0.344725	0.780516	0.728387	0.759801	0.591063	0.958707	0.0750848	0.379284	0.662562	0.769382	0.82542	1	0.988705	1
AQP7P1	0.0180712	0.0300213	0.509289	0.770073	0.0965806	0.164978	0.740376	0.95692	1	0.559843	0.688938	1	1	1	0.988705	1
AQP8	0.392454	0.284313	0.00510316	0.0707283	0.715066	0.692531	0.0367147	0.307914	0.531725	0.567358	0.191604	0.688938	1	0.798509	0.988705	0.978928
AQP9	1	1	0.0264527	0.199693	1	1	0.107305	0.505778	0.614794	0.069102	1	0.325189	1	1	0.745394	0.719358
AQR	1	1	0.0264527	0.108478	1	1	0.107305	0.385647	1	0.00145484	1	0.16763	1	1	0.441913	0.597713
AR	8.80096e-06	0.000178417	0.0708076	0.705709	0.000249224	0.00458641	0.208478	0.931254	1	0.108495	0.710387	0.737599	1	1	0.803244	0.994764
ARAF	8.80096e-06	2.7391e-05	0.0335145	0.256129	0.000249224	0.00157551	0.128185	0.575349	1	0.118464	1	1	1	1	0.803244	1
ARAP1	0.0335145	1	0.0382706	0.540721	0.155803	1	0.137772	0.832512	1	0.17321	0.0383894	0.492058	1	0.443201	0.867942	0.84255
ARAP2	1	1	0.0017734	0.000886705	1	1	0.0204349	0.0157266	1	0.574721	1	0.0751205	1	1	0.988705	0.400772
ARAP3	0.681793	0.465189	9.3175e-07	0.000228728	0.924613	0.797367	6.87975e-05	0.00807217	0.493157	0.401619	0.662562	0.00788606	1	1	0.988705	0.161344
ARB2A	0.19732	0.125465	9.07753e-06	9.28255e-05	0.481213	0.449411	0.000303391	0.00695915	1	0.0920369	0.311309	0.0751205	1	0.96137	0.803244	0.400772
ARC	0.100483	1	1	0.605102	0.332845	1	1	0.858448	0.384918	1	0.381654	0.565445	0.977008	1	1	0.865734
ARCN1	0.332288	0.437316	0.246707	0.601082	0.647427	0.797367	0.477099	0.856596	0.69964	0.442969	1	0.0486673	1	1	0.988705	0.34371
AREG	0.181818	0.692244	0.0855936	0.0336423	0.451499	0.945174	0.230084	0.201757	0.479591	0.795864	1	0.325189	1	1	1	0.719358
AREL1	1	0.605102	0.00312857	0.0910726	1	0.891617	0.0312737	0.35412	1	0.589189	0.173276	0.000321909	1	0.777997	0.988705	0.0339656
ARF1	0.561863	0.175222	1	0.592186	0.83967	0.541071	1	0.852138	1	1	0.234079	1	1	0.918742	1	1
ARF3	1	0.125465	0.0660081	0.00510492	1	0.449411	0.199047	0.0552467	0.60568	0.115359	0.557686	0.0880965	1	1	0.803244	0.426572
ARF4	1	1	0.142995	0.258431	1	1	0.334545	0.575349	1	0.287904	1	0.114367	1	1	0.95933	0.487221
ARF5	0.243096	0.476268	0.45123	1	0.537746	0.802465	0.685874	1	0.423176	0.429082	0.716298	0.370115	0.993282	1	0.988705	0.747161
ARF6	0.355426	0.705709	0.00497268	0.0534694	0.664931	0.948997	0.0367147	0.255646	0.162336	0.431788	0.688938	0.0287043	0.977008	1	0.988705	0.305024
ARFGAP1	0.769059	0.106448	1	1	1	0.409696	1	1	0.298291	0.0802004	1	0.557686	0.977008	1	0.768943	0.865734
ARFGAP2	0.222678	0.285367	0.196417	0.355009	0.506289	0.692531	0.421394	0.659954	1	0.210705	1	0.194704	1	1	0.876704	0.597713
ARFGAP3	0.558817	0.437316	0.780382	0.180847	0.83716	0.797367	0.948631	0.491848	0.20174	1	1	0.492058	0.977008	1	1	0.84255
ARFGEF1	0.373251	1	0.456514	0.514264	0.693975	1	0.685874	0.818819	0.434536	1	1	1	1	1	1	1
ARFGEF2	1	0.104025	0.222678	0.179274	1	0.409696	0.440364	0.488593	0.27314	0.741433	0.737599	0.287059	0.977008	1	1	0.714971
ARFGEF3	1.80205e-06	9.983e-05	0.507594	0.0273612	6.54838e-05	0.00303012	0.740376	0.172903	0.267557	0.530757	0.0287043	0.0660966	0.977008	0.362304	0.988705	0.395319
ARFIP1	0.031348	0.681786	0.00770916	0.001759	0.149949	0.945174	0.0509299	0.0252593	0.34194	0.442969	0.287059	0.0213732	0.977008	0.9598	0.988705	0.261326
ARFIP2	1	1	0.0660081	0.209641	1	1	0.199047	0.520837	1	0.445232	1	0.35183	1	1	0.988705	0.747161
ARFRP1	0.769059	0.106448	1	1	1	0.409696	1	1	0.289611	0.140086	1	0.557686	0.977008	1	0.839788	0.865734
ARG1	1.30148e-05	0.000200855	0.728864	0.0261689	0.000299441	0.004715	0.914682	0.168958	0.429344	0.531133	0.0102406	0.0341785	0.998027	0.213261	0.988705	0.305024
ARG2	0.579826	0.356036	0.000452759	0.0215879	0.848086	0.759801	0.00843989	0.150546	1	0.565836	0.17939	0.000877428	1	0.777997	0.988705	0.0464521
ARGFX	0.380085	0.727557	1	0.689735	0.696662	0.969611	1	0.931254	0.766568	0.314157	1	1	1	1	0.971058	1
ARGLU1	0.355426	0.127542	1	0.257295	0.664931	0.450759	1	0.575349	0.401217	0.271783	0.112461	0.737599	0.977008	0.678924	0.95933	0.994764
ARGLU1-DT	0.355426	0.127542	1	0.257295	0.664931	0.450759	1	0.575349	0.401217	0.271783	0.112461	0.737599	0.977008	0.678924	0.95933	0.994764
ARHGAP1	0.222678	0.285367	0.183378	0.355009	0.506289	0.692531	0.397244	0.659954	0.741207	0.210705	1	0.194704	1	1	0.876704	0.597713
ARHGAP10	0.031348	0.638476	0.0120346	0.0100111	0.149949	0.928831	0.0644176	0.0925631	0.622429	0.603336	0.17066	0.0879797	1	0.777997	0.988705	0.426572
ARHGAP12	1.30148e-05	0.00255214	0.713371	1	0.000299441	0.0261648	0.905333	1	1	0.415904	0.0879797	0.327534	1	0.678537	0.988705	0.719358
ARHGAP15	0.332288	0.247934	0.273848	0.773682	0.647427	0.63546	0.512775	0.95692	0.701712	1	0.662562	0.433278	1	1	1	0.820975
ARHGAP18	1.64186e-06	0.000107957	0.450235	0.00470449	6.54838e-05	0.00327201	0.685874	0.0532954	0.181927	0.31603	0.00302702	0.0113587	0.977008	0.121909	0.971058	0.176537
ARHGAP19	0.181818	1	0.0736209	0.209641	0.451499	1	0.209934	0.520837	1	0.605118	1	0.194704	1	1	0.988705	0.597713
ARHGAP19-SLIT1	0.181818	1	0.0736209	0.209641	0.451499	1	0.209934	0.520837	1	0.607156	1	0.194704	1	1	0.988705	0.597713
ARHGAP20	1	1	0.255171	0.601082	1	1	0.485797	0.856596	0.226181	0.59825	0.557686	0.0580038	0.977008	1	0.988705	0.377216
ARHGAP21	1.54021e-09	4.76912e-06	0.680886	0.300536	3.44842e-07	0.000902751	0.884504	0.611788	0.121288	1	0.000414701	1	0.951686	0.0994384	1	1
ARHGAP22	0.181818	1	0.025216	0.308804	0.451499	1	0.105389	0.62233	0.319229	0.77819	1	0.112426	0.977008	1	1	0.483578
ARHGAP24	0.181818	1	0.017594	0.0100111	0.451499	1	0.0811152	0.0925631	1	0.799644	1	0.100171	1	1	1	0.466696
ARHGAP25	0.000111498	0.00198684	0.203412	0.0708424	0.00144189	0.0222499	0.428732	0.307914	0.772227	0.608937	0.142791	1	1	0.761437	0.988705	1
ARHGAP26	0.686688	0.461556	9.3175e-07	0.000228728	0.924613	0.797367	6.87975e-05	0.00807217	0.493157	0.274601	1	0.00788606	1	1	0.95933	0.161344
ARHGAP26-AS1	0.686688	0.461556	9.3175e-07	0.000228728	0.924613	0.797367	6.87975e-05	0.00807217	0.535394	0.401619	0.662562	0.00788606	1	1	0.988705	0.161344
ARHGAP27P2	0.727082	0.0485271	0.0785225	0.0530545	0.959075	0.234766	0.219168	0.255646	0.0302487	0.531725	0.715368	0.462148	0.733408	1	0.988705	0.820975
ARHGAP28	0.053323	0.0530545	0.101802	0.355009	0.212186	0.249819	0.266296	0.659954	1	0.221937	0.433278	1	1	1	0.907208	1
ARHGAP29	0.181818	0.437316	0.727082	0.14464	0.451499	0.797367	0.914682	0.442095	0.0432873	1	1	0.48579	0.733408	1	1	0.84255
ARHGAP30	0.0163591	0.00454724	1	1	0.0960484	0.0415092	1	1	0.479591	1	0.00218572	1	1	0.0994384	1	1
ARHGAP31	0.355426	0.705709	1	1	0.664931	0.948997	1	1	0.765386	0.743965	1	0.602305	1	1	1	0.90313
ARHGAP32	0.558817	1	0.154811	0.792768	0.83716	1	0.346617	0.958707	0.69964	0.59825	1	0.0580038	1	1	0.988705	0.377216
ARHGAP33	0.45123	0.395529	0.45123	0.395529	0.728387	0.785475	0.685874	0.693942	0.0363432	0.708704	0.688938	0.370115	0.733408	1	1	0.747161
ARHGAP35	0.45123	0.377112	1	0.733702	0.728387	0.775836	1	0.948419	1	0.245738	0.370115	1	1	1	0.952073	1
ARHGAP36	2.28845e-05	0.00215088	0.0708076	0.697715	0.000445328	0.0229636	0.208478	0.931254	0.308527	0.0377685	0.462148	0.518079	0.977008	1	0.675343	0.85403
ARHGAP39	0.100483	1	1	0.595252	0.332845	1	1	0.852138	0.391465	1	0.24651	0.565445	0.977008	0.958333	1	0.865734
ARHGAP4	0.000319168	0.000604348	0.222678	1	0.00390925	0.00997127	0.440364	1	1	0.0302208	1	0.192376	1	1	0.675343	0.597713
ARHGAP40	1	0.0860124	0.155413	0.0707283	1	0.36028	0.346617	0.307914	0.368287	1	0.481357	0.327534	0.977008	1	1	0.719358
ARHGAP42	0.00345642	0.0268033	0.373251	0.596969	0.0284916	0.154726	0.630508	0.853716	0.512109	0.429344	0.0154624	0.346487	1	0.231265	0.988705	0.747161
ARHGAP44	0.558817	0.437316	1	0.790041	0.83716	0.797367	1	0.958707	0.493157	0.599842	0.465537	0.126515	1	1	0.988705	0.533482
ARHGAP45	1	1	0.214843	0.554212	1	1	0.440364	0.843121	0.310403	0.122504	1	0.0657086	0.977008	1	0.803244	0.395319
ARHGAP5	0.155413	1	0.000392637	0.0132932	0.438603	1	0.00814292	0.11179	0.10541	0.432757	0.370115	0.0102406	0.946632	1	0.988705	0.176537
ARHGAP5-AS1	0.155413	1	0.000392637	0.0132932	0.438603	1	0.00814292	0.11179	0.10541	0.432757	0.370115	0.0102406	0.946632	1	0.988705	0.176537
ARHGAP6	7.17501e-05	0.000891774	0.00875388	0.0379467	0.00114306	0.0136333	0.0549181	0.217966	0.415904	0.191272	1	0.74343	0.991387	1	0.867942	0.994764
ARHGAP8	0.298613	0.129523	0.766858	0.104668	0.615433	0.450759	0.938882	0.380281	0.741433	0.58479	0.652921	1	1	1	0.988705	1
ARHGAP9	0.456514	0.692244	0.0785225	0.0530545	0.728387	0.945174	0.219168	0.255646	1	0.0154499	1	0.433278	1	1	0.67013	0.820975
ARHGDIA	1	0.274053	0.664822	0.681786	1	0.683802	0.876134	0.931254	0.120938	1	0.716298	0.48579	0.951686	1	1	0.84255
ARHGDIB	0.456514	1	0.0264527	0.192655	0.728387	1	0.107305	0.497761	0.0235437	0.792059	1	0.325189	0.733408	1	1	0.719358
ARHGDIG	0.165761	0.106307	0.00510316	0.0973207	0.451499	0.409696	0.0367147	0.362701	0.352941	0.406898	0.142791	0.688938	0.977008	0.761437	0.988705	0.978928
ARHGEF1	0.681793	1	0.380085	0.697715	0.924613	1	0.630508	0.931254	0.0752655	0.76607	1	0.370115	0.82542	1	1	0.747161
ARHGEF10L	0.0708076	0.0300213	0.290479	0.783541	0.260994	0.164978	0.521319	0.958707	0.10541	0.29905	0.370115	0.142791	0.946632	1	0.95933	0.571387
ARHGEF11	0.0163591	0.00200465	1	1	0.0960484	0.0222499	1	1	0.203067	1	0.00218572	1	0.977008	0.0994384	1	1
ARHGEF12	0.558817	0.514264	0.255171	0.790041	0.83716	0.822618	0.485797	0.958707	0.698636	0.602076	1	0.0580038	1	1	0.988705	0.377216
ARHGEF15	0.558817	0.437316	1	0.795557	0.83716	0.797367	1	0.959795	1	1	0.266667	0.20691	1	0.958333	1	0.606406
ARHGEF16	0.412831	0.705709	0.0550184	0.776211	0.728387	0.948997	0.173548	0.95692	0.718913	0.597311	0.429296	0.112426	1	1	0.988705	0.483578
ARHGEF17	0.155413	0.759116	0.0114742	0.360884	0.438603	0.994579	0.0644176	0.660775	0.766568	0.0920369	0.112461	0.194704	1	0.678924	0.803244	0.597713
ARHGEF18	1	1	0.727082	0.733971	1	1	0.914682	0.948419	0.366721	0.156138	0.652921	0.652921	0.977008	1	0.867942	0.951324
ARHGEF2	0.0167815	0.00218696	1	1	0.0960484	0.0229636	1	1	0.313669	1	0.00218572	1	0.977008	0.0994384	1	1
ARHGEF25	0.456514	0.692244	0.108983	0.0386016	0.728387	0.945174	0.277917	0.220391	1	0.0157268	1	0.433278	1	1	0.67013	0.820975
ARHGEF26-AS1	0.00329837	0.0323152	0.586913	0.356036	0.0284916	0.175363	0.803518	0.659954	0.797426	0.603973	0.114367	0.557686	1	0.678924	0.988705	0.865734
ARHGEF28	0.19732	0.212482	4.07195e-07	9.28255e-05	0.481213	0.586388	4.63313e-05	0.00695915	1	0.0453969	0.557686	0.0751205	1	1	0.681834	0.400772
ARHGEF3	1	1	0.142995	0.262176	1	1	0.334545	0.577131	1	0.421011	1	0.114367	1	1	0.988705	0.487221
ARHGEF3-AS1	1	1	0.142995	0.262176	1	1	0.334545	0.577131	1	0.421011	1	0.114367	1	1	0.988705	0.487221
ARHGEF33	0.00345642	0.0268033	1	0.517961	0.0284916	0.154726	1	0.818819	0.781104	1	0.433278	0.287059	1	1	1	0.714971
ARHGEF34P	0.243096	0.503231	0.0335145	0.301165	0.537746	0.822618	0.128185	0.611788	0.585563	0.483849	0.716298	0.716298	1	1	0.988705	0.98915
ARHGEF35	0.243096	0.503231	0.0335145	0.301165	0.537746	0.822618	0.128185	0.611788	0.585563	0.483849	0.716298	0.716298	1	1	0.988705	0.98915
ARHGEF37	0.686688	0.462454	9.3175e-07	0.000228728	0.924613	0.797367	6.87975e-05	0.00807217	0.535394	0.407447	0.668929	0.00169323	1	1	0.988705	0.0625891
ARHGEF38	0.031348	0.638476	0.00329837	0.0064157	0.149949	0.928831	0.0313745	0.0660018	0.278734	1	0.17066	0.0486673	0.977008	0.777997	1	0.34371
ARHGEF38-IT1	0.031348	0.638476	0.00329837	0.0064157	0.149949	0.928831	0.0313745	0.0660018	0.278734	1	0.17066	0.0486673	0.977008	0.777997	1	0.34371
ARHGEF39	0.558817	0.349052	0.214843	0.573683	0.83716	0.759801	0.440364	0.852138	0.0781589	0.384918	0.662562	0.769382	0.82542	1	0.988705	1
ARHGEF4	1	1	0.412831	0.759116	1	1	0.66656	0.95692	0.135616	0.564446	0.17939	0.112461	0.951686	0.777997	0.988705	0.483578
ARHGEF40	0.00438435	0.0206619	0.122121	0.53106	0.0353978	0.129118	0.294033	0.825328	0.0706154	0.197422	0.112426	0.273013	0.82542	0.678924	0.867942	0.707838
ARHGEF6	2.28845e-05	0.00177279	0.0708076	0.697715	0.000445328	0.0219068	0.208478	0.931254	0.489319	0.062747	0.462148	0.518079	1	1	0.743745	0.85403
ARHGEF7	0.380085	0.160895	1	0.258827	0.696662	0.515806	1	0.575349	0.275444	0.275444	0.112461	0.737599	0.977008	0.678924	0.95933	0.994764
ARHGEF9	0.000106729	0.00030773	0.222678	1	0.00144189	0.00645774	0.440364	1	1	0.0554037	0.710387	0.313537	1	1	0.743745	0.719358
ARID1A	0.0838376	0.0842596	0.752082	0.172357	0.28106	0.354578	0.933482	0.480558	0.622429	0.10995	0.652921	0.688938	1	1	0.803244	0.978928
ARID1B	0.0180712	0.0707283	0.727082	0.0485271	0.0965806	0.304832	0.914682	0.250169	1	0.0552296	0.327534	0.0320016	1	0.973711	0.743745	0.305024
ARID2	0.456514	0.465189	0.0382706	0.00365362	0.728387	0.797367	0.137772	0.0436714	0.70017	0.121288	1	0.112426	1	1	0.803244	0.483578
ARID3A	1	1	0.214843	0.554212	1	1	0.440364	0.843121	0.278734	0.118626	1	0.0657086	0.977008	1	0.803244	0.395319
ARID3B	0.558817	1	0.13668	0.166892	0.83716	1	0.321431	0.46676	0.70017	0.29727	1	0.492058	1	1	0.95933	0.84255
ARID3C	0.149604	0.179274	0.344725	0.573683	0.427657	0.541071	0.591063	0.852138	0.366721	0.379284	1	0.565047	0.977008	1	0.988705	0.865734
ARID4A	0.586913	0.212482	0.000125483	0.0161799	0.850669	0.586388	0.0032059	0.124652	1	0.422668	0.173276	0.00169323	1	0.777997	0.988705	0.0625891
ARID4B	0.580081	0.427302	0.579826	0.592186	0.848086	0.797367	0.801562	0.852138	0.547249	1	0.377996	1	1	1	1	1
ARID5A	0.456514	0.437316	0.664822	1	0.728387	0.797367	0.876134	1	0.319229	0.743965	0.421535	0.17066	0.977008	1	1	0.597713
ARID5B	0.332288	0.689735	0.0114742	0.0868113	0.647427	0.945174	0.0644176	0.349427	0.203067	0.579154	0.662562	0.0528179	0.977008	1	0.988705	0.369743
ARIH1	0.149604	0.339095	0.45123	1	0.427657	0.759801	0.685874	1	1	0.0633077	0.287059	1	1	0.9598	0.743745	1
ARIH2	1	1	0.0399589	0.0910726	1	1	0.139394	0.35412	1	0.790723	1	0.0643969	1	1	1	0.395319
ARIH2OS	1	1	0.0399589	0.0910726	1	1	0.139394	0.35412	1	0.790723	1	0.0322891	1	1	1	0.305024
ARK2C	0.0785225	0.256129	0.000771102	0.0161799	0.278629	0.64856	0.0116431	0.124652	0.749021	0.182166	0.0154624	1	1	0.231265	0.867942	1
ARK2N	0.0785225	0.256129	0.000771102	0.0140618	0.278629	0.64856	0.0116431	0.116605	0.749021	0.179447	0.0154624	1	1	0.231265	0.867942	1
ARL1	0.456514	0.690625	0.355426	0.196842	0.728387	0.945174	0.602171	0.505778	0.535394	0.00290881	1	1	1	1	0.441913	1
ARL10	0.680886	0.461556	2.00227e-07	0.000514656	0.924613	0.797367	2.77942e-05	0.0124607	1	0.59825	0.262874	0.000529995	1	0.958333	0.988705	0.0339656
ARL11	1	1	0.268447	1	1	1	0.510699	1	0.369902	0.421011	0.565445	0.220286	0.977008	1	0.988705	0.628174
ARL13A	1.61876e-05	0.000470311	0.109701	0.705709	0.000325976	0.00864326	0.277917	0.931254	0.713449	0.0179505	1	0.519514	1	1	0.67013	0.85403
ARL13B	0.0785225	0.277193	1	0.681786	0.278629	0.685559	1	0.931254	1	1	0.433278	0.652921	1	1	1	0.951324
ARL14	0.00791515	0.0476944	0.586913	0.356036	0.056118	0.234612	0.803518	0.659954	0.603336	0.60568	0.20691	1	1	0.853707	0.988705	1
ARL14EP	0.355426	0.443304	0.380085	0.727557	0.664931	0.797367	0.630508	0.948419	0.76565	0.765386	0.370115	1	1	1	1	1
ARL14EPL	0.686688	0.462454	1.32211e-06	9.28255e-05	0.924613	0.797367	7.44024e-05	0.00695915	0.343823	0.229014	1	0.0342305	0.977008	1	0.920317	0.305024
ARL15	0.203412	0.363599	1.81511e-08	0.000213571	0.483057	0.765583	1.34488e-05	0.00807217	0.369902	1	0.17939	0.0751205	0.977008	0.777997	1	0.400772
ARL16	1	0.274953	0.633309	1	1	0.68408	0.846825	1	0.118464	1	0.462148	0.48579	0.951686	1	1	0.84255
ARL2	0.109701	0.443304	0.0550184	0.55261	0.34354	0.797367	0.173548	0.843121	1	0.193724	0.327534	0.273013	1	0.973711	0.867942	0.707838
ARL2-SNX15	0.109701	0.443304	0.0550184	0.55261	0.34354	0.797367	0.173548	0.843121	1	0.193724	0.327534	0.273013	1	0.973711	0.867942	0.707838
ARL2BP	0.181818	0.514264	0.0217235	0.163392	0.451499	0.822618	0.0921986	0.463332	0.476404	0.602076	1	0.220286	1	1	0.988705	0.628174
ARL3	0.181818	1	0.518997	0.540721	0.451499	1	0.749259	0.832512	1	0.29727	0.266667	0.755989	1	0.958333	0.95933	0.99676
ARL4A	0.000736558	0.00163907	0.558817	1	0.00792356	0.0206466	0.792218	1	0.00385408	0.0449849	0.0850557	0.465537	0.733408	0.678537	0.681834	0.820975
ARL4C	1	1	0.0178607	0.573683	1	1	0.0811152	0.852138	0.226181	0.579154	0.557686	0.194704	0.977008	1	0.988705	0.597713
ARL4D	0.341623	0.0218422	0.017594	0.126255	0.647427	0.133882	0.0811152	0.413788	0.372566	0.795281	1	1	0.977008	1	1	1
ARL5A	1	1	0.243096	1	1	1	0.472928	1	0.0802004	1	0.173276	0.229713	0.82542	0.777997	1	0.633539
ARL5B	1.54021e-09	8.1201e-06	0.680886	0.300536	3.44842e-07	0.00108383	0.884504	0.611788	0.200869	1	0.00124111	1	0.977008	0.0994384	1	1
ARL5C	0.680886	0.0678744	0.273848	1	0.924613	0.304832	0.512775	1	1	0.0654268	1	0.234079	1	1	0.743745	0.633539
ARL6	0.0155239	0.13082	1	0.681786	0.0950142	0.450759	1	0.931254	0.775006	1	0.273013	0.287059	1	0.9598	1	0.714971
ARL6IP1	0.580081	0.782676	0.00510316	0.0481912	0.848086	1	0.0367147	0.249177	0.205327	0.564171	0.048056	0.429296	0.977008	0.505273	0.988705	0.820975
ARL6IP4	1	0.461556	1	0.476268	1	0.797367	1	0.776757	1	0.115403	1	0.716298	1	1	0.803244	0.98915
ARL6IP5	0.456514	1	0.113315	0.38906	0.728387	1	0.281623	0.688862	1	0.604485	1	0.100171	1	1	0.988705	0.466696
ARL6IP6	1	1	0.219147	1	1	1	0.440364	1	0.0792221	1	0.173276	0.229713	0.82542	0.777997	1	0.633539
ARL8A	0.371297	0.257295	1	1	0.693128	0.648595	1	1	0.400081	1	0.0764015	1	0.977008	0.631089	1	1
ARL8B	0.0399933	0.417884	0.00513638	0.00120254	0.168673	0.797367	0.0367147	0.0184928	0.76565	0.159541	0.370115	0.0152868	1	1	0.867942	0.213809
ARL9	0.031348	0.659391	0.214843	0.0261403	0.149949	0.942078	0.440364	0.168958	1	1	0.287059	0.325189	1	0.9598	1	0.719358
ARMC1	0.373251	1	0.558817	1	0.693975	1	0.792218	1	0.437113	1	1	1	1	1	1	1
ARMC12	0.000158631	0.000372838	1	0.187973	0.00198261	0.00723508	1	0.497761	0.798083	1	0.193223	1	1	0.804447	1	1
ARMC2	1.80205e-06	9.983e-05	0.284893	0.0010024	6.54838e-05	0.00303012	0.521319	0.0174661	0.6044	0.474961	0.00217786	0.0113587	1	0.0994384	0.988705	0.176537
ARMC3	1.54021e-09	8.1201e-06	0.686688	0.190625	3.44842e-07	0.00108383	0.884517	0.497761	0.121288	1	0.000414701	1	0.951686	0.0994384	1	1
ARMC5	0.777121	0.590073	0.332288	1	1	0.888993	0.579522	1	0.329366	0.203629	0.0257723	1	0.977008	0.33739	0.867942	1
ARMC6	1	0.727557	0.447832	0.461556	1	0.969611	0.685874	0.769445	0.564446	0.20174	1	0.465537	1	1	0.867942	0.820975
ARMC7	1	0.0985691	0.155413	0.160895	1	0.395454	0.346617	0.458612	0.062747	0.725011	0.739657	1	0.82542	1	1	1
ARMC8	0.122121	0.184695	1	1	0.368095	0.547434	1	1	0.788862	1	0.303237	1	1	0.96137	1	1
ARMC9	1	1	0.0736209	0.774642	1	1	0.209934	0.95692	0.226181	0.579154	1	0.194704	0.977008	1	0.988705	0.597713
ARMCX1	1.61876e-05	0.000157508	0.109701	0.705709	0.000325976	0.00419927	0.277917	0.931254	0.708704	0.0197939	1	0.519514	1	1	0.675343	0.85403
ARMCX2	1.61876e-05	0.000157508	0.109701	0.705709	0.000325976	0.00419927	0.277917	0.931254	0.708704	0.0187766	1	0.519514	1	1	0.67013	0.85403
ARMCX4	1.61876e-05	0.000157508	0.109701	0.705709	0.000325976	0.00419927	0.277917	0.931254	0.708704	0.0197939	1	0.519514	1	1	0.675343	0.85403
ARMCX5	9.35639e-06	0.000211793	0.109701	0.705709	0.000249224	0.00474188	0.277917	0.931254	0.708704	0.0187766	1	0.519514	1	1	0.67013	0.85403
ARMCX5-GPRASP2	9.48705e-07	2.7391e-05	0.109701	0.705709	5.29596e-05	0.00157551	0.277917	0.931254	1	0.0187766	1	0.519514	1	1	0.67013	0.85403
ARMCX6	1.61876e-05	0.000157508	0.109701	0.705709	0.000325976	0.00419927	0.277917	0.931254	0.708704	0.0197939	1	0.519514	1	1	0.675343	0.85403
ARMH1	0.456514	0.581262	1	0.356411	0.728387	0.888993	1	0.659954	0.0120396	0.665104	0.662562	0.652921	0.733408	1	1	0.951324
ARMH3	0.181818	1	0.518997	0.540721	0.451499	1	0.749259	0.832512	1	0.309421	0.266667	1	1	0.958333	0.965482	1
ARMH4	0.586913	0.212482	0.000125483	0.0161799	0.850669	0.586388	0.0032059	0.124652	1	0.429344	0.173276	0.00169323	1	0.777997	0.988705	0.0625891
ARMS2	0.0399933	0.395529	0.219147	0.746375	0.168673	0.785475	0.440364	0.956136	0.443333	0.288219	0.112461	1	1	0.678924	0.95933	1
ARMT1	1.47768e-05	0.001201	0.505296	0.0913772	0.000309228	0.0158076	0.740376	0.354708	0.103022	0.0979618	0.0079454	0.0341785	0.928004	0.175154	0.803244	0.305024
ARNT	0.0422847	0.0128767	0.202291	1	0.174554	0.0882838	0.428732	1	0.741716	1	0.00728795	1	1	0.175154	1	1
ARNT2	0.558817	1	0.0178607	0.0741052	0.83716	1	0.0811152	0.313622	0.704762	0.793765	0.465537	0.325189	1	1	1	0.719358
ARPC1A	0.122121	0.151824	0.680886	0.299317	0.368095	0.497603	0.884504	0.611788	0.597428	1	0.764237	0.465537	1	1	1	0.820975
ARPC1B	0.122121	0.151824	0.680886	0.299317	0.368095	0.497603	0.884504	0.611788	0.597428	1	0.764237	0.465537	1	1	1	0.820975
ARPC2	1	1	0.13668	0.776211	1	1	0.321431	0.95692	0.140086	0.553169	0.557686	0.303237	0.951686	1	0.988705	0.719358
ARPC3	1	0.21122	1	0.443304	1	0.586388	1	0.751667	1	0.00901912	0.557686	1	1	1	0.637187	1
ARPC4	0.0180712	0.443304	0.018964	0.000799305	0.0965806	0.797367	0.0811152	0.0144472	0.76565	0.0841961	0.327534	0.0152868	1	0.973711	0.796652	0.213809
ARPC4-TTLL3	0.0180712	0.443304	0.018964	0.000799305	0.0965806	0.797367	0.0811152	0.0144472	0.76565	0.0841961	0.327534	0.0152868	1	0.973711	0.796652	0.213809
ARPC5	0.00792911	0.00506487	1	1	0.056118	0.0432268	1	1	0.0432873	1	0.00531302	1	0.733408	0.16126	1	1
ARPC5L	1	0.592186	0.0442474	0.119787	1	0.888993	0.151858	0.405166	0.384628	1	0.311309	0.193223	0.977008	0.96137	1	0.597713
ARPIN	0.558817	1	0.0736209	0.0868113	0.83716	1	0.209934	0.349427	0.201429	1	1	0.16763	0.977008	1	1	0.597713
ARPIN-AP3S2	0.558817	1	0.0736209	0.0868113	0.83716	1	0.209934	0.349427	0.201429	1	1	0.194704	0.977008	1	1	0.597713
ARPP19	1	1	0.214843	0.199693	1	1	0.440364	0.505778	1	0.0292247	1	0.194704	1	1	0.675343	0.597713
ARPP21	0.456514	1	0.0217235	0.0374757	0.728387	1	0.0921986	0.217966	0.701712	0.799192	1	0.0486673	1	1	1	0.34371
ARR3	5.06194e-07	1.97076e-05	0.0399933	0.697715	3.58503e-05	0.00137702	0.139394	0.931254	1	0.0633077	0.715368	0.519514	1	1	0.743745	0.85403
ARRB1	0.155413	1	0.0178607	0.209641	0.438603	1	0.0811152	0.520837	0.564171	0.0877626	0.0542619	0.194704	1	0.505273	0.803244	0.597713
ARRB2	0.456514	0.514264	1	1	0.728387	0.822618	1	1	1	0.799192	0.266667	0.220286	1	0.958333	1	0.628174
ARRDC1	0.680886	0.465189	0.00164888	0.145865	0.924613	0.797367	0.019127	0.442095	1	0.798083	0.662562	0.193223	1	1	1	0.597713
ARRDC1-AS1	0.680886	0.465189	0.00164888	0.145865	0.924613	0.797367	0.019127	0.442095	1	0.798083	0.662562	0.193223	1	1	1	0.597713
ARRDC2	1	1	0.447832	0.461556	1	1	0.685874	0.769445	0.399864	0.201429	1	0.465537	0.977008	1	0.867942	0.820975
ARRDC3	0.19732	0.125465	3.67614e-06	0.000142457	0.481213	0.449411	0.000129517	0.00695915	1	0.0971288	0.557686	0.040962	1	1	0.803244	0.322278
ARRDC3-AS1	0.19732	0.125465	3.67614e-06	0.000142457	0.481213	0.449411	0.000129517	0.00695915	1	0.0971288	0.557686	0.040962	1	1	0.803244	0.322278
ARRDC4	1	0.21122	0.0178607	0.014794	1	0.586388	0.0811152	0.117843	0.0254556	1	1	0.16763	0.733408	1	1	0.597713
ARRDC5	1	1	0.727082	0.519614	1	1	0.914682	0.818819	1	0.0310397	1	0.602305	1	1	0.675343	0.90313
ARSA	0.355426	0.0481912	1	0.106448	0.664931	0.234612	1	0.382609	1	0.585504	0.429296	1	1	1	0.988705	1
ARSB	0.202291	0.356036	2.03947e-05	0.00121418	0.482818	0.759801	0.000610142	0.0186305	1	0.0843219	0.557686	0.0751205	1	1	0.796652	0.400772
ARSD	0.000319168	0.00225466	0.0155239	0.151824	0.00390925	0.0236269	0.0804676	0.447518	0.415904	0.124452	1	0.755989	0.991387	1	0.803244	0.99676
ARSF	0.000112667	0.000891774	0.0155239	0.151824	0.00144189	0.0136333	0.0804676	0.447518	0.415904	0.191272	1	0.755989	0.991387	1	0.867942	0.99676
ARSG	0.725721	0.0485271	0.0785225	0.0530545	0.959075	0.234766	0.219168	0.255646	0.0302208	0.531725	0.715368	0.462148	0.733408	1	0.988705	0.820975
ARSH	0.000112667	0.000891774	0.0155239	0.151824	0.00144189	0.0136333	0.0804676	0.447518	0.415904	0.124452	1	0.755989	0.991387	1	0.803244	0.99676
ARSI	0.686688	0.467498	9.3175e-07	0.000144049	0.924613	0.797367	6.87975e-05	0.00695915	0.493157	0.407447	0.662562	0.00169323	1	1	0.988705	0.0625891
ARSJ	0.0180712	0.395529	0.0120346	0.0173259	0.0965806	0.785475	0.0644176	0.129817	0.204936	1	0.0542619	0.100171	0.977008	0.505273	1	0.466696
ARSK	0.19732	0.123476	2.03947e-05	0.000142457	0.481213	0.449411	0.000610142	0.00695915	1	0.103022	0.311309	0.040962	1	0.96137	0.803244	0.322278
ARSL	0.000319168	0.00193241	0.0155239	0.151824	0.00390925	0.0222499	0.0804676	0.447518	0.415904	0.124452	1	0.755989	0.991387	1	0.803244	0.99676
ART1	1	1	0.00791515	0.134974	1	1	0.0509299	0.422812	1	1	0.465537	0.20691	1	1	1	0.606406
ART3	0.181818	1	0.0736209	0.0793076	0.451499	1	0.209934	0.322654	0.476404	0.795864	1	0.325189	1	1	1	0.719358
ART4	0.456514	1	0.0264527	0.192655	0.728387	1	0.107305	0.497761	0.0233242	1	1	0.325189	0.733408	1	1	0.719358
ART5	1	1	0.00791515	0.134974	1	1	0.0509299	0.422812	1	1	0.465537	0.20691	1	1	1	0.606406
ARTN	0.456514	0.581262	1	0.356411	0.728387	0.888993	1	0.659954	0.00644603	0.6531	0.662562	1	0.733408	1	1	1
ARV1	0.777121	0.421797	1	1	1	0.797367	1	1	0.547249	1	0.377996	1	1	1	1	1
ARVCF	1	1	0.766838	0.590073	1	1	0.938882	0.852138	0.31603	1	1	0.492058	0.977008	1	1	0.84255
ARX	1.44664e-05	5.15094e-05	0.00198388	0.0107134	0.000309228	0.00207452	0.0220002	0.0966527	0.641839	0.304305	1	0.760427	1	1	0.95933	0.99676
AS3MT	0.181818	1	0.518997	0.55261	0.451499	1	0.749259	0.843121	1	0.296337	0.266667	0.74343	1	0.958333	0.95933	0.994764
ASAH1	1	0.690625	0.0252022	0.0316122	1	0.945174	0.105389	0.193426	1	0.421321	1	0.041432	1	1	0.988705	0.323883
ASAH2	0.181818	1	0.0382706	0.318944	0.451499	1	0.137772	0.638994	0.203067	0.77819	1	0.048056	0.977008	1	1	0.34371
ASAH2B	0.181818	1	0.0550184	0.308804	0.451499	1	0.173548	0.62233	0.201429	0.769878	1	0.112426	0.977008	1	1	0.483578
ASAP1	0.0244516	0.28245	1	1	0.12621	0.692531	1	1	0.323696	1	0.248077	1	0.977008	0.958333	1	1
ASAP1-IT2	0.0244516	0.28245	1	1	0.12621	0.692531	1	1	0.205327	1	0.248077	1	0.977008	0.958333	1	1
ASAP2	0.00345642	0.00579469	1	0.519448	0.0284916	0.0462642	1	0.818819	1	1	0.731074	0.17066	1	1	1	0.597713
ASB1	1	1	0.0178607	0.776998	1	1	0.0811152	0.95692	0.226181	0.786713	0.565445	0.325189	0.977008	1	1	0.719358
ASB10	0.460708	0.476268	0.0335145	0.476268	0.728387	0.802465	0.128185	0.776757	0.584812	0.752396	0.433278	1	1	1	1	1
ASB11	7.17501e-05	0.000891774	0.0155239	0.0492939	0.00114306	0.0136333	0.0804676	0.252066	0.393484	0.192812	1	0.755989	0.977008	1	0.867942	0.99676
ASB12	0.000106729	0.00030773	0.0708076	0.697715	0.00144189	0.00645774	0.208478	0.931254	1	0.176356	0.710387	0.737599	1	1	0.867942	0.994764
ASB13	9.40852e-09	8.1201e-06	1	0.300536	1.56723e-06	0.00108383	1	0.611788	0.789544	1	0.00124111	0.465537	1	0.0994384	1	0.820975
ASB14	1	1	0.142995	0.262176	1	1	0.334545	0.577131	1	0.421011	1	0.114367	1	1	0.988705	0.487221
ASB15	0.243096	0.476268	0.355426	1	0.537746	0.802465	0.602171	1	0.425914	0.708704	0.731074	0.370115	0.995081	1	1	0.747161
ASB16	0.341623	0.0407158	0.0380762	0.126255	0.647427	0.209485	0.137772	0.413788	0.377617	0.795457	1	1	0.977008	1	1	1
ASB16-AS1	0.202291	0.0407158	0.0380762	0.126255	0.482818	0.209485	0.137772	0.413788	0.377617	0.795457	1	1	0.977008	1	1	1
ASB17	0.0838376	0.129523	0.284893	0.0390785	0.28106	0.450759	0.521319	0.220391	0.156063	0.704762	0.652921	0.262874	0.977008	1	1	0.698702
ASB18	1	1	0.0114742	0.573683	1	1	0.0644176	0.852138	0.229412	0.590023	0.557686	0.194704	0.977008	1	0.988705	0.597713
ASB3	0.000111498	0.00615628	0.681793	0.467498	0.00144189	0.0483174	0.884504	0.769445	1	1	0.273013	0.465537	1	0.9598	1	0.820975
ASB4	0.122121	0.151824	1	0.692244	0.368095	0.497603	1	0.931254	0.597311	1	0.764237	0.465537	1	1	1	0.820975
ASB5	0.0838376	0.659391	0.00513638	0.00120254	0.28106	0.942078	0.0367147	0.0184928	0.278734	0.27565	0.287059	0.0486673	0.977008	0.9598	0.95933	0.34371
ASB6	0.606224	0.285367	0.101802	0.369646	0.866772	0.692531	0.266296	0.669808	0.622429	0.308382	1	0.528678	1	1	0.965149	0.863335
ASB7	1	0.356036	0.0660081	0.0336423	1	0.759801	0.199047	0.201757	0.0251587	1	1	0.16763	0.733408	1	1	0.597713
ASB8	1	0.21549	0.0264527	0.00510492	1	0.588758	0.107305	0.0552467	0.60568	0.122504	0.565445	0.0880965	1	1	0.803244	0.426572
ASB9	7.17501e-05	0.000891774	0.0155239	0.0492939	0.00114306	0.0136333	0.0804676	0.252066	0.393484	0.191657	1	0.755989	0.977008	1	0.867942	0.99676
ASB9P1	1	1	0.0264527	0.0336423	1	1	0.107305	0.201757	0.125756	1	1	0.16763	0.951686	1	1	0.597713
ASCC1	1	1	0.0855936	0.360884	1	1	0.230084	0.660775	0.203067	0.786713	0.662562	0.0880965	0.977008	1	1	0.426572
ASCC2	1	1	0.767356	0.115219	1	1	0.938882	0.39819	0.0463515	0.586964	0.311309	0.716298	0.733408	0.96137	0.988705	0.98915
ASCC3	0.000111498	0.00615628	0.450235	0.00470449	0.00144189	0.0483174	0.685874	0.0532954	1	0.31462	0.0257723	0.00531302	1	0.33739	0.971058	0.140918
ASCL1	1	0.125465	0.380085	0.196842	1	0.449411	0.630508	0.505778	1	0.00290881	1	1	1	1	0.441913	1
ASCL2	0.181034	0.302163	0.017594	0.145865	0.451499	0.714877	0.0811152	0.442095	1	0.795457	0.465537	0.20691	1	1	1	0.606406
ASCL3	0.586913	0.355549	0.0660081	0.209641	0.850669	0.759801	0.199047	0.520837	0.369902	0.435653	1	0.194704	0.977008	1	0.988705	0.597713
ASCL4	1	0.125465	0.412831	0.196842	1	0.449411	0.66656	0.505778	1	0.00403485	0.557686	1	1	1	0.441913	1
ASCL5	0.245149	0.172357	0.456514	0.349052	0.538449	0.536765	0.685874	0.659954	0.2787	0.535394	0.0722239	0.465537	0.977008	0.625167	0.988705	0.820975
ASF1A	1.80205e-06	9.983e-05	0.287358	0.00470449	6.54838e-05	0.00303012	0.521319	0.0532954	0.416771	0.479591	0.00506163	0.00531302	0.992539	0.16126	0.988705	0.140918
ASGR1	0.456514	0.437316	1	1	0.728387	0.797367	1	1	1	1	0.266667	0.346487	1	0.958333	1	0.747161
ASGR2	0.456514	0.437316	1	0.795557	0.728387	0.797367	1	0.959795	1	1	0.266667	0.20691	1	0.958333	1	0.606406
ASH1L	0.0167815	0.00218696	1	1	0.0960484	0.0229636	1	1	0.314157	1	0.00218572	1	0.977008	0.0994384	1	1
ASH1L-AS1	0.0167815	0.00218696	1	1	0.0960484	0.0229636	1	1	0.314157	1	0.00218572	1	0.977008	0.0994384	1	1
ASIC1	1	0.125465	0.0855936	0.00752653	1	0.449411	0.230084	0.0735072	0.60568	0.112709	0.557686	0.0880965	1	1	0.803244	0.426572
ASIC2	0.680886	0.113896	0.0855936	0.0965564	0.924613	0.430643	0.230084	0.362701	1	0.196974	0.465537	0.387332	1	1	0.867942	0.771237
ASIC3	0.460708	0.476268	0.0335145	0.476268	0.728387	0.802465	0.128185	0.776757	0.58479	0.752396	0.433278	1	1	1	1	1
ASIC4	1	1	0.025216	0.776211	1	1	0.105389	0.95692	0.135171	0.767984	0.557686	0.303237	0.951686	1	1	0.719358
ASIP	0.725721	0.232078	0.633309	0.179274	0.959075	0.607	0.846825	0.488593	0.244152	0.742364	0.48579	0.287059	0.977008	1	1	0.714971
ASL	0.122121	0.523888	0.113078	0.123476	0.368095	0.829725	0.281623	0.413788	1	0.135171	1	1	1	1	0.838236	1
ASNS	0.122121	0.139724	0.680886	0.465189	0.368095	0.468416	0.884504	0.769445	0.598493	1	0.764237	0.465537	1	1	1	0.820975
ASNSD1	1	1	0.108983	1	1	1	0.277917	1	0.0463515	0.512109	0.0950411	0.0383894	0.733408	0.678537	0.988705	0.315717
ASPA	0.456514	0.514264	0.784026	0.792768	0.728387	0.822618	0.951259	0.958707	1	1	0.266667	0.234226	1	0.958333	1	0.633539
ASPDH	1	1	0.380085	0.697715	1	1	0.630508	0.931254	0.371796	0.567358	1	0.370115	0.977008	1	0.988705	0.747161
ASPG	0.586913	0.356036	0.000243707	0.087663	0.850669	0.759801	0.0056383	0.349786	0.225412	1	0.0274408	0.000113824	0.977008	0.357473	1	0.0250655
ASPH	0.380618	1	0.456514	1	0.696662	1	0.685874	1	1	1	1	1	1	1	1	1
ASPHD1	0.780382	0.587063	0.332288	1	1	0.888993	0.579522	1	0.344057	0.20174	0.0257723	0.668929	0.977008	0.33739	0.867942	0.958191
ASPHD2	0.579826	1	1	0.177768	0.848086	1	1	0.488593	0.0791637	0.58479	0.311309	0.716298	0.82542	0.96137	0.988705	0.98915
ASPM	0.156666	0.104025	0.332288	0.437316	0.439756	0.409696	0.579522	0.748217	0.275444	0.397663	0.0722239	0.465537	0.977008	0.625167	0.988705	0.820975
ASPRV1	0.000111498	0.00198684	0.202291	0.0712629	0.00144189	0.0222499	0.428732	0.307914	0.567216	0.369902	0.142791	1	1	0.761437	0.988705	1
ASPSCR1	1	0.274053	0.664822	0.681786	1	0.683802	0.876134	0.931254	0.118464	1	0.731074	0.48579	0.951686	1	1	0.84255
ASRGL1	0.109701	0.417884	0.0382706	0.55261	0.34354	0.797367	0.137772	0.843121	1	0.323696	0.429296	0.142791	1	1	0.978891	0.571387
ASS1	0.606224	0.285367	0.0855936	0.369646	0.866772	0.692531	0.230084	0.669808	0.641839	0.308382	1	0.194704	1	1	0.965149	0.597713
ASTE1	0.0550184	0.151824	1	0.692244	0.212186	0.497603	1	0.931254	1	0.69964	0.303237	1	1	0.96137	1	1
ASTL	0.456514	0.437316	0.664822	1	0.728387	0.797367	0.876134	1	0.31603	0.741207	0.668929	0.17066	0.977008	1	1	0.597713
ASTN1	0.0773178	0.0146633	0.181818	1	0.278629	0.097112	0.397244	1	0.0963695	0.574314	0.0164527	0.266667	0.893808	0.242964	0.988705	0.704171
ASTN2	1	1	0.00791515	0.0696611	1	1	0.0509299	0.307914	0.603973	1	0.565445	0.193223	1	1	1	0.597713
ASTN2-AS1	1	1	0.00791515	0.126255	1	1	0.0509299	0.413788	0.603973	1	0.565445	0.193223	1	1	1	0.597713
ASXL1	1	0.759097	1	0.581262	1	0.994579	1	0.852138	0.179782	0.70017	1	1	0.977008	1	1	1
ASXL2	0.000595101	0.000960004	0.287358	0.117844	0.00647737	0.0137477	0.521319	0.402387	1	0.698636	0.492058	0.465537	1	1	1	0.820975
ASXL3	0.00875388	0.13082	0.0120346	0.0607869	0.0588806	0.450759	0.0644176	0.288381	0.542136	0.25164	0.0116412	0.56336	1	0.21458	0.95933	0.865734
ASZ1	0.243096	0.277193	0.155413	1	0.537746	0.685559	0.346617	1	0.585563	0.713449	1	0.327534	1	1	1	0.719358
ATAD1	0.181818	1	0.218195	0.240714	0.451499	1	0.440364	0.550603	1	0.799644	1	0.20691	1	1	1	0.606406
ATAD2	0.0508251	0.424228	1	1	0.206736	0.797367	1	1	0.0453969	1	0.559497	1	0.733408	1	1	1
ATAD2B	0.00345642	0.0106294	0.287358	0.188696	0.0284916	0.0760306	0.521319	0.497761	1	0.476404	1	0.465537	1	1	0.988705	0.820975
ATAD3A	0.697931	0.705709	0.0382706	1	0.934435	0.948997	0.137772	1	0.738794	0.788862	0.370115	0.112426	1	1	1	0.483578
ATAD3B	0.697931	0.705709	0.0382706	1	0.934435	0.948997	0.137772	1	0.738794	0.788862	0.370115	0.112426	1	1	1	0.483578
ATAD3C	0.697931	0.705709	0.0382706	1	0.934435	0.948997	0.137772	1	0.738794	0.789103	0.370115	0.112426	1	1	1	0.483578
ATAD5	0.633309	0.352628	0.478031	0.753717	0.898342	0.759801	0.709397	0.95692	0.641839	0.034223	0.0677966	0.0774084	1	0.611499	0.675343	0.409599
ATCAY	1	1	1	0.759116	1	1	1	0.95692	1	0.0197939	0.652921	0.429296	1	1	0.675343	0.820975
ATE1	0.0399933	0.417884	0.219147	0.746375	0.168673	0.797367	0.440364	0.956136	0.458492	0.289611	0.112461	1	1	0.678924	0.95933	1
ATF1	1	0.125465	0.101802	0.00510492	1	0.449411	0.266296	0.0552467	1	0.110679	0.557686	0.0880965	1	1	0.803244	0.426572
ATF2	1	1	0.273848	1	1	1	0.512775	1	0.0455874	0.749021	0.0950411	0.0383894	0.733408	0.678537	1	0.315717
ATF3	0.393867	0.274053	1	1	0.715066	0.683802	1	1	0.780016	1	0.234079	1	1	0.918742	1	1
ATF4	0.558817	0.349052	0.564277	0.106448	0.83716	0.759801	0.792218	0.382609	0.200996	0.586964	0.662562	0.731074	0.977008	1	0.988705	0.994764
ATF5	1	1	0.380085	0.697715	1	1	0.630508	0.931254	0.532967	0.565325	0.652921	0.370115	1	1	0.988705	0.747161
ATF6	0.0167815	0.00506487	1	1	0.0960484	0.0432268	1	1	0.314157	1	0.00106975	1	0.977008	0.0994384	1	1
ATF7	0.456514	0.461556	0.000847277	0.000648493	0.728387	0.797367	0.0120259	0.0133428	0.447341	0.10023	1	0.0379204	1	1	0.803244	0.315717
ATF7IP	0.456514	1	0.0264527	0.192655	0.728387	1	0.107305	0.497761	0.0240272	1	1	0.194704	0.733408	1	1	0.597713
ATF7IP2	0.417724	0.587063	0.0180712	0.0481912	0.728387	0.888993	0.0811152	0.249177	0.323696	0.406898	0.142791	0.370115	0.977008	0.761437	0.988705	0.747161
ATG10	0.202291	0.21122	4.07195e-07	9.28255e-05	0.482818	0.586388	4.63313e-05	0.00695915	1	0.0453969	0.557686	0.0751205	1	1	0.681834	0.400772
ATG101	1	0.461556	0.00295893	0.00106891	1	0.797367	0.0303501	0.0175805	1	0.115231	1	0.0379204	1	1	0.803244	0.315717
ATG12	0.686688	0.462454	1.32211e-06	9.28255e-05	0.924613	0.797367	7.44024e-05	0.00695915	0.343823	0.229014	1	0.0342305	0.977008	1	0.920317	0.305024
ATG13	0.222678	0.285367	0.183378	0.355009	0.506289	0.692531	0.397244	0.659954	0.741207	0.210705	1	0.194704	1	1	0.876704	0.597713
ATG14	0.664822	1	0.000338832	0.0323152	0.924613	1	0.00719915	0.197264	0.34194	0.293666	1	0.0060199	0.977008	1	0.95933	0.140918
ATG16L2	0.0335145	1	0.0382706	0.55261	0.155803	1	0.137772	0.843121	1	0.193724	0.0383894	0.492058	1	0.443201	0.867942	0.84255
ATG2A	0.109701	0.443304	0.0550184	0.55261	0.34354	0.797367	0.173548	0.843121	1	0.205327	0.327534	0.273013	1	0.973711	0.867942	0.707838
ATG2B	1	0.363599	0.0011895	0.0777289	1	0.765583	0.0163255	0.32068	0.60568	0.287904	0.0495072	0.00136234	1	0.505273	0.95933	0.0625891
ATG3	0.0382706	0.166892	1	0.681786	0.168673	0.523718	1	0.931254	0.559843	0.742364	0.303237	0.287059	1	0.96137	1	0.714971
ATG4A	1.72357e-06	3.77251e-05	0.109701	0.697715	6.54838e-05	0.00189737	0.277917	0.931254	1	0.0197939	1	0.519514	1	1	0.675343	0.85403
ATG4B	1	1	0.00497268	0.580705	1	1	0.0367147	0.852138	0.229412	0.795866	0.565445	0.193223	0.977008	1	1	0.597713
ATG4C	0.332288	0.437316	0.447832	0.115644	0.647427	0.797367	0.685874	0.398271	0.0233675	0.701712	1	0.668929	0.733408	1	1	0.958191
ATG4D	0.122121	0.139724	0.287358	0.302163	0.368095	0.468416	0.521319	0.611788	1	0.124763	0.142791	1	1	0.761437	0.803244	1
ATG5	1.47768e-05	0.000320065	0.284893	0.00192031	0.000309228	0.00645774	0.521319	0.0272561	1	0.476404	0.0079454	0.00531302	1	0.175154	0.988705	0.140918
ATG7	0.0180712	0.417884	0.00770916	0.000799305	0.0965806	0.797367	0.0509299	0.0144472	1	0.175924	0.327534	0.0152868	1	0.973711	0.867942	0.213809
ATG9A	1	1	0.0382706	0.770073	1	1	0.137772	0.95692	0.136983	0.567216	0.557686	0.303237	0.951686	1	0.988705	0.719358
ATG9B	0.460708	0.476268	0.0335145	0.476268	0.728387	0.802465	0.128185	0.776757	0.58479	0.752396	0.433278	1	1	1	1	1
ATIC	1	1	0.0550184	0.76509	1	1	0.173548	0.95692	0.135171	0.769878	0.557686	0.303237	0.951686	1	1	0.719358
ATL1	0.298613	1	0.00329837	0.0228847	0.615433	1	0.0313745	0.15491	0.310403	0.59825	1	0.0060199	0.977008	1	0.988705	0.140918
ATL2	0.00345642	0.0268033	0.664822	0.517961	0.0284916	0.154726	0.876134	0.818819	0.782366	1	0.433278	0.287059	1	1	1	0.714971
ATL3	0.0708076	0.377112	0.0550184	0.761392	0.260994	0.775836	0.173548	0.95692	1	0.329366	0.112461	0.303237	1	0.678924	0.988705	0.719358
ATM	0.0838376	0.129523	0.578461	0.78833	0.28106	0.450759	0.801562	0.958707	1	0.602076	0.287059	0.126515	1	0.9598	0.988705	0.533482
ATN1	0.00917907	0.0900201	0.122121	0.332271	0.0588806	0.370581	0.294033	0.659098
ATOH1	0.031348	0.659391	0.0120346	0.0132932	0.149949	0.942078	0.0644176	0.11179	0.310403	0.795457	0.602305	0.0879797	0.977008	1	1	0.426572
ATOH7	0.456514	1	0.183378	0.355009	0.728387	1	0.397244	0.659954	0.31462	0.786713	0.662562	0.0657086	0.977008	1	1	0.395319
ATOH8	0.00345642	0.00579469	0.19732	0.0708424	0.0284916	0.0462642	0.421394	0.307914	1	0.226181	0.229713	0.557686	1	0.918742	0.916089	0.865734
ATOSA	1	1	0.214843	0.199693	1	1	0.440364	0.505778	1	0.0292247	1	0.194704	1	1	0.675343	0.597713
ATOSB	0.558817	0.437316	0.214843	0.774642	0.83716	0.797367	0.440364	0.95692	0.124673	0.379284	0.662562	0.769382	0.951686	1	0.988705	1
ATOX1	0.680886	0.461556	9.3175e-07	0.000144049	0.924613	0.797367	6.87975e-05	0.00695915	0.447341	0.404082	0.662562	0.00169323	1	1	0.988705	0.0625891
ATP10A	1	1	0.0178607	0.108478	1	1	0.0811152	0.385647	0.608937	0.0311665	1	0.325189	1	1	0.675343	0.719358
ATP10B	0.681793	0.462454	1.8426e-07	0.000144049	0.924613	0.797367	2.77942e-05	0.00695915	0.343823	0.401619	0.668929	0.00169323	0.977008	1	0.988705	0.0625891
ATP10D	0.181818	0.581262	0.00513638	0.0064157	0.451499	0.888993	0.0367147	0.0660018	1	0.797426	1	0.0486673	1	1	1	0.34371
ATP11A	0.355426	0.160895	1	0.257295	0.664931	0.515806	1	0.575349	0.271783	0.271783	0.327534	0.737599	0.977008	0.973711	0.95933	0.994764
ATP11AUN	0.355426	0.160895	1	0.172357	0.664931	0.515806	1	0.480558	0.271783	0.271783	0.327534	0.737599	0.977008	0.973711	0.95933	0.994764
ATP11B	0.00791515	0.0607869	1	0.689735	0.056118	0.28202	1	0.931254	0.799644	1	0.346487	1	1	1	1	1
ATP11C	2.28845e-05	0.00149165	0.0708076	0.697715	0.000445328	0.018881	0.208478	0.931254	0.308527	0.0363432	0.716298	0.519514	0.977008	1	0.675343	0.85403
ATP12A	0.149604	0.179274	0.214843	1	0.427657	0.541071	0.440364	1	0.665104	0.29625	0.287059	1	1	0.9598	0.95933	1
ATP13A1	1	0.727557	0.447832	0.465189	1	0.969611	0.685874	0.769445	0.563884	0.20174	1	0.465537	1	1	0.867942	0.820975
ATP13A2	0.0399933	0.0300213	0.303358	1	0.168673	0.164978	0.536344	1	0.183246	0.301672	0.370115	0.142791	0.977008	1	0.95933	0.571387
ATP13A3	0.0736209	0.355009	1	1	0.270454	0.759801	1	1	0.605118	0.476404	0.528678	1	1	1	0.988705	1
ATP13A3-DT	0.0736209	0.355009	1	1	0.270454	0.759801	1	1	0.605118	0.476404	0.528678	1	1	1	0.988705	1
ATP13A4	0.0442474	0.126255	1	1	0.181006	0.45069	1	1	1	0.704762	0.346487	1	1	1	1	1
ATP13A5	0.0442474	0.119787	1	1	0.181006	0.44739	1	1	1	0.704762	0.346487	1	1	1	1	1
ATP1A1	0.558817	1	1	0.519448	0.83716	1	1	0.818819	0.124673	1	1	0.710387	0.951686	1	1	0.98915
ATP1A1-AS1	0.558817	1	1	0.519448	0.83716	1	1	0.818819	0.124763	1	1	0.710387	0.951686	1	1	0.98915
ATP1A2	0.0163591	0.00454724	1	1	0.0960484	0.0415092	1	1	0.31462	1	0.00277236	1	0.977008	0.11857	1	1
ATP1A4	0.0163591	0.00454724	1	1	0.0960484	0.0415092	1	1	0.31462	1	0.00277236	1	0.977008	0.11857	1	1
ATP1B1	0.0422847	0.0261689	1	1	0.174554	0.15362	1	1	0.248367	1	0.0154279	1	0.977008	0.231265	1	1
ATP1B2	0.456514	0.349052	1	1	0.728387	0.759801	1	1	1	1	0.266667	0.20691	1	0.958333	1	0.606406
ATP1B3	0.00791515	0.0476944	1	0.690625	0.056118	0.234612	1	0.931254	1	1	0.20691	1	1	0.853707	1	1
ATP1B4	0.000112667	0.000520502	0.053323	0.238475	0.00144189	0.00910747	0.173548	0.549346	0.474404	0.115403	1	0.754854	1	1	0.803244	0.99676
ATP2A1	0.777121	0.427302	0.332288	1	1	0.797367	0.579522	1	0.534537	0.203629	0.0257723	1	1	0.33739	0.867942	1
ATP2A1-AS1	0.777121	0.427302	0.332288	1	1	0.797367	0.579522	1	0.537882	0.203629	0.0257723	1	1	0.33739	0.867942	1
ATP2A2	1	0.21122	1	0.443304	1	0.586388	1	0.751667	1	0.00901912	0.557686	1	1	1	0.637187	1
ATP2A3	0.456514	0.514264	0.788393	0.792768	0.728387	0.822618	0.955303	0.958707	1	1	0.266667	0.220286	1	0.958333	1	0.628174
ATP2B1	1	0.0708424	0.0335145	0.0530545	1	0.304832	0.128185	0.255646	1	0.0372659	0.557686	0.716298	1	1	0.675343	0.98915
ATP2B1-AS1	1	0.0708424	0.0335145	0.0530545	1	0.304832	0.128185	0.255646	1	0.0372659	0.557686	0.716298	1	1	0.675343	0.98915
ATP2B2	0.0708076	0.417884	0.00513638	0.000799305	0.260994	0.797367	0.0367147	0.0144472	1	0.170668	0.327534	0.0152868	1	0.973711	0.867942	0.213809
ATP2B3	0.000112667	0.000604348	0.222678	1	0.00144189	0.00997127	0.440364	1	1	0.0304842	1	0.192376	1	1	0.675343	0.597713
ATP2B4	0.252346	0.172357	1	1	0.551174	0.536765	1	1	0.400081	1	0.129701	1	0.977008	0.749945	1	1
ATP2C1	0.0550184	0.151824	1	0.692244	0.212186	0.497603	1	0.931254	1	0.69964	0.303237	1	1	0.96137	1	1
ATP2C2	0.181818	0.437316	0.018964	0.155156	0.451499	0.797367	0.0811152	0.448267	0.314157	0.602076	1	0.382839	0.977008	1	0.988705	0.764643
ATP4A	0.45123	0.395529	0.45123	0.395529	0.728387	0.785475	0.685874	0.693942	0.062747	0.713449	0.688938	0.370115	0.82542	1	1	0.747161
ATP4B	0.355426	0.160895	1	0.257295	0.664931	0.515806	1	0.575349	0.27314	0.271367	0.327534	0.737599	0.977008	0.973711	0.95933	0.994764
ATP5F1A	0.0785225	0.238475	0.000771102	0.0161799	0.278629	0.613029	0.0116431	0.124652	0.746197	0.179447	0.0154624	1	1	0.231265	0.867942	1
ATP5F1B	0.332288	0.692244	0.0550184	0.0206619	0.647427	0.945174	0.173548	0.146384	0.574314	0.0320815	1	0.142791	1	1	0.675343	0.571387
ATP5F1C	1.54021e-09	4.76912e-06	1	0.300536	3.44842e-07	0.000902751	1	0.611788	0.789103	1	0.00124111	1	1	0.0994384	1	1
ATP5F1D	0.447832	0.690625	0.214843	0.554212	0.728387	0.945174	0.440364	0.843121	1	0.110679	1	0.0657086	1	1	0.803244	0.395319
ATP5F1E	0.75126	0.0985691	0.456514	1	0.984043	0.395454	0.685874	1	0.176002	0.476404	1	1	0.977008	1	0.988705	1
ATP5MC1	0.19732	0.00614796	0.00791515	0.0132932	0.481213	0.0483174	0.0509299	0.11179	0.140086	0.793804	0.311309	0.346487	0.951686	0.96137	1	0.747161
ATP5MC2	0.456514	0.465189	0.000847277	0.000648493	0.728387	0.797367	0.0120259	0.0133428	0.493157	0.10023	1	0.0379204	1	1	0.803244	0.315717
ATP5MC3	1	1	0.273848	1	1	1	0.512775	1	0.0455874	0.749021	0.0950411	0.0383894	0.733408	0.678537	1	0.315717
ATP5ME	0.456514	1	0.000452759	0.000313433	0.728387	1	0.00843989	0.00993171	1	0.781474	1	0.0342305	1	1	1	0.305024
ATP5MF	0.122121	0.139724	0.680886	0.299317	0.368095	0.468416	0.884504	0.611788	0.597428	1	0.764237	0.465537	1	1	1	0.820975
ATP5MF-PTCD1	0.122121	0.139724	0.680886	0.299317	0.368095	0.468416	0.884504	0.611788	0.597428	1	0.764237	0.465537	1	1	1	0.820975
ATP5MG	0.332288	0.437316	0.255171	0.601082	0.647427	0.797367	0.485797	0.856596	0.698636	0.442969	1	0.0486673	1	1	0.988705	0.34371
ATP5MGL	0.558817	0.349052	0.777121	0.180847	0.83716	0.759801	0.946602	0.491848	0.127665	1	0.662562	0.492058	0.951686	1	1	0.84255
ATP5MJ	1	1	0.000445003	0.0514016	1	1	0.00843989	0.254512	0.70017	1	0.153398	0.000113824	1	0.777997	1	0.0250655
ATP5MK	0.181818	1	0.509289	0.761392	0.451499	1	0.740376	0.95692	1	0.205069	0.266667	0.755989	1	0.958333	0.867942	0.99676
ATP5PB	0.222678	0.339095	0.460708	1	0.506289	0.759801	0.687512	1	0.366938	0.531725	0.602305	1	0.977008	1	0.988705	1
ATP5PD	1	0.0985691	0.155413	0.160895	1	0.395454	0.346617	0.458612	0.0627985	0.738794	0.739657	1	0.82542	1	1	1
ATP5PF	0.222678	0.659391	0.697931	1	0.506289	0.942078	0.891992	1	0.366938	0.403559	0.710387	0.370115	0.977008	1	0.988705	0.747161
ATP5PO	0.149604	0.659391	0.412831	0.697715	0.427657	0.942078	0.66656	0.931254	0.244168	1	0.48579	0.112461	0.977008	1	1	0.483578
ATP6AP1	0.000364725	0.000604348	0.298613	1	0.00425929	0.00997127	0.532658	1	1	0.0304842	1	0.192376	1	1	0.675343	0.597713
ATP6AP1L	0.19732	0.21122	4.07195e-07	9.28255e-05	0.481213	0.586388	4.63313e-05	0.00695915	1	0.0453969	0.557686	0.0751205	1	1	0.681834	0.400772
ATP6AP2	4.02081e-07	3.26461e-06	0.0785225	0.238475	3.33551e-05	0.000902751	0.219168	0.549346	1	0.114816	0.662562	1	1	1	0.803244	1
ATP6V0A1	0.202291	0.0407158	0.017594	0.23432	0.482818	0.209485	0.0811152	0.545264	0.37002	0.795281	1	1	0.977008	1	1	1
ATP6V0A2	1	0.461556	1	0.476268	1	0.797367	1	0.776757	1	0.118464	1	0.716298	1	1	0.803244	0.98915
ATP6V0A4	0.243096	0.503231	0.45123	1	0.537746	0.822618	0.685874	1	0.197493	0.403975	0.716298	0.688938	0.977008	1	0.988705	0.978928
ATP6V0B	0.456514	0.581262	1	0.356411	0.728387	0.888993	1	0.659954	0.00644603	0.6531	0.662562	1	0.733408	1	1	1
ATP6V0C	0.407731	0.18688	0.031348	0.231708	0.728387	0.551788	0.125718	0.545264	0.125335	0.245668	0.0657086	1	0.951686	0.59396	0.952073	1
ATP6V0CP3	9.26252e-05	0.001201	0.447832	0.0664517	0.00137662	0.0158076	0.685874	0.307914	0.29625	1	0.16763	1	0.977008	0.777997	1	1
ATP6V0D1	1	1	0.00513638	0.149103	1	1	0.0367147	0.446065	0.140086	0.602076	0.557686	0.234226	0.951686	1	0.988705	0.633539
ATP6V0D2	0.39305	0.596969	0.456514	0.514264	0.715066	0.890791	0.685874	0.818819	0.106514	1	0.773679	1	0.951686	1	1	1
ATP6V0E1	0.686688	0.461556	1.64186e-06	0.000319578	0.924613	0.797367	7.63101e-05	0.00993171	1	0.293666	0.421535	0.00302702	1	1	0.95933	0.102384
ATP6V0E2	0.460708	0.301165	0.0335145	0.301165	0.728387	0.714302	0.128185	0.611788	0.58479	0.521534	0.433278	1	1	1	0.988705	1
ATP6V0E2-AS1	0.460708	0.301165	0.0335145	0.301165	0.728387	0.714302	0.128185	0.611788	0.58479	0.521534	0.433278	1	1	1	0.988705	1
ATP6V1A	0.108983	0.476268	0.664822	1	0.34354	0.802465	0.876134	1	1	0.741716	0.462148	0.287059	1	1	1	0.714971
ATP6V1B1	0.000111498	0.00198684	0.202291	0.0712629	0.00144189	0.0222499	0.428732	0.307914	0.559843	0.377617	0.142791	1	1	0.761437	0.988705	1
ATP6V1B2	0.341623	0.212482	0.00531774	0.00741799	0.647427	0.586388	0.0374201	0.0735072	0.224809	0.271881	0.557686	0.0176023	0.977008	1	0.95933	0.235531
ATP6V1C1	0.268447	1	0.456514	0.437316	0.579293	1	0.685874	0.748217	0.032232	0.285496	1	1	0.733408	1	0.95933	1
ATP6V1C2	0.00345642	0.00579469	1	0.356411	0.0284916	0.0462642	1	0.659954	1	0.742991	1	0.17066	1	1	1	0.597713
ATP6V1D	0.579826	0.356036	0.00127722	0.0462589	0.848086	0.759801	0.0163255	0.243726	1	0.25164	0.311309	0.00612686	1	0.96137	0.95933	0.140918
ATP6V1E1	1	0.514264	1	0.421797	1	0.822618	1	0.727764	0.479591	0.790472	1	0.303237	1	1	1	0.719358
ATP6V1E2	0.0180712	0.0707283	1	0.299317	0.0965806	0.304832	1	0.611788	0.403559	1	1	0.465537	0.977008	1	1	0.820975
ATP6V1F	0.273848	0.476268	0.713371	1	0.584467	0.802465	0.905333	1	0.420345	0.393484	1	0.370115	0.993282	1	0.988705	0.747161
ATP6V1G1	1	0.592186	0.0120346	0.119787	1	0.888993	0.0644176	0.405166	0.605202	1	0.311309	0.193223	1	0.96137	1	0.597713
ATP6V1H	0.374539	1	0.149604	0.339095	0.694757	1	0.345963	0.659954	0.607156	1	1	1	1	1	1	1
ATP7A	1.44664e-05	0.00030773	0.0180712	0.715793	0.000309228	0.00645774	0.0811152	0.939678	1	0.0627985	1	0.518079	1	1	0.743745	0.85403
ATP7B	1	1	0.255171	0.589829	1	1	0.485797	0.852138	0.372566	0.428382	0.565445	0.220286	0.977008	1	0.988705	0.628174
ATP8A1	1	1	0.00312857	0.0038747	1	1	0.0312737	0.0456329	1	0.6044	0.557686	0.0258177	1	1	0.988705	0.290291
ATP8A2	0.149604	0.179274	0.196417	1	0.427657	0.541071	0.421394	1	0.665104	0.29625	0.602305	0.760427	1	1	0.95933	0.99676
ATP8B1	0.025216	0.0492939	0.00203392	0.0189244	0.129322	0.236268	0.0220002	0.137202	0.183	0.437113	0.00399889	1	0.977008	0.147029	0.988705	1
ATP8B1-AS1	0.025216	0.0379467	0.00203392	0.0189244	0.129322	0.202441	0.0220002	0.137202	0.183	0.437113	0.00399889	1	0.977008	0.147029	0.988705	1
ATP8B2	0.0163591	0.00218696	1	1	0.0960484	0.0229636	1	1	0.31603	1	0.00218572	1	0.977008	0.0994384	1	1
ATP8B3	0.447832	0.692244	0.214843	0.381085	0.728387	0.945174	0.440364	0.681112	1	0.115359	0.465537	0.0880965	1	1	0.803244	0.426572
ATP8B4	1	1	0.0855936	0.0965564	1	1	0.230084	0.362701	1	0.0127004	1	0.194704	1	1	0.67013	0.597713
ATP8B5P	0.558817	0.349052	0.214843	0.774642	0.83716	0.759801	0.440364	0.95692	0.0781589	0.384918	0.662562	0.769382	0.82542	1	0.988705	1
ATP9A	1	0.100418	1	0.581262	1	0.400174	1	0.852138	0.176452	0.476404	0.739657	1	0.977008	1	0.988705	1
ATP9B	0.0335145	0.238475	0.00513638	0.145296	0.155803	0.613029	0.0367147	0.442095	0.746197	0.612472	0.0740536	1	1	0.625167	0.988705	1
ATPAF1	0.456514	0.514264	1	0.352628	0.728387	0.822618	1	0.659954	0.0122014	1	1	1	0.733408	1	1	1
ATPAF2	0.456514	1	0.404618	1	0.728387	1	0.66656	1	1	0.604937	1	0.234226	1	1	0.988705	0.633539
ATPSCKMT	0.196417	0.209641	0.00345642	0.0900201	0.481213	0.586388	0.0323605	0.35412	1	0.531725	0.549802	0.462148	1	1	0.988705	0.820975
ATR	0.00791515	0.0534694	1	1	0.056118	0.249964	1	1	1	1	0.100171	1	1	0.678924	1	1
ATRAID	0.000595101	0.000960004	0.680886	0.187973	0.00647737	0.0137477	0.884504	0.497761	1	0.70017	0.515567	0.465537	1	1	1	0.820975
ATRIP	1	1	0.0468413	0.0910726	1	1	0.158771	0.35412	1	0.795866	1	0.0322891	1	1	1	0.305024
ATRN	0.290479	0.761392	1	0.692244	0.607935	0.994579	1	0.931254	0.547249	0.0427009	0.112426	0.662562	1	0.678924	0.681834	0.955219
ATRNL1	0.181818	1	0.0855936	0.222316	0.451499	1	0.230084	0.540331	1	0.793765	0.266667	0.528678	1	0.958333	1	0.863335
ATRX	1.44664e-05	0.00030773	0.0180712	0.715793	0.000309228	0.00645774	0.0811152	0.939678	1	0.0627985	1	0.518079	1	1	0.743745	0.85403
ATXN1	1.02098e-05	8.76831e-05	0.579826	0.21549	0.000249224	0.00297837	0.801562	0.528744	0.798083	0.37002	0.00612686	0.557686	1	0.169101	0.988705	0.865734
ATXN10	0.109701	0.0300213	0.766858	0.104668	0.34354	0.164978	0.938882	0.380281	1	0.425914	0.370115	1	1	1	0.988705	1
ATXN1L	0.181818	0.437316	0.00329837	0.155156	0.451499	0.797367	0.0313745	0.448267	0.314157	0.59825	1	0.234226	0.977008	1	0.988705	0.633539
ATXN2	1	0.21122	0.500949	0.256129	1	0.586388	0.739142	0.575349	0.60568	0.0388985	0.565445	0.462148	1	1	0.675343	0.820975
ATXN2L	0.777121	0.427302	0.332288	1	1	0.797367	0.579522	1	0.362761	0.203629	0.0257723	1	0.977008	0.33739	0.867942	1
ATXN3	1	0.355549	0.000268291	0.0105753	1	0.759801	0.00585571	0.0966485	0.603973	0.789212	0.311309	0.000175101	1	0.96137	1	0.0329509
ATXN3L	7.17501e-05	0.0020424	0.025216	0.13082	0.00114306	0.0223099	0.105389	0.415361	0.415904	0.192812	1	0.74343	0.991387	1	0.867942	0.994764
ATXN7	1	1	0.0621357	0.155156	1	1	0.195201	0.448267	0.60568	0.602076	0.557686	0.0486673	1	1	0.988705	0.34371
ATXN7L1	0.0550184	0.13082	0.681793	0.190625	0.212186	0.450759	0.884504	0.497761	0.789544	0.701712	1	1	1	1	1	1
ATXN7L2	1	1	1	0.759097	1	1	1	0.95692	0.0745754	1	1	1	0.82542	1	1	1
ATXN7L3	0.202291	0.0407158	0.0380762	0.126255	0.482818	0.209485	0.137772	0.413788	0.377617	0.795457	1	1	0.977008	1	1	1
ATXN7L3B	0.579826	0.0416124	0.053323	0.0386016	0.848086	0.213202	0.173548	0.220391	0.603973	0.0359445	0.565445	0.433278	1	1	0.675343	0.820975
ATXN8OS	0.606224	0.285367	1	0.274053	0.866772	0.692531	1	0.600034	1	0.0654268	0.287059	0.754854	1	0.9598	0.743745	0.99676
AUH	1	1	0.017594	0.249737	1	1	0.0811152	0.568184	0.369902	0.589189	1	0.541442	0.977008	1	0.988705	0.865734
AUNIP	0.0399933	0.0300213	1	0.573574	0.168673	0.164978	1	0.852138	0.162336	0.298291	0.429296	0.229713	0.977008	1	0.95933	0.633539
AUP1	0.000111498	0.000960004	0.203412	0.0708424	0.00144189	0.0137477	0.428732	0.307914	0.553169	0.384628	0.273013	1	1	0.9598	0.988705	1
AURKA	1	0.100418	0.558817	1	1	0.400174	0.792218	1	0.176002	0.704762	1	1	0.977008	1	1	1
AURKAIP1	0.697931	0.705709	0.0382706	1	0.934435	0.948997	0.137772	1	1	0.789103	0.370115	0.112426	1	1	1	0.483578
AURKAP1	0.393867	0.177768	1	1	0.715066	0.541071	1	1	1	1	0.234079	1	1	0.918742	1	1
AURKB	0.558817	0.437316	1	0.795557	0.83716	0.797367	1	0.959795	1	1	0.266667	0.20691	1	0.958333	1	0.606406
AURKC	1	0.681786	0.053323	0.238475	1	0.945174	0.173548	0.549346	0.532147	1	1	0.191604	1	1	1	0.597713
AUTS2	0.0550184	0.308804	0.202291	0.21549	0.212186	0.725478	0.428732	0.528744	1	0.0800059	1	1	1	1	0.768943	1
AVEN	1	1	0.0264527	0.108478	1	1	0.107305	0.385647	1	0.00283165	1	0.16763	1	1	0.441913	0.597713
AVIL	1	0.123476	0.0785225	0.0268033	1	0.449411	0.219168	0.171617	0.60568	0.0154499	0.557686	0.433278	1	1	0.67013	0.820975
AVL9	0.017594	0.126255	0.298613	0.179274	0.0965806	0.45069	0.532658	0.488593	0.407447	0.532967	1	0.0677966	0.977532	1	0.988705	0.396326
AVP	0.290479	0.761392	1	0.689735	0.607935	0.994579	1	0.931254	0.547249	0.0427009	0.112426	0.662562	1	0.678924	0.681834	0.955219
AVPI1	0.181818	1	0.0855936	0.209641	0.451499	1	0.230084	0.520837	1	0.605118	1	0.325189	1	1	0.988705	0.719358
AVPR1A	1	0.467498	0.0189494	0.0175434	1	0.797367	0.0811152	0.130042	1	0.0388985	1	0.462148	1	1	0.675343	0.820975
AVPR1B	0.245149	0.172357	1	1	0.538449	0.536765	1	1	0.564446	1	0.129701	1	1	0.749945	1	1
AVPR2	0.000319168	0.000604348	0.222678	1	0.00390925	0.00997127	0.440364	1	1	0.0302208	1	0.192376	1	1	0.675343	0.597713
AWAT1	5.06194e-07	1.97076e-05	0.0399933	0.697715	3.58503e-05	0.00137702	0.139394	0.931254	1	0.0633077	0.715368	0.519514	1	1	0.743745	0.85403
AWAT2	5.06194e-07	1.97076e-05	0.0399933	0.443304	3.58503e-05	0.00137702	0.139394	0.751667	0.690611	0.0633077	0.715368	0.519514	1	1	0.743745	0.85403
AXDND1	0.00800184	0.00454724	1	1	0.056118	0.0415092	1	1	0.0247767	1	0.00531302	1	0.733408	0.16126	1	1
AXIN1	0.165761	0.106307	0.00510316	0.0973207	0.451499	0.409696	0.0367147	0.362701	0.362761	0.406898	0.142791	0.688938	0.977008	0.761437	0.988705	0.978928
AXIN2	0.284893	0.00987077	0.00164888	0.000648493	0.603585	0.0743862	0.019127	0.0133428	0.0122014	0.0522125	0.668929	0.0879797	0.733408	1	0.743745	0.426572
AXL	0.681793	1	0.697931	0.697715	0.924613	1	0.891992	0.931254	0.0449849	1	1	0.370115	0.733408	1	1	0.747161
AZGP1	0.13668	0.13082	0.680886	0.190625	0.405464	0.450759	0.884504	0.497761	0.598493	0.70017	0.764237	0.465537	1	1	1	0.820975
AZGP1P1	0.13668	0.13082	0.680886	0.190625	0.405464	0.450759	0.884504	0.497761	0.598493	0.70017	0.764237	0.465537	1	1	1	0.820975
AZI2	0.456514	0.689735	0.018964	0.00478243	0.728387	0.945174	0.0811152	0.0533939	0.69964	0.599842	1	0.0213732	1	1	0.988705	0.261326
AZIN1	0.255171	1	0.456514	0.514264	0.554378	1	0.685874	0.818819	0.032232	0.285496	1	1	0.733408	1	0.95933	1
AZIN2	0.00917907	0.0530545	0.697931	0.761577	0.0588806	0.249819	0.891992	0.95692	0.495912	0.564171	0.191604	0.327534	1	0.798509	0.988705	0.719358
B3GALNT1	0.00791515	0.0534694	0.579826	0.356036	0.056118	0.249964	0.801562	0.659954	0.449496	0.60568	0.20691	1	1	0.853707	0.988705	1
B3GALT1	1	1	0.243096	1	1	1	0.472928	1	0.0455874	0.76541	0.0950411	0.0740536	0.733408	0.678537	1	0.400772
B3GALT2	0.0422847	0.0293256	1	1	0.174554	0.164978	1	1	0.156138	1	0.0164527	1	0.977008	0.242964	1	1
B3GALT5	0.0189494	0.224753	0.155413	0.417884	0.0981773	0.604001	0.346617	0.721731	0.781104	0.767314	1	0.112461	1	1	1	0.483578
B3GALT5-AS1	0.0189494	0.224753	0.155413	0.417884	0.0981773	0.604001	0.346617	0.721731	0.781104	0.767314	1	0.112461	1	1	1	0.483578
B3GALT6	0.697931	0.715793	0.0382706	0.776211	0.934435	0.958718	0.137772	0.95692	0.738794	0.789544	0.370115	0.112426	1	1	1	0.483578
B3GALT9	1	1	0.0442474	0.134974	1	1	0.151858	0.422812	0.377617	1	0.311309	0.20691	0.977008	0.96137	1	0.606406
B3GAT1	1	0.595252	0.142995	1	1	0.888993	0.334545	1	0.229412	0.602076	1	0.126515	0.977008	1	0.988705	0.533482
B3GAT1-DT	1	0.592186	0.142995	1	1	0.888993	0.334545	1	0.234387	0.599842	1	0.126515	0.977008	1	0.988705	0.533482
B3GAT2	0.00917907	0.0175434	0.447832	0.010155	0.0588806	0.1125	0.685874	0.0936441	0.19394	1	0.0383894	0.0119358	0.977008	0.443201	1	0.178908
B3GAT3	0.109701	0.395529	0.0382706	0.770073	0.34354	0.785475	0.137772	0.95692	1	0.329366	0.429296	0.142791	1	1	0.988705	0.571387
B3GLCT	1	0.514264	0.374539	1	1	0.822618	0.630508	1	1	0.297009	1	0.549802	1	1	0.95933	0.865734
B3GNT2	0.000111498	0.00198684	0.113078	0.0397873	0.00144189	0.0222499	0.281623	0.220391	0.788862	0.603973	0.142791	1	1	0.761437	0.988705	1
B3GNT3	1	1	0.447832	0.465189	1	1	0.685874	0.769445	0.400081	0.319229	1	0.465537	0.977008	1	0.971058	0.820975
B3GNT4	1	0.461556	1	0.476268	1	0.797367	1	0.776757	1	0.116619	1	0.716298	1	1	0.803244	0.98915
B3GNT5	0.00791515	0.0607869	1	0.689735	0.056118	0.28202	1	0.931254	1	1	0.346487	1	1	1	1	1
B3GNT6	0.0189494	1	0.122121	0.53106	0.0981773	1	0.294033	0.825328	1	0.149965	0.0154624	0.492058	1	0.231265	0.867942	0.84255
B3GNT7	1	1	0.0736209	0.774642	1	1	0.209934	0.95692	0.226181	0.579154	1	0.194704	0.977008	1	0.988705	0.597713
B3GNT8	0.681793	1	0.697931	0.697715	0.924613	1	0.891992	0.931254	0.0449849	1	1	0.370115	0.733408	1	1	0.747161
B3GNT9	1	1	0.00513638	0.149103	1	1	0.0367147	0.446065
B4GALNT1	0.456514	0.692244	0.108983	0.0386016	0.728387	0.945174	0.277917	0.220391	1	0.0161803	1	0.433278	1	1	0.67013	0.820975
B4GALNT2	0.19732	0.0054945	0.00791515	0.00532449	0.481213	0.0462642	0.0509299	0.0567673	0.136983	0.792086	0.17939	0.346487	0.951686	0.777997	1	0.747161
B4GALNT3	0.0189494	0.301165	0.157195	0.139724	0.0981773	0.714302	0.347021	0.435464	0.120938	0.767984	0.433278	0.515567	0.951686	1	1	0.85403
B4GALNT4	0.176199	0.300536	0.0660081	0.360884	0.451499	0.714302	0.199047	0.660775	1	0.436858	0.266667	0.528678	1	0.958333	0.988705	0.863335
B4GALT1	0.456514	0.349052	0.214843	0.780516	0.728387	0.759801	0.440364	0.958707	0.0750848	0.379284	0.662562	0.769382	0.82542	1	0.988705	1
B4GALT2	0.456514	0.581262	1	0.356411	0.728387	0.888993	1	0.659954	0.00644603	0.6531	0.662562	1	0.733408	1	1	1
B4GALT3	0.0167815	0.00454724	1	1	0.0960484	0.0415092	1	1	0.479591	1	0.00218572	1	1	0.0994384	1	1
B4GALT4	0.355426	0.705709	1	1	0.664931	0.948997	1	1	0.76607	0.532967	1	0.602305	1	1	0.988705	0.90313
B4GALT5	1	0.0985691	0.149604	0.179274	1	0.395454	0.345963	0.488593	0.17771	1	0.737599	0.287059	0.977008	1	1	0.714971
B4GALT6	0.00875388	0.0625631	0.0120346	0.0534694	0.0588806	0.288525	0.0644176	0.255646	0.559843	0.147979	0.0116412	0.771024	1	0.21458	0.867942	1
B4GALT7	0.681793	0.467498	1.64186e-06	0.000799305	0.924613	0.797367	7.63101e-05	0.0144472	0.70017	0.602076	0.258636	0.000529995	1	0.958333	0.988705	0.0339656
B9D1	1	1	0.255171	0.589829	1	1	0.485797	0.852138	1	0.59825	1	0.368813	1	1	0.988705	0.747161
B9D2	0.681793	1	0.697931	0.697715	0.924613	1	0.891992	0.931254	0.0752655	1	1	0.370115	0.82542	1	1	0.747161
BAALC	0.268447	1	0.456514	0.437316	0.579293	1	0.685874	0.748217	0.032232	0.285496	1	1	0.733408	1	0.95933	1
BAALC-AS1	0.268447	1	0.456514	0.437316	0.579293	1	0.685874	0.748217	0.032232	0.285496	1	1	0.733408	1	0.95933	1
BAALC-AS2	0.268447	1	0.456514	0.437316	0.579293	1	0.685874	0.748217	0.032232	0.285496	1	1	0.733408	1	0.95933	1
BABAM1	1	0.727557	0.447832	0.461556	1	0.969611	0.685874	0.769445	0.400081	0.203067	1	0.465537	0.977008	1	0.867942	0.820975
BABAM2	9.26252e-05	0.000138535	1	0.467498	0.00137662	0.00396777	1	0.769445	0.782828	1	0.194704	0.465537	1	0.806398	1	0.820975
BACE1	0.332288	0.437316	0.255171	0.601082	0.647427	0.797367	0.485797	0.856596	0.698784	0.604937	1	0.0580038	1	1	0.988705	0.377216
BACE2	0.0708076	0.443304	0.053323	0.256129	0.260994	0.797367	0.173548	0.575349	0.563884	1	0.739657	0.0383894	1	1	1	0.315717
BACH1	0.149604	0.659391	0.713371	1	0.427657	0.942078	0.905333	1	0.371796	0.564446	0.710387	0.370115	0.977008	1	0.988705	0.747161
BACH2	9.26252e-05	0.000320065	0.287358	0.00192031	0.00137662	0.00645774	0.521319	0.0272561	0.784579	0.479591	0.00316256	0.00531302	1	0.121909	0.988705	0.140918
BAD	0.109701	0.395529	0.0550184	0.540721	0.34354	0.785475	0.173548	0.832512	1	0.323696	0.112461	0.303237	1	0.678924	0.978891	0.719358
BAG1	0.456514	0.349052	0.344725	0.780516	0.728387	0.759801	0.591063	0.958707	0.0745131	0.374607	0.662562	0.769382	0.82542	1	0.988705	1
BAG2	0.000888729	0.00332235	0.579826	0.011717	0.0087412	0.0323413	0.801562	0.103203	0.609821	1	0.0657086	0.565445	1	0.59396	1	0.865734
BAG3	0.332288	1	0.290479	0.53106	0.647427	1	0.521319	0.825328	1	0.436108	0.465537	0.755989	1	1	0.988705	0.99676
BAG5	1	1	0.000445003	0.0514016	1	1	0.00843989	0.254512	1	1	0.153398	0.000113824	1	0.777997	1	0.0250655
BAHD1	1	1	0.344725	0.360884	1	1	0.591063	0.660775	1	0.000693368	1	0.16763	1	1	0.441913	0.597713
BAIAP2	1	0.274053	0.155413	0.395529	1	0.683802	0.346617	0.693942	0.118464	0.725011	0.433278	1	0.951686	1	1	1
BAIAP2-DT	1	0.274953	0.155413	0.395529	1	0.68408	0.346617	0.693942	0.116619	0.725011	0.433278	1	0.951686	1	1	1
BAIAP2L1	0.122121	0.151824	0.681793	0.299317	0.368095	0.497603	0.884504	0.611788	0.600231	1	0.769411	0.465537	1	1	1	0.820975
BAIAP2L2	0.222678	0.0842596	0.564277	0.104668	0.506289	0.354578	0.792218	0.380281	0.368775	0.589172	1	0.716298	0.977008	1	0.988705	0.98915
BAIAP3	0.165761	0.104622	0.00510316	0.0707283	0.451499	0.409696	0.0367147	0.307914	0.344057	0.403559	0.142791	0.429296	0.977008	0.761437	0.988705	0.820975
BAK1	0.000158631	0.00106891	0.680886	0.462454	0.00198261	0.0149375	0.884504	0.769445	0.796861	1	0.0879797	1	1	0.678537	1	1
BALR6	0.0838376	1	0.00770916	0.001759	0.28106	1	0.0509299	0.0252593	0.742991	0.428382	0.652921	0.0213732	1	1	0.988705	0.261326
BAMBI	1.64186e-06	0.000514656	1	0.736298	6.54838e-05	0.00910747	1	0.948419	0.794169	0.677662	0.0213732	0.602305	1	0.310256	1	0.90313
BANCR	0.0399933	0.0481912	0.101802	0.381085	0.168673	0.234612	0.266296	0.681112	0.458492	1	0.0542619	1	1	0.505273	1	1
BANF1	0.0785225	0.301165	0.412831	1	0.278629	0.714302	0.66656	1	1	0.713449	0.0154624	1	1	0.231265	1	1
BANF2	1	0.758311	1	0.212482	1	0.994579	1	0.522781	0.406898	0.0134971	1	0.17939	0.977008	1	0.67013	0.597713
BANK1	0.031348	0.659391	0.00329837	0.00349957	0.149949	0.942078	0.0313745	0.0419264	0.278734	1	0.17066	0.0486673	0.977008	0.777997	1	0.34371
BANP	0.332288	0.581262	0.0217235	0.155156	0.647427	0.888993	0.0921986	0.448267	0.319229	0.59825	1	0.382839	0.977008	1	0.988705	0.764643
BAP1	1	1	0.0399589	0.0961822	1	1	0.139394	0.362701	1	0.59203	1	0.0258177	1	1	0.988705	0.290291
BARD1	1	1	0.122121	0.76509	1	1	0.294033	0.95692	0.136983	0.769878	0.557686	0.303237	0.951686	1	1	0.719358
BARHL1	0.298613	0.231708	0.0736209	0.381085	0.615433	0.607	0.209934	0.681112	0.641839	0.436858	1	0.194704	1	1	0.988705	0.597713
BARHL2	0.332288	0.349052	0.181034	0.0390785	0.647427	0.759801	0.396621	0.220391	0.0432873	0.474961	1	0.153398	0.733408	1	0.988705	0.597713
BARX1	0.558817	0.437316	0.0660081	0.558537	0.83716	0.797367	0.199047	0.843293	1	1	1	1	1	1	1	1
BARX2	0.222678	0.285367	0.154811	0.792768	0.506289	0.692531	0.346617	0.958707	1	0.59825	0.602305	0.0580038	1	1	0.988705	0.377216
BASP1	0.303358	0.540721	0.00917907	0.224753	0.623547	0.854111	0.0567141	0.540331	0.597035	0.503539	0.74343	0.716298	1	1	0.988705	0.98915
BASP1-AS1	0.303358	0.523888	0.00917907	0.238475	0.623547	0.829725	0.0567141	0.549346	0.597035	0.503539	0.755989	0.462148	1	1	0.988705	0.820975
BASP1P1	0.149604	0.179274	0.214843	1	0.427657	0.541071	0.440364	1	0.641839	0.304305	0.287059	0.760427	1	0.9598	0.95933	0.99676
BATF	1	0.605102	0.00127722	0.0961822	1	0.891617	0.0163255	0.362701	1	0.59203	0.173276	0.000321909	1	0.777997	0.988705	0.0339656
BATF2	0.109701	0.443304	0.0550184	0.55261	0.34354	0.797367	0.173548	0.843121	1	0.205327	0.327534	0.273013	1	0.973711	0.867942	0.707838
BATF3	0.393867	0.274053	1	1	0.715066	0.683802	1	1	0.780016	1	0.234079	1	1	0.918742	1	1
BAX	1	1	0.412831	0.727557	1	1	0.66656	0.948419	0.741433	0.564171	0.652921	0.429296	1	1	0.988705	0.820975
BAZ1A	0.222678	1	0.0217235	0.00846249	0.506289	1	0.0921986	0.0820325	0.622429	0.608409	0.652921	0.00302702	1	1	0.988705	0.102384
BAZ1B	0.0550184	0.308804	0.113078	0.212482	0.212186	0.725478	0.281623	0.522781	1	0.136983	1	1	1	1	0.839788	1
BAZ2A	0.332288	0.692244	0.122121	0.0206619	0.647427	0.945174	0.294033	0.146384	0.574314	0.0320815	1	0.142791	1	1	0.675343	0.571387
BAZ2B	1	1	0.122121	0.76509	1	1	0.294033	0.95692	0.0817309	0.772227	0.173276	0.048056	0.82542	0.777997	1	0.34371
BBC3	0.45123	0.377112	1	0.733702	0.728387	0.775836	1	0.948419	1	0.245738	0.370115	1	1	1	0.952073	1
BBIP1	0.181818	1	0.183378	0.222316	0.451499	1	0.397244	0.540331	1	0.602948	0.266667	0.528678	1	0.958333	0.988705	0.863335
BBLN	0.606224	0.339095	0.0855936	0.360884	0.866772	0.759801	0.230084	0.660775	0.34194	0.438861	1	0.325189	0.977008	1	0.988705	0.719358
BBOF1	1	0.605102	0.0003854	0.0111407	1	0.891617	0.00804895	0.0986314	1	1	0.173276	1.16103e-05	1	0.777997	1	0.0126491
BBOX1	0.633309	1	0.355426	0.715793	0.898342	1	0.602171	0.939678	0.368775	0.565325	0.652921	1	0.977008	1	0.988705	1
BBS1	0.0785225	0.753717	0.380085	0.705709	0.278629	0.994579	0.630508	0.931254	1	0.713449	0.0383894	1	1	0.443201	1	1
BBS10	0.579826	0.0397873	0.0189494	0.0386016	0.848086	0.209485	0.0811152	0.220391	0.60568	0.0338185	0.565445	0.433278	1	1	0.675343	0.820975
BBS12	0.0180712	0.395529	0.0120346	0.0132932	0.0965806	0.785475	0.0644176	0.11179	0.393484	1	0.0542619	0.100171	0.977008	0.505273	1	0.466696
BBS2	0.181818	0.514264	0.0326303	0.268452	0.451499	0.822618	0.128185	0.588205	0.704762	0.602076	1	0.220286	1	1	0.988705	0.628174
BBS4	0.456514	1	0.243096	0.488327	0.728387	1	0.472928	0.79307	0.698784	0.187963	1	0.716298	1	1	0.867942	0.98915
BBS5	1	1	0.273848	1	1	1	0.512775	1	0.0817309	0.756281	0.0950411	0.0740536	0.82542	0.678537	1	0.400772
BBS7	0.0180712	0.395529	0.0120346	0.0132932	0.0965806	0.785475	0.0644176	0.11179	0.403975	1	0.0542619	0.100171	0.977008	0.505273	1	0.466696
BBS9	0.017594	0.126255	1	0.581262	0.0965806	0.45069	1	0.852138	0.411686	0.203067	1	0.266667	0.986902	1	0.867942	0.704171
BBX	0.0785225	0.476268	1	0.659391	0.278629	0.802465	1	0.930017	1	0.742364	0.716298	0.602305	1	1	1	0.90313
BCAM	0.45123	0.417884	1	1	0.728387	0.797367	1	1	0.765386	0.366938	0.370115	1	1	1	0.988705	1
BCAN	0.0163591	0.00200465	1	1	0.0960484	0.0222499	1	1	0.203067	1	0.00218572	1	0.977008	0.0994384	1	1
BCAP31	0.000319168	0.000604348	0.222678	1	0.00390925	0.00997127	0.440364	1	1	0.0310397	1	0.192376	1	1	0.675343	0.597713
BCAR1	1	1	0.00329837	0.145296	1	1	0.0313745	0.442095	0.0464846	0.612472	0.557686	0.234226	0.733408	1	0.988705	0.633539
BCAR3	0.181818	0.437316	0.507594	0.143792	0.451499	0.797367	0.740376	0.442095	0.0235437	1	1	0.48579	0.733408	1	1	0.84255
BCAR3-AS1	0.181818	0.349052	0.507594	0.0913772	0.451499	0.759801	0.740376	0.354708	0.0240272	1	1	0.48579	0.733408	1	1	0.84255
BCAR4	0.417724	0.590073	0.00510316	0.0481912	0.728387	0.888993	0.0367147	0.249177	0.329366	0.564171	0.142791	0.327534	0.977008	0.761437	0.988705	0.719358
BCAS1	1	0.0984658	0.332288	0.437316	1	0.395454	0.579522	0.748217	0.176356	0.701712	1	1	0.977008	1	1	1
BCAS2	0.558817	1	0.219147	0.753717	0.83716	1	0.440364	0.95692	0.124763	0.294491	1	0.716298	0.951686	1	0.95933	0.98915
BCAS3	0.284893	0.00506487	0.00295893	0.000372838	0.603585	0.0432268	0.0303501	0.0107823	0.0427847	0.248172	0.668929	0.0879797	0.733408	1	0.952073	0.426572
BCAS4	1	0.0984658	0.222678	0.179274	1	0.395454	0.440364	0.488593	0.176002	1	0.737599	0.287059	0.977008	1	1	0.714971
BCAT1	0.0180712	0.377112	0.0550184	0.318944	0.0965806	0.775836	0.173548	0.638994	0.27314	1	0.429296	0.303237	0.977008	1	1	0.719358
BCAT2	1	1	0.412831	0.727557	1	1	0.66656	0.948419	0.742364	0.564171	0.652921	0.429296	1	1	0.988705	0.820975
BCCIP	0.0399933	0.395529	0.219147	0.746375	0.168673	0.785475	0.440364	0.956136	0.474404	0.289611	0.0542619	1	1	0.505273	0.95933	1
BCDIN3D	1	0.125465	0.0660081	0.00752653	1	0.449411	0.199047	0.0735072	0.605202	0.115359	0.557686	0.0880965	1	1	0.803244	0.426572
BCDIN3D-AS1	1	0.125465	0.0660081	0.00752653	1	0.449411	0.199047	0.0735072	0.605202	0.115359	0.557686	0.0880965	1	1	0.803244	0.426572
BCHE	0.018964	0.0323152	0.586913	0.355549	0.0981773	0.175363	0.803518	0.659954	0.612472	0.60568	0.114367	1	1	0.678924	0.988705	1
BCKDHA	0.681793	1	0.697931	0.697715	0.924613	1	0.891992	0.931254	0.0752655	1	1	0.370115	0.82542	1	1	0.747161
BCKDHB	0.000595101	0.00365362	0.450235	0.00470449	0.00647737	0.0349452	0.685874	0.0532954	0.791793	0.475064	0.0116412	0.0113587	1	0.21458	0.988705	0.176537
BCKDK	0.780382	0.587063	0.332288	1	1	0.888993	0.579522	1	0.344057	0.200996	0.0257723	1	0.977008	0.33739	0.867942	1
BCL10	0.332288	0.349052	0.284893	0.0370222	0.647427	0.759801	0.521319	0.217966	0.0449849	0.475064	1	0.262874	0.733408	1	0.988705	0.698702
BCL10-AS1	0.332288	0.349052	0.284893	0.0370222	0.647427	0.759801	0.521319	0.217966	0.0449849	0.475064	1	0.258636	0.733408	1	0.988705	0.691345
BCL11A	0.000595101	0.00198684	0.341623	0.0708424	0.00647737	0.0222499	0.591063	0.307914	0.791793	0.605202	0.142791	1	1	0.761437	0.988705	1
BCL11B	1	0.363599	0.0011895	0.0724002	1	0.765583	0.0163255	0.311793	0.372566	0.428382	0.0960113	0.000529995	0.977008	0.678537	0.988705	0.0339656
BCL2	0.053323	0.238475	0.018964	0.0724002	0.212186	0.613029	0.0811152	0.311793	0.746197	0.794907	0.0154624	0.778014	1	0.231265	1	1
BCL2A1	1	0.605102	0.0178607	0.0741052	1	0.891617	0.0811152	0.313622	0.135616	0.793765	1	0.325189	0.951686	1	1	0.719358
BCL2L1	0.322685	0.776211	1	0.581262	0.647427	1	1	0.852138	0.790472	1	0.74343	0.465537	1	1	1	0.820975
BCL2L10	1	1	0.214843	0.209641	1	1	0.440364	0.520837	1	0.0333985	1	0.194704	1	1	0.675343	0.597713
BCL2L11	1	1	1	0.517961	1	1	1	0.818819	0.136983	0.366721	0.17939	0.287059	0.951686	0.777997	0.988705	0.714971
BCL2L12	1	1	0.380085	0.697715	1	1	0.630508	0.931254	0.532967	0.564171	0.652921	0.327534	1	1	0.988705	0.719358
BCL2L13	1	0.581262	1	0.421797	1	0.888993	1	0.727764	0.317058	0.791793	1	0.303237	0.977008	1	1	0.719358
BCL2L15	0.456514	1	0.273848	1	0.728387	1	0.512775	1	0.127665	0.495912	1	0.716298	0.951686	1	0.988705	0.98915
BCL2L2	0.00875388	0.166892	0.00295893	0.0534694	0.0588806	0.523718	0.0303501	0.255646	0.0706154	0.795281	0.112426	0.0287043	0.82542	0.678924	1	0.305024
BCL2L2-PABPN1	0.00875388	0.166892	0.00295893	0.0534694	0.0588806	0.523718	0.0303501	0.255646	0.0706154	0.795281	0.112426	0.0287043	0.82542	0.678924	1	0.305024
BCL3	0.45123	0.417884	1	1	0.728387	0.797367	1	1	0.76607	0.366938	0.370115	1	1	1	0.988705	1
BCL6	0.0442474	0.126255	1	1	0.181006	0.45069	1	1	1	0.476404	0.346487	1	1	1	0.988705	1
BCL6B	0.456514	0.437316	1	0.795557	0.728387	0.797367	1	0.959795	1	1	0.266667	0.20691	1	0.958333	1	0.606406
BCL7A	1	0.461556	1	0.476268	1	0.797367	1	0.776757	1	0.116619	1	0.716298	1	1	0.803244	0.98915
BCL7B	0.0550184	0.308804	0.113078	0.212482	0.212186	0.725478	0.281623	0.522781	1	0.136983	1	1	1	1	0.839788	1
BCL7C	0.780382	0.586032	0.332288	1	1	0.888993	0.579522	1	0.336176	0.203629	0.0257723	0.662562	0.977008	0.33739	0.867942	0.955219
BCL9	0.0103062	0.0135446	1	1	0.0657264	0.0907712	1	1	0.368775	1	0.00144223	1	0.977008	0.0994384	1	1
BCL9L	0.332288	0.514264	0.246707	0.78833	0.647427	0.822618	0.477099	0.958707	0.701712	0.437342	1	0.0486673	1	1	0.988705	0.34371
BCLAF1	1.30148e-05	9.983e-05	0.507594	0.0146633	0.000299441	0.00303012	0.740376	0.117843	0.404082	0.743965	0.0287043	0.0660966	0.977008	0.362304	1	0.395319
BCLAF3	1.61876e-05	0.000157508	0.00438435	0.0206619	0.000325976	0.00419927	0.0367147	0.146384	0.393484	0.194735	1	1	0.977008	1	0.867942	1
BCO1	1	1	0.0120346	0.240714	1	1	0.0644176	0.550603	0.140086	0.440476	0.565445	0.145178	0.951686	1	0.988705	0.577131
BCO2	1	1	0.255171	0.594561	1	1	0.485797	0.852138	0.234387	0.59825	1	0.0580038	0.977008	1	0.988705	0.377216
BCOR	4.02081e-07	2.29389e-06	0.0335145	0.238475	3.33551e-05	0.000902751	0.128185	0.549346	1	0.114816	0.662562	1	1	1	0.803244	1
BCORL1	1.26142e-05	0.0045914	0.0708076	0.705709	0.000299441	0.0417659	0.208478	0.931254	0.281426	0.0627985	0.462148	0.518079	0.977008	1	0.743745	0.85403
BCR	1	0.437316	0.766838	0.587063	1	0.797367	0.938882	0.852138	0.31603	1	1	0.492058	0.977008	1	1	0.84255
BCRP2	1	0.514264	0.766838	0.586032	1	0.822618	0.938882	0.852138	0.314157	1	0.662562	0.303237	0.977008	1	1	0.719358
BCRP3	0.606224	0.0842596	0.769059	0.274953	0.866772	0.354578	0.939034	0.600533	0.743965	0.780533	0.652921	0.731074	1	1	1	0.994764
BCS1L	1	1	0.157195	0.776211	1	1	0.347021	0.95692	0.136983	0.559843	0.565445	0.303237	0.951686	1	0.988705	0.719358
BCYRN1	6.791e-05	0.00177279	0.456514	0.689735	0.00110904	0.0219068	0.685874	0.931254	0.249107	0.00259666	0.462148	0.0858077	0.977008	1	0.441913	0.426572
BDH2	0.031348	0.659391	0.00329837	0.0064157	0.149949	0.942078	0.0313745	0.0660018	0.310403	1	0.17066	0.0486673	0.977008	0.777997	1	0.34371
BDKRB1	1	0.363599	0.0011895	0.0777289	1	0.765583	0.0163255	0.32068	0.60568	0.287904	0.0495072	0.00136234	1	0.505273	0.95933	0.0625891
BDKRB2	1	0.363599	0.0011895	0.0777289	1	0.765583	0.0163255	0.32068	0.60568	0.287904	0.0495072	0.00136234	1	0.505273	0.95933	0.0625891
BDNF	0.606224	1	0.380085	0.705709	0.866772	1	0.630508	0.931254	0.368775	0.564171	0.652921	1	0.977008	1	0.988705	1
BDNF-AS	0.633309	1	0.355426	0.705709	0.898342	1	0.602171	0.931254	0.368775	0.564171	0.652921	1	0.977008	1	0.988705	1
BEAN1	1	1	0.00513638	0.149103	1	1	0.0367147	0.446065	0.140086	0.604937	0.557686	0.234226	0.951686	1	0.988705	0.633539
BECN1	0.202291	0.0407158	0.0380762	0.23432	0.482818	0.209485	0.137772	0.545264	0.369902	0.606262	1	1	0.977008	1	0.988705	1
BEGAIN	0.341748	0.363599	0.000657492	0.0777289	0.647427	0.765583	0.0111213	0.32068	0.369902	0.432471	0.0960113	0.000529995	0.977008	0.678537	0.988705	0.0339656
BEND2	2.72484e-05	0.000116063	0.00438435	0.0379467	0.000496818	0.00347221	0.0367147	0.217966	0.415904	0.197422	1	1	0.991387	1	0.867942	1
BEND3	1.47768e-05	0.000650417	0.284893	0.00192031	0.000309228	0.0103778	0.521319	0.0272561	1	0.475064	0.0165967	0.0113587	1	0.242964	0.988705	0.176537
BEND3P3	1	0.465189	0.0382706	0.348458	1	0.797367	0.137772	0.659954	0.476634	1	0.421535	0.273013	1	1	1	0.707838
BEND4	1	1	0.00466629	0.00509705	1	1	0.0367147	0.0552467	1	0.6044	0.557686	0.0258177	1	1	0.988705	0.290291
BEND5	0.558817	0.437316	0.680886	0.188696	0.83716	0.797367	0.884504	0.497761	0.0129903	0.70017	1	1	0.733408	1	1	1
BEND6	0.000888729	0.00332235	0.579826	0.0216353	0.0087412	0.0323413	0.801562	0.150546	0.607156	1	0.0657086	0.565445	1	0.59396	1	0.865734
BEND7	1.81511e-08	0.000313433	0.447832	0.302163	2.73871e-06	0.00645774	0.685874	0.611788	1	1	0.00388005	1	1	0.147029	1	1
BEST1	0.109701	0.417884	0.0114742	0.355009	0.34354	0.797367	0.0644176	0.659954	1	0.117143	0.370115	0.0880965	1	1	0.803244	0.426572
BEST2	0.243096	0.238475	0.450235	0.299317	0.537746	0.613029	0.685874	0.611788	0.781104	0.127665	0.462148	1	1	1	0.803244	1
BEST3	0.579826	0.0407158	0.0189494	0.00270699	0.848086	0.209485	0.0811152	0.0342021	0.384628	0.114816	0.565445	0.433278	0.977008	1	0.803244	0.820975
BEST4	0.456514	0.581262	1	0.356411	0.728387	0.888993	1	0.659954	0.0120319	0.665104	0.662562	0.652921	0.733408	1	1	0.951324
BET1	0.0382706	0.151824	1	0.465189	0.168673	0.497603	1	0.769445	0.60264	1	0.764237	0.465537	1	1	1	0.820975
BET1L	0.176199	0.299317	0.0660081	0.360884	0.451499	0.714302	0.199047	0.660775	1	0.43525	0.266667	0.528678	1	0.958333	0.988705	0.863335
BEX1	9.48705e-07	1.97076e-05	0.109701	0.705709	5.29596e-05	0.00137702	0.277917	0.931254	1	0.0187766	1	0.519514	1	1	0.67013	0.85403
BEX2	9.48705e-07	1.97076e-05	0.109701	0.705709	5.29596e-05	0.00137702	0.277917	0.931254	1	0.0197939	1	0.737599	1	1	0.675343	0.994764
BEX3	9.48705e-07	1.97076e-05	0.109701	0.705709	5.29596e-05	0.00137702	0.277917	0.931254	1	0.0187766	1	0.737599	1	1	0.67013	0.994764
BEX4	9.48705e-07	1.97076e-05	0.109701	0.705709	5.29596e-05	0.00137702	0.277917	0.931254	1	0.0337164	1	0.737599	1	1	0.675343	0.994764
BFSP1	1	0.758311	1	0.212482	1	0.994579	1	0.522781	0.403559	0.0134712	1	0.17939	0.977008	1	0.67013	0.597713
BFSP2	0.122121	0.139724	1	0.689735	0.368095	0.468416	1	0.931254	0.790472	0.70017	0.303237	1	1	0.96137	1	1
BGLAP	0.0167815	0.00192031	1	1	0.0960484	0.0222499	1	1	0.319229	1	0.00218572	1	0.977008	0.0994384	1	1
BGN	0.000112667	0.000604348	0.222678	1	0.00144189	0.00997127	0.440364	1	1	0.0302208	1	0.192376	1	1	0.675343	0.597713
BHLHA15	0.13668	0.151824	0.680886	0.462454	0.405464	0.497603	0.884504	0.769445	0.598493	1	0.764237	0.465537	1	1	1	0.820975
BHLHA9	0.456514	0.581262	0.420034	0.429882	0.728387	0.888993	0.677665	0.73768	0.698784	0.799644	0.266667	0.132637	1	0.958333	1	0.551545
BHLHE22	0.373251	1	0.558817	0.581262	0.693975	1	0.792218	0.852138	0.604485	1	1	1	1	1	1	1
BHLHE22-AS1	0.373251	1	0.558817	0.581262	0.693975	1	0.792218	0.852138	0.604485	1	1	1	1	1	1	1
BHLHE23	0.769059	0.106448	1	1	1	0.409696	1	1	0.298291	0.140086	1	0.557686	0.977008	1	0.839788	0.865734
BHLHE40	0.0399933	0.417884	0.00513638	0.00120254	0.168673	0.797367	0.0367147	0.0184928	0.76565	0.159541	0.370115	0.0060199	1	1	0.867942	0.140918
[truncated: 19,271 more rows]

## Sheet: Signif_genes_vs_ERpHER2n-Basal
genes.LumA.gain	genes.LumA.loss	genes.LumB.gain	genes.LumB.loss	genes.TNBCBasal.gain	genes.TNBCBasal.loss	genes.TNBCNonBasal.gain	genes.TNBCNonBasal.loss
[truncated: 3,005 more rows]
