# Supplementary material for: Molecular profiling of the Basal-like intrinsic molecular subtype in primary ER-positive HER2-negative breast cancer
Source: Genome Med. 2025 Dec 1;17:146. doi: 10.1186/s13073-025-01576-9 (PMC12667147; doi:10.1186/s13073-025-01576-9)
Supplement: Supplementary file 5 — Additional file 5. ERpHER2n Basal-like clinical annotations. This Excel file provides the clinical annotations of SCAN-B ERpHER2n Basal-like cases included in the study. [file 13073_2025_1576_MOESM5_ESM.xlsx]

## Sheet: ERpHER2n-Basal_annotations
Sample	ER	PR	HER2	NCN.PAM50	LN	NHG	Age	Size.mm	INCA2_op_pad_erproc	TreatGroup	InvCa.type	DRFI	DRFIbin	OS	OSbin	metagene.Stroma	metagene.Lipid	metagene.IR	metagene.Mitotic_checkpoint	metagene.Mitotic_progression	metagene.Basal	metagene.Early_response	metagene.SR	WGS	GSMid
S000006	Positive	Negative	Negative	Basal	0	3	60	18		ChemoEndo	Ductal	1.7577	1	2.39562	1	-0.186856	0.110093	0.92081	1.11246	0.842669	0.776439	0.80204	-1.7728	1	GSM8550315
S000037	Positive	Positive	Negative	Basal	1	3	80	37	75	Endo	Ductal	3.62218	1	5.38809	1	-0.480705	0.606067	1.63315	1.37277	1.06065	0.507923	0.211906	-0.0034954	1	GSM8550052
S000118	Positive	Positive	Negative	Basal	0	2	85	11	100	Endo	Lobular	9.00205	0	9.00205	1	0.911702	2.22206	1.38631	-0.462596	-0.475445	-0.559995	0.332029	-1.33981	0
S000195	Positive	Negative	Negative	Basal	1	3	70	27	50	ChemoEndo	Ductal	5.49487	0	10.9624	0	0.295685	-0.167968	0.805723	1.15219	1.33547	0.489339	-0.793208	0.02238	0
S000274	Positive	Negative	Negative	Basal	0	3	75	14	80	Endo	Ductal	4.94456	0	10.9158	0	0.786935	-0.787008	0.7001	0.503264	0.384552	-0.978658	-0.451353	-1.38622	0
S000299	Positive	Negative	Negative	Basal	0	3	65	25	50	ChemoEndo	Ductal	1.63176	1	2.11088	1	-1.33819	-1.20622	-0.915964	1.42106	1.41041	1.17777	-0.445897	-2.36965	1	GSM8550362
S000327	Positive	Negative	Negative	Basal	0	3	55	45	11	Endo	Ductal	1.21834	1	1.25941	1	-1.35128	-1.49951	0.221499	1.05753	0.787991	-0.354178	-1.20854	-1.90674	1	GSM8550374
S000361	Positive	Negative	Negative	Basal	0	3	45	23		ChemoEndo	Ductal	4.23546	0	10.7515	0	-0.0161582	-0.882826	2.42022	1.62779	1.77189	1.0942	-0.646654	-1.93481	0
S000526	Positive	Negative	Negative	Basal	0	3	60	19	75	Endo	Ductal	2.65845	1	4.90897	1	-0.101627	0.42725	2.35554	0.570255	0.563642	0.270236	-0.143632	-0.283713	0
S000597	Positive	Positive	Negative	Basal	0	1	80	1	75	None	Ductal	10.0671	0	10.5243	0	0.857133	0.254578	0.871655	-0.830262	-1.0588	0.280452	1.41733	-2.2617	0
S000619	Positive	Positive	Negative	Basal	0	3	75	26		Chemo	Ductal_Other	3.21971	0	10.5955	0	-1.12814	-1.11393	1.74234	1.64525	1.73851	0.815378	-1.41711	-1.74463	0
S000939	Positive	Negative	Negative	Basal	0	3	60	32	20	ChemoEndo	Ductal	9.96578	0	9.96578	1	0.702754	-0.772786	0.976938	1.11861	1.14394	-0.142033	-1.01692	-1.51763	1	GSM8549972
S001023	Positive	Positive	Negative	Basal	0	2	60	10	75	Endo	Ductal	9.69747	0	10.1574	0	0.61839	1.51313	0.651178	0.280625	0.188215	0.834577	2.00043	-0.344945	1	GSM8550129
S001318	Positive	Positive	Negative	Basal	0	3	60	18	100	Endo	Ductal	9.39357	0	9.91102	0	-0.793253	0.284542	2.30794	0.857468	0.930708	0.495135	0.370217	-0.175652	1	GSM8550020
S001432	Positive	Negative	Negative	Basal	1	3	65	18	60	Chemo	Ductal			6.01232	1	-0.608345	-0.728558	-0.532174	1.22803	1.13635	1.26898	-0.549123	-2.37417	0
S001534	Positive	Negative	Negative	Basal	0		65			ChemoEndo	Ductal	9.43737	0	9.73306	0	-1.69888	-1.34863	1.33465	1.50104	1.41402	0.138288	-1.49824	-2.07836	1	GSM8550344
S001597	Positive	Positive	Negative	Basal	0	2	65	15		Endo	Lobular	9.17454	0	9.69199	0	1.07313	1.56282	0.766979	-0.3725	-0.582848	-0.363754	0.35499	-1.93792	0
S002100	Positive	Positive	Negative	Basal	0	1	80	19	90	Endo	Ductal	5.06502	0	9.54141	0	1.25463	0.756443	0.460017	-0.0172302	-0.0490486	-0.630875	-0.214269	-2.00194	0
S002289	Positive	Positive	Negative	Basal	0	2	65	16	90	Endo	Lobular	8.9473	0	9.40726	0	0.927771	0.760125	-0.489981	-0.42235	-0.323908	0.66242	0.495762	-1.4793	0
S002319	Positive	Negative	Negative	Basal		1	70	9	95	None	Ductal	9.08966	0	9.38261	0	0.834086	0.682596	0.685647	-0.506817	-0.6878	0.829176	1.09193	-1.66207	0
S002552	Positive	Positive	Negative	Basal	1	2	45	30	90	ChemoEndo	Ductal	8.93087	0	9.15537	0	0.911518	-0.937977	0.331512	0.677375	0.843733	0.490159	0.168226	-0.672473	1	GSM8550027
S003062	Positive	Positive	Negative	Basal		3	60		40	ChemoEndo	Ductal	1.859	0	2.08624	1	0.709848	2.11789	2.2909	-1.02708	-0.933583	-0.480103	-1.28231	-1.84853	0
S003096	Positive	Positive	Negative	Basal	0	2	75	15	100	Endo	Lobular	8.26283	0	8.78029	0	1.06053	1.03973	-0.512135	-0.939632	-1.01108	0.799939	0.420489	-1.8076	0
S003109	Positive	Negative	Negative	Basal	0	2	60	11	100	Endo	Lobular	8.29295	0	8.75565	0	0.768559	1.25965	0.192492	0.480809	0.548975	-0.791584	0.691931	-1.00872	1	GSM8550155
S003347	Positive	Positive	Negative	Basal	0	3	45	7	50	ChemoEndo	Ductal	1.0705	0	8.65982	0	-0.84233	-0.467763	-0.292834	1.67328	1.70022	1.25786	-0.742044	-2.32835	0
S003433	Positive	Negative	Negative	Basal	0	3	70	10	40	None	Ductal	1.49487	0	1.49487	1	0.663355	0.00589713	0.605704	-0.00776728	-0.020868	1.23348	0.4399	-1.15939	1	GSM8550057
S003591	Positive	Negative	Negative	Basal	1		45	10		ChemoEndo	Ductal	1.15537	1	2.28063	1	0.432955	0.165043	0.767843	0.795821	0.434217	1.0981	-0.939769	-1.84114	1	GSM8550305
S004032	Positive	Positive	Negative	Basal	0	1	55	8	100	None	Ductal	1.17454	0	8.24367	0	-0.705811	-1.29049	-0.727867	1.20038	1.53755	-1.44585	-0.685916	-2.45218	0
S004163	Positive	Positive	Negative	Basal	1	2	45	11	100	ChemoEndo	Ductal	4.67899	0	8.16701	0	1.43436	-0.318923	-0.480525	-1.40143	-1.31845	-0.614266	-0.047154	-2.42072	0
S004203	Positive	Positive	Negative	Basal	1	3	55	11		Chemo	Ductal	5.60438	0	8.12868	0	-0.0774386	-0.0169261	2.26733	1.3703	1.29542	-0.769872	-0.324437	-2.07031	0
S004250	Positive	Negative	Negative	Basal	0	3	60	19	15	ChemoEndo	Ductal	4.52841	0	8.10951	0	-0.959024	-0.737757	1.30881	0.935531	0.977827	0.753515	0.561437	-2.22173	0
S004454	Positive	Negative	Negative	Basal	0	3	40	27	25	ChemoEndo	Ductal	7.76454	0	7.99452	0	-2.99081	-1.48843	0.151844	2.06751	1.91207	-0.015611	-2.20868	-2.21951	1	GSM8550348
S004527	Positive	Positive	Negative	Basal	0	2	85	43	95	Endo	Ductal	0.375086	0	0.832307	1	-1.02235	-0.846812	0.96419	2.36116	2.36125	1.17942	-0.576888	-1.99396	1	GSM8550377
S004629	Positive	Negative	Negative	Basal	1	3	50	22	15	Chemo	Ductal	6.48597	0	7.87132	0	0.264303	0.266865	1.67911	0.865234	0.642132	1.40162	-1.48884	-1.66819	1	GSM8550218
S004735	Positive	Positive	Negative	Basal	1	2	70	17	99	ChemoEndo	Lobular	5.10335	0	7.85763	0	-0.157876	0.363526	1.43693	1.34514	1.46824	1.4763	-0.307394	-2.46726	0
S004773	Positive	Negative	Negative	Basal	0	3	85	15	35	Endo	Ductal	0.498289	1	7.8987	0	-0.635845	-0.877294	0.328591	0.799155	0.809002	1.06324	-1.10343	-1.94668	0
S005041	Positive	Negative	Negative	Basal	0	3	55	20	80	ChemoEndo	Ductal	7.13758	0	7.66324	0	0.304817	0.585589	2.40568	0.787314	0.688783	0.738326	0.114655	-1.85035	0
S005062	Positive	Positive	Negative	Basal	0	3	60	30	70	ChemoEndo	Ductal	5.577	0	7.70705	0	-2.2401	-0.997815	1.59331	1.26324	1.24233	0.675773	-1.52314	-2.04628	1	GSM8550351
S005255	Positive	Positive	Negative	Basal	0	2	60	90	70	Endo	Lobular	5.12526	0	7.6386	0	0.910858	0.980755	0.256759	-0.71904	-0.768735	-0.914687	0.601783	-2.49744	0
S005606	Positive	Positive	Negative	Basal	1	2	70	18	90	ChemoEndo	Ductal	6.3655	0	7.45791	0	-0.517992	0.0569688	1.94605	0.773178	0.674019	0.72361	0.544386	-0.149284	0
S005951	Positive	Positive	Negative	Basal	0	2	45	20	95	None	Ductal	6.19302	0	7.83847	0	-0.365751	0.0216688	2.6163	0.567225	0.709543	0.928743	0.183909	-0.240182	0
S006612	Positive	Negative	Negative	Basal	0	3	70	17	80	ChemoEndo	Ductal	6.33812	0	6.85558	0	-0.508443	-0.750035	1.8621	1.87115	2.05682	1.31029	-0.24995	-2.21118	0
S006851	Positive	Negative	Negative	Basal	1	3	95	13	40	Endo	Ductal	3.01164	0	5.18823	1	-0.127048	0.247243	1.94685	2.24653	2.07232	0.420634	-0.528482	-2.37552	0
S006966	Positive	Negative	Negative	Basal	1	3	65	8	20	ChemoEndo	Ductal	1.78508	1	2.36277	1	-1.14543	-0.30771	1.07652	0.987024	0.960959	1.29759	0.123279	-2.5736	0
S006972	Positive	Negative	Negative	Basal	1	2	75	70	99	Endo	Ductal	5.03765	0	6.49692	1	0.996301	0.417197	-0.0021877	0.231479	0.327685	0.169719	-0.325882	-0.449777	0
S007174	Positive	Positive	Negative	Basal	0	1	70	14	100	Endo	Ductal	5.09514	0	6.60643	0	-1.08445	-0.890562	1.16072	2.03382	2.17452	0.464416	-1.27697	-2.51439	0
S007261	Positive	Negative	Negative	Basal	0	3	45	21	60	ChemoEndo	Ductal	5.44832	0	6.53251	0	-0.890676	-0.0934314	2.29473	1.6124	1.35178	0.397751	0.168321	-1.41754	0
S007489	Positive	Positive	Negative	Basal	0	3	35	19	80	ChemoEndo	Ductal	5.74401	0	6.39836	0	-1.45784	-1.08845	0.742441	1.54653	1.28902	0.609288	-0.320114	-1.69557	0
S007522	Positive	Negative	Negative	Basal	0	3	65	14	30	ChemoEndo	Ductal	4.8679	0	6.37645	0	-0.5119	-0.722241	0.886595	1.56215	1.65612	1.58939	-0.725375	-2.57256	0
S007599	Positive	Negative	Negative	Basal	0	3	55	10	20	ChemoEndo	Ductal	5.78782	0	6.28884	0	0.739272	0.0756585	1.31351	0.486335	0.537075	0.620264	-0.558253	-1.98021	0
S007769	Positive	Positive	Negative	Basal	1	2	40	20	100	ChemoEndo	Ductal	5.44011	0	6.19028	0	-0.617958	-0.602549	1.8018	1.84483	1.82627	0.515751	-0.591189	-2.05456	0
S007881	Positive	Positive	Negative	Basal	0	1	70	14	100	Endo	Ductal	4.42984	0	4.71732	1	0.731978	1.75057	0.515615	-0.49634	-0.528158	-0.186273	1.69864	-2.04342	0
S007894	Positive	Negative	Negative	Basal	0	3	60	8	40	Chemo	Ductal	5.00479	0	6.11362	0	0.325387	-0.817944	0.717056	1.22823	1.31999	1.43552	-0.960056	-1.66005	0
S008538	Positive	Negative	Negative	Basal	0	1	70	11	100	Endo	Ductal	5.19644	0	5.84531	0	0.0884708	2.00536	1.03933	-0.802561	-1.01271	-1.03558	0.809492	-2.46471	0
S008622	Positive	Negative	Negative	Basal	1		60	14		ChemoEndo	Ductal	1.05955	0	5.78782	0	-1.41305	-0.754604	0.889629	1.46936	1.40423	1.26779	-2.1341	-2.18651	0
S008748	Positive	Positive	Negative	Basal	1		70	20		ChemoEndo	Ductal	5.48118	0	5.70842	0	1.47558	0.647361	0.0712976	-0.809909	-0.907649	-0.328295	-1.49453	-1.50674	0
S009356	Positive	Negative	Negative	Basal	1	3	40	17	100	ChemoEndo	Ductal_Lobular	5.07871	0	5.44011	0	0.528611	0.5005	0.526456	0.698019	0.556212	0.895075	0.517561	-0.0651558	0
S009370	Positive	Negative	Negative	Basal	0	3	55	14	35	ChemoEndo	Other	1.11431	0	5.42642	0	-2.59671	-1.63427	1.23817	2.35195	2.27111	1.65062	-1.77096	-2.6025	0
S009666	Positive	Positive	Negative	Basal			45	22		ChemoEndo	Ductal			5.18823	0	-0.0988618	2.25068	0.677369	-0.853451	-1.10575	-1.11034	-0.184326	-2.52851	0
S010672	Positive	Positive	Negative	Basal	1	2	85	15	100	Endo	Ductal_Lobular			2.9076	1	-2.01344	-0.478184	1.82842	2.37842	2.23616	0.354245	-0.421166	-2.39695	0
S010875	Positive	Negative	Negative	Basal	0	3	50	45	40	ChemoEndo	Ductal			4.564	0	-0.802745	-0.998329	1.48307	2.23577	2.33213	1.19754	0.218047	-1.85054	0
S010882	Positive	Negative	Negative	Basal	0		45			ChemoEndo	Ductal			4.57495	0	-0.235894	0.0439135	1.33136	0.981302	1.26928	0.90013	-1.61134	-0.263739	0
S011134	Positive	Positive	Negative	Basal	0	1	55	18	100	ChemoEndo	Ductal			4.55305	0	-1.02066	0.764789	1.74869	1.96914	1.6918	0.888835	0.427119	-2.127	0
S011217	Positive	Negative	Negative	Basal	0	3	65	24	80	ChemoEndo	Lobular			4.37235	0	-2.27148	-1.75154	0.385826	2.12442	2.0704	-0.732121	-1.48302	-2.7178	0
S011308	Positive	Negative	Negative	Basal	0	3	30	16	40	ChemoEndo	Ductal			4.33402	0	-0.11963	-0.96493	0.519006	1.82559	1.94622	0.797911	-0.852539	-2.41025	0
S011314	Positive	Negative	Negative	Basal	0	1	85	7	100	None	Other			4.3258	0	0.795611	1.99365	0.515542	-0.789845	-0.989711	-0.384581	0.681578	-1.92929	0
S011373	Positive	Negative	Negative	Basal	1	3	60	20	50	ChemoEndo	Other			4.23272	0	-0.965124	-1.10168	1.67705	1.67525	1.66839	1.28957	-0.463595	-2.28725	0
S011683	Positive	Positive	Negative	Basal	0	3	45	25	0	Endo	Ductal			4.1013	0	-0.584385	-0.549996	1.36695	1.83876	1.75362	0.955685	-1.35429	-2.17572	0
S011834	Positive	Negative	Negative	Basal	0	3	45	22	30	ChemoEndo	Other			4.0219	0	-0.426105	0.375309	2.39675	1.24781	1.13321	-0.837435	-0.0922557	-1.97015	0
S012143	Positive	Negative	Negative	Basal	0	3	40	16	60	ChemoEndo	Ductal_Other	1.3744	0	3.88501	0	-1.38091	-0.514762	2.12455	1.97161	1.89819	0.803967	-0.719986	-2.06475	0
S012164	Positive	Positive	Negative	Basal	1	3	45	17	70	ChemoEndo	Ductal			3.86585	0	0.36506	-0.238958	0.511267	1.13824	1.17638	0.483643	-1.20813	-0.200107	0
S012277	Positive	Positive	Negative	Basal	0	2	75	35	100	ChemoEndo	Lobular			3.79192	0	1.2598	1.69761	0.163683	-0.955817	-1.00891	-1.11494	0.139868	-2.65136	0
S012660	Positive	Negative	Negative	Basal	0	3	40	15	50	ChemoEndo	Ductal			3.6386	0	-0.291675	-0.186006	1.78529	1.35358	1.42242	0.136774	-0.451538	-0.21401	0
S012732	Positive	Positive	Negative	Basal	0	2	70	8	50	None	Ductal			3.59754	0	0.214133	2.09945	0.165771	-0.188276	-0.331113	-1.18779	0.115622	-2.50685	0
S012734	Positive	Negative	Negative	Basal	0	3	60	23	80	ChemoEndo	Ductal			3.55921	0	-0.199217	1.61555	1.10294	0.380564	0.37221	0.683902	-0.620983	-0.378803	0
S012736	Positive	Positive	Negative	Basal	0	1	65		95	Endo	Ductal			3.60027	0	0.458757	0.869046	0.801729	0.195843	-0.0988857	-0.354498	-0.31184	-1.95646	0
